# Supplementary material for: Phenotypic and transcriptional characterization of F. tularensis LVS during transition into a viable but non-culturable state
Source: Front Microbiol. 2024 Feb 6;15:1347488. doi: 10.3389/fmicb.2024.1347488 (PMC10877056; doi:10.3389/fmicb.2024.1347488)
Supplement: Supplementary file 7 [file Table_3.XLSX]

## Sheet: nano_LVS_result
	baseMean	log2FoldChange	lfcSE	stat	pvalue	padj	old_locus_tag	Protein_ID
FTL_RS04395	476.116	6.94851	0.816869	8.50627	1.79611e-17	3.05698e-14	FTL_0853	WP_003015463
FTL_RS00560	99.0482	-4.42375	0.536096	-8.2518	1.56028e-16	1.3278e-13	FTL_0113	WP_003016165
FTL_RS00015	2.1192	-3.7961	1.62905	-2.33025	0.0197927	0.0577095	FTL_0003	WP_003013644
FTL_RS00030	0.834744	1.96985	1.80682	1.09023	0.275612	0.443376	FTL_0005	WP_003013646
FTL_RS00035	7.35853	3.77525	1.26013	2.99591	0.00273626	0.0117308	FTL_0006	WP_012429909
FTL_RS01190	112.019	-3.73992	0.465429	-8.03543	9.32528e-16	5.29054e-13	FTL_0224	WP_003014289
FTL_RS09440	84.3249	-3.67299	0.461157	-7.96473	1.65587e-15	7.04574e-13	FTL_1849	WP_003017416
FTL_RS07635	47.2163	-4.29593	0.550355	-7.80573	5.9157e-15	1.91652e-12	FTL_1490	WP_003019368
FTL_RS00060	1.1066	-2.63704	1.62582	-1.62198	0.104808	0.220735	FTL_0011	WP_003013731
FTL_RS00065	17.7789	-1.29459	0.618239	-2.094	0.0362596	0.0952375	FTL_0012	WP_003013734
FTL_RS00070	3.89215	-0.120252	1.23998	-0.0969788	0.922743	0.965873	FTL_0013	WP_003013736
FTL_RS00075	2.77061	-2.377	1.1174	-2.12727	0.033398	0.0896583	FTL_0014	WP_003013740
FTL_RS00080	9.86651	0.529267	0.756577	0.699554	0.484206	0.655623	FTL_0015	WP_003013741
FTL_RS00085	63.5807	0.28132	0.522469	0.538443	0.590271	0.743078	FTL_0016	WP_003013744
FTL_RS00095	12.8149	0.0616118	0.666501	0.0924406	0.926348	0.968921	FTL_0018	WP_011457329
FTL_RS08120	461.142	-5.69367	0.730992	-7.78896	6.75624e-15	1.91652e-12	FTL_1593	WP_003016972
FTL_RS00110	1.2852	-1.32561	1.62285	-0.816843	0.414018	0.588196	FTL_0021	WP_003013752
FTL_RS00115	0.733698	2.70067	2.14345	1.25997	0.207681	0.364003	FTL_0022	WP_003017574
FTL_RS00130	6.64143	-2.01796	0.73285	-2.75358	0.00589465	0.0218658	FTL_0024	WP_010032355
FTL_RS00135	0.124841	-0.756532	4.38022	-0.172716	0.862875	NA	FTL_0025	FTL_RS00135
FTL_RS00140	67.7703	-0.240886	0.962499	-0.250272	0.802377	0.891385	FTL_RS00140	WP_003027514
FTL_RS00145	3.39419	0.660471	1.18474	0.55748	0.577199	0.737533	FTL_0028	WP_003013928
FTL_RS07205	50.7997	-4.70953	0.636669	-7.39715	1.39139e-13	3.38306e-11	FTL_1407	WP_003016677
FTL_RS00155	19.6245	1.17094	0.604355	1.9375	0.0526847	0.128651	FTL_0030	WP_003013939
FTL_RS00160	2.93637	0.543154	0.942224	0.57646	0.564304	0.72706	FTL_0031	WP_003013942
FTL_RS06230	733.974	3.82737	0.521559	7.33832	2.16295e-13	4.09038e-11	FTL_1218	WP_003016316
FTL_RS00170	4.94919	-0.932246	0.965756	-0.965302	0.334393	0.507587	FTL_0033	WP_003013946
FTL_RS00175	199.253	-1.32546	0.601746	-2.20269	0.0276163	0.0760565	FTL_0034	WP_010032341
FTL_RS00185	0.263792	-0.769591	3.00738	-0.255901	0.798027	NA	FTL_0035	WP_003013954
FTL_RS00190	1.27612	1.19514	1.77379	0.673775	0.500454	0.667011	FTL_0036	WP_003013956
FTL_RS00195	42.6774	2.63116	0.916227	2.87173	0.00408233	0.0161965	FTL_0037	WP_010032336
FTL_RS00200	671.743	0.762788	0.542726	1.40548	0.15988	0.30235	FTL_0038	WP_003013961
FTL_RS00205	43.3728	-1.40622	0.854269	-1.6461	0.0997423	0.213001	FTL_0039	WP_003013963
FTL_RS00210	0.32785	0.0400717	2.2455	0.0178454	0.985762	NA	FTL_0040	WP_003013965
FTL_RS00215	0.731732	-0.546623	1.92063	-0.284606	0.775946	0.875769	FTL_RS00215	WP_224056116
FTL_RS00220	2.98378	0.354729	1.26096	0.281317	0.778467	0.876291	FTL_0042	WP_003019836
FTL_RS00225	1.69898	-1.6264	1.52206	-1.06855	0.285271	0.455044	FTL_0043	WP_003013968
FTL_RS08170	76.7157	-4.06009	0.552153	-7.35321	1.9351e-13	4.09038e-11	FTL_1603	WP_003016990
FTL_RS00235	1.55733	-0.569483	1.231	-0.462618	0.643638	0.783039	FTL_0045	WP_003013972
FTL_RS00005	57.8789	-3.77981	0.519422	-7.27695	3.41448e-13	5.81145e-11	FTL_0001	WP_003013591
FTL_RS00245	0.182846	1.2513	3.261	0.383717	0.701188	NA	FTL_0047	WP_011457334
FTL_RS00250	1.37413	1.21514	1.60122	0.758885	0.447922	0.623079	FTL_0048	WP_003013976
FTL_RS00255	2.9277	1.43656	1.1837	1.21362	0.224892	0.387808	FTL_0049	WP_003017627
FTL_RS00260	1.91133	2.89797	1.66893	1.73643	0.0824881	0.182094	FTL_RS00260	WP_014549161
FTL_RS05900	101.322	-3.96818	0.553727	-7.16631	7.70471e-13	1.09279e-10	FTL_1159	WP_003016165
FTL_RS00295	11.4365	-2.29509	0.896069	-2.56129	0.0104285	0.0348811	FTL_0056	WP_003013990
FTL_RS00300	1.31488	-3.30684	1.79482	-1.84244	0.0654111	0.152298	FTL_0057	WP_003013992
FTL_RS00305	7.44484	-0.442761	0.800475	-0.553123	0.580179	0.738441	FTL_0058	WP_003013996
FTL_RS00310	1.32746	-1.60721	1.443	-1.11379	0.265367	0.435494	FTL_0059	WP_003013997
FTL_RS00315	2.455	-0.644424	1.09922	-0.586253	0.557706	0.721836	FTL_0060	WP_003013999
FTL_RS00320	7.06725	-1.58342	0.887394	-1.78435	0.0743673	0.169215	FTL_0061	WP_003014001
FTL_RS00325	3.83824	-0.298319	1.02083	-0.292232	0.770109	0.873235	FTL_RS00325	WP_003022646
FTL_RS11035	74.2545	4.98802	0.695705	7.16973	7.51467e-13	1.09279e-10	FTL_0053	WP_009370059
FTL_RS00340	33.3613	0.552919	0.64893	0.852048	0.394187	0.570634	FTL_0068	WP_003014015
FTL_RS00345	6.09678	1.79259	0.989823	1.81102	0.070138	0.161317	FTL_0069	WP_003014017
FTL_RS01235	158.12	-3.69383	0.519412	-7.11156	1.14737e-12	1.39534e-10	FTL_0233	WP_003021606
FTL_RS06050	104.044	3.83272	0.538946	7.11152	1.14775e-12	1.39534e-10	FTL_1182	WP_003016244
FTL_RS00360	245.113	6.76077	1.04121	6.49316	NA	NA	FTL_0072	WP_010032231
FTL_RS00365	15.0452	-1.12056	0.665537	-1.68369	0.0922416	0.199486	FTL_0073	WP_003014029
FTL_RS00370	30.4664	-0.359112	0.599031	-0.599488	0.548847	0.714151	FTL_0074	WP_003014032
FTL_RS00375	17.3012	-2.01446	0.662165	-3.04223	0.00234836	0.0103013	FTL_0075	WP_003014034
FTL_RS00380	9.32783	1.78665	0.731221	2.44338	0.0145505	0.0456918	FTL_0076	WP_003014037
FTL_RS00385	2.35444	-0.273371	1.33483	-0.204799	0.837729	0.912814	FTL_0077	WP_003014040
FTL_RS00390	5.5518	0.967716	0.967678	1.00004	0.317292	0.490491	FTL_0078	WP_003014043
FTL_RS00395	2.90377	1.64538	1.22332	1.34501	0.178621	0.3248	FTL_0079	WP_003019836
FTL_RS00410	4.43286	2.06744	1.08559	1.90445	0.0568522	0.136581	FTL_0081	WP_224056115
FTL_RS00415	1.94054	-0.38856	1.64192	-0.236649	0.812929	0.896698	FTL_0082	WP_003014051
FTL_RS00420	5.24859	-0.961461	1.05864	-0.9082	0.363773	0.539978	FTL_RS00420	WP_003040744
FTL_RS00850	293.401	3.39896	0.48622	6.99058	2.7376e-12	3.10627e-10	FTL_0160	WP_003042872
FTL_RS00430	17.2456	0.911051	0.643581	1.4156	0.156894	0.297695	FTL_0086	WP_011457339
FTL_RS00435	696.658	7.59945	1.58073	4.80756	NA	NA	FTL_0087	WP_003014057
FTL_RS00440	11.3612	-0.210831	0.670725	-0.314333	0.753268	0.858141	FTL_0088	WP_003014060
FTL_RS08925	22.4459	-5.26011	0.769575	-6.83508	8.19588e-12	8.71837e-10	FTL_1749	WP_011457527
FTL_RS04560	35.7505	-4.15466	0.613327	-6.77398	1.25289e-11	1.25436e-09	FTL_0886	WP_003015528
FTL_RS06055	896.82	4.77036	0.710284	6.71612	1.86622e-11	1.6977e-09	FTL_1183	WP_003016246
FTL_RS09135	29.4455	-3.53725	0.526856	-6.71388	1.8952e-11	1.6977e-09	FTL_1786	WP_003017320
FTL_RS01610	30.5351	-3.35381	0.501183	-6.69179	2.20455e-11	1.78673e-09	FTL_0305	WP_003014480
FTL_RS00470	266.264	0.690402	0.617825	1.11747	0.263793	0.434003	FTL_0094	WP_003014077
FTL_RS00475	4.44259	-0.95551	0.975746	-0.979261	0.327451	0.500289	FTL_RS00475	FTL_RS00475
FTL_RS00480	92.1082	-1.51386	0.888498	-1.70384	NA	NA	FTL_0097	WP_003014078
FTL_RS00485	8.11712	1.19383	0.885136	1.34875	0.177417	0.323648	FTL_0098	WP_003014080
FTL_RS00490	48.3405	0.656033	0.555153	1.18172	0.237319	0.401907	FTL_0099	WP_003014081
FTL_RS00495	6.34151	0.370401	0.875581	0.423034	0.67227	0.799584	FTL_0100	WP_003014083
FTL_RS00500	14.2414	0.451187	0.525716	0.858234	0.390763	0.567474	FTL_0101	WP_014550324
FTL_RS00505	2.48403	-3.07144	1.11559	-2.75319	0.00590177	0.0218658	FTL_0103	WP_003032563
FTL_RS00510	1.72558	-4.86971	1.63269	-2.98263	0.00285785	0.0121298	FTL_0104	WP_003014086
FTL_RS09430	95.7528	3.77518	0.564071	6.69273	2.19041e-11	1.78673e-09	FTL_RS09430	WP_003028585
FTL_RS00520	0.566379	-0.854147	2.03095	-0.420565	0.674073	0.80005	FTL_0106	WP_230957738
FTL_RS00535	4.37758	1.5003	1.07764	1.39222	0.163857	0.308077	FTL_0108	WP_011457343
FTL_RS00550	42.6593	-1.88198	0.775639	-2.42636	0.0152509	0.0470237	FTL_0111	WP_003016161
FTL_RS09740	45.9084	-4.74088	0.70923	-6.68455	2.31633e-11	1.792e-09	FTL_1914	WP_003013806
FTL_RS01290	105.927	-3.48718	0.524528	-6.64822	2.96667e-11	2.19533e-09	FTL_0244	WP_003014341
FTL_RS00565	111.524	0.221644	0.503177	0.440489	0.659583	0.792244	FTL_0114	WP_011457345
FTL_RS00570	5.28551	1.81836	1.22212	1.48788	0.136783	0.271018	FTL_0115	WP_003016169
FTL_RS00575	413.376	0.868925	0.636332	1.36552	0.172089	0.316644	FTL_0116	WP_003016172
FTL_RS06285	212.426	3.18201	0.48854	6.51331	7.35104e-11	5.21311e-09	FTL_1230	WP_003016345
FTL_RS04410	1701.04	4.6114	0.708673	6.50709	7.66205e-11	5.21633e-09	FTL_0856	WP_003015476
FTL_RS00590	9.65765	1.02014	0.814112	1.25307	0.210181	0.3669	FTL_0119	WP_003016181
FTL_RS00595	59.5757	1.58308	0.819067	1.93278	0.0532633	0.129506	FTL_0120	WP_003016182
FTL_RS00600	7.49099	-0.243194	1.26948	-0.19157	0.848079	0.921731	FTL_0121	WP_003016185
FTL_RS00605	26.9159	1.54709	0.718936	2.15192	0.0314034	0.0852449	FTL_0122	WP_003022130
FTL_RS09360	113.828	-4.36491	0.674668	-6.46973	9.81801e-11	6.42702e-09	FTL_1829	WP_003017394
FTL_RS00615	37.0591	1.93958	0.977739	1.98375	0.0472843	0.117221	FTL_0124	WP_003018235
FTL_RS00620	216.861	1.8356	0.653673	2.80813	0.00498304	0.0189735	FTL_0125	WP_011457346
FTL_RS00625	262.026	1.14777	0.755894	1.51843	0.128906	0.258724	FTL_0126	WP_003016195
FTL_RS00655	35.8422	-0.777363	0.667264	-1.165	0.244019	0.41031	FTL_0127	WP_003014095
FTL_RS00670	16.3592	-0.900063	0.553346	-1.62658	0.103826	0.219413	FTL_RS00670	WP_003021743
FTL_RS00675	6.17126	-1.39923	0.733001	-1.90891	0.0562735	0.135662	FTL_0131	WP_003014097
FTL_RS00680	177.163	2.59325	0.937312	2.76668	NA	NA	FTL_0132	WP_003014099
FTL_RS00685	9.65759	-0.906701	0.583384	-1.55421	0.120134	0.24458	FTL_0133	WP_003014101
FTL_RS00690	0.399383	0.7301	2.7102	0.26939	0.787629	NA	FTL_0134	WP_003014103
FTL_RS02250	70.3529	-3.40462	0.530396	-6.41901	1.37166e-10	8.41218e-09	FTL_0436	WP_011457376
FTL_RS00715	2.47795	-3.32763	1.12975	-2.94546	0.00322472	0.0134852	FTL_0137	WP_003014110
FTL_RS00720	18.4723	-1.38248	0.609091	-2.26975	0.0232228	0.0655477	FTL_0138	WP_003014113
FTL_RS00725	5.94305	-1.32281	0.761457	-1.73721	0.0823497	0.182025	FTL_0139	WP_010032598
FTL_RS00730	12.6044	1.37431	0.785811	1.74891	0.0803062	0.179452	FTL_0140	WP_003017764
FTL_RS00735	0.87569	-1.73893	2.11198	-0.823365	0.410301	0.584962	FTL_0141	WP_014547459
FTL_RS00740	11.8691	0.0425858	0.847527	0.0502471	0.959925	0.98008	FTL_0142	WP_003014122
FTL_RS00745	2.80626	0.587905	1.18606	0.495677	0.620122	0.767041	FTL_RS00745	WP_010032603
FTL_RS00750	7.73099	3.06063	1.13753	2.6906	0.00713235	0.0253521	FTL_0143	WP_010032606
FTL_RS09350	246.606	-3.57511	0.557074	-6.41765	1.38391e-10	8.41218e-09	FTL_1827	WP_003017384
FTL_RS00760	3.43441	-0.970528	0.877079	-1.10655	0.26849	0.437921	FTL_0145	WP_003014125
FTL_RS00765	3.99128	0.17754	0.771453	0.230138	0.817985	0.900156	FTL_0146	WP_003014127
FTL_RS00770	21.1104	-1.14902	0.663067	-1.73289	0.083115	0.183241	FTL_0147	WP_003014129
FTL_RS00775	18.1968	1.66993	0.775938	2.15215	0.0313859	0.0852449	FTL_0148	WP_003014132
FTL_RS00780	2.54387	-0.453116	1.0082	-0.449433	0.653119	0.789495	FTL_0149	WP_003014133
FTL_RS00785	1.11158	1.13359	1.43509	0.789906	0.429582	0.605227	FTL_0150	WP_011648556
FTL_RS00790	8.10506	0.428538	0.876419	0.488965	0.624866	0.770111	FTL_0151	WP_003014135
FTL_RS00815	2.3912	1.60012	1.48167	1.07995	0.280165	0.449003	FTL_0154	WP_003023112
FTL_RS00820	2.09538	0.96321	1.31221	0.734034	0.462928	0.636433	FTL_0155	WP_010031825
FTL_RS00830	8.78364	1.24695	0.820863	1.51907	0.128745	0.258724	FTL_0156	WP_003014140
FTL_RS00835	42.5221	0.727726	0.579345	1.25612	0.209073	0.365716	FTL_0157	WP_003017784
FTL_RS00840	31.1602	-0.359392	0.565167	-0.635903	0.524839	0.689257	FTL_0158	WP_014549184
FTL_RS07040	98.6204	3.61322	0.570463	6.33383	2.39151e-10	1.40357e-08	FTL_1376	WP_010030726
FTL_RS07200	28.3754	-3.70587	0.58749	-6.30796	2.82738e-10	1.60407e-08	FTL_1406	WP_015083947
FTL_RS00050	46.6144	-5.35219	0.850104	-6.29593	3.05567e-10	1.67766e-08	FTL_0009	WP_011457328
FTL_RS02910	894.271	4.48041	0.726602	6.16625	6.99299e-10	3.7194e-08	FTL_0556	WP_011457392
FTL_RS00865	0.0508018	0.100542	4.4032	0.022834	0.981783	NA	FTL_0163	WP_011457349
FTL_RS04405	372.91	4.6011	0.746804	6.16106	7.22591e-10	3.72682e-08	FTL_0855	WP_003015474
FTL_RS04400	863.745	5.73989	0.939828	6.10739	1.01276e-09	4.78812e-08	FTL_0854	WP_003015471
FTL_RS05225	12.9002	-4.8225	0.789568	-6.10777	1.01033e-09	4.78812e-08	FTL_1024	WP_003015897
FTL_RS00900	3.84394	-0.736928	1.0486	-0.702771	0.482198	0.653944	FTL_0169	WP_003014157
FTL_RS00905	0.215594	0.0564952	2.66995	0.0211597	0.983118	NA	FTL_0170	WP_010031502
FTL_RS00910	5.70626	0.853136	0.864711	0.986614	0.323832	0.496542	FTL_0171	WP_003014163
FTL_RS00915	17.3215	1.57403	0.833975	1.88739	0.0591084	0.1409	FTL_0172	WP_003014165
FTL_RS00920	1.7316	-0.145752	1.23911	-0.117627	0.906364	0.956967	FTL_0173	WP_003014167
FTL_RS07860	425.909	-1.65119	0.269986	-6.11583	9.6053e-10	4.78812e-08	FTL_1537	WP_003016880
FTL_RS00930	1.24961	-3.311	1.75979	-1.88148	0.0599069	0.141993	FTL_0175	WP_003014180
FTL_RS08900	170.668	-3.23591	0.5338	-6.06203	1.34414e-09	6.18306e-08	FTL_1744	WP_011457525
FTL_RS04045	23.4051	4.57286	0.75715	6.03956	1.54532e-09	6.9214e-08	FTL_0781	WP_003026436
FTL_RS00945	11.1359	-2.0828	0.817146	-2.54887	0.0108072	0.0358556	FTL_0178	WP_003014183
FTL_RS00950	16.2724	0.89911	0.758926	1.18471	0.236131	0.400693	FTL_0179	WP_003014184
FTL_RS04390	108.688	4.04655	0.67123	6.02856	1.65425e-09	7.04573e-08	FTL_0852	WP_003015460
FTL_RS00960	0.643045	0.61523	1.84276	0.333863	0.738483	0.848682	FTL_0181	WP_003014190
FTL_RS00965	3.33557	0.027787	0.950374	0.029238	0.976675	0.987114	FTL_0182	WP_003014194
FTL_RS00970	13.9485	0.917242	0.666846	1.37549	0.168978	0.313137	FTL_0183	WP_003014199
FTL_RS00975	3.22608	0.273343	1.05265	0.259672	0.795117	0.88624	FTL_0184	WP_003023117
FTL_RS00990	15.815	1.34282	0.629264	2.13396	0.0328464	0.0885967	FTL_0186	WP_003014202
FTL_RS00995	17.7447	-0.398455	0.82009	-0.485867	0.627062	0.771141	FTL_0187	WP_003014206
FTL_RS01000	0.456371	-1.69199	2.74837	-0.615633	0.538137	NA	FTL_RS01000	WP_003014214
FTL_RS07260	31.8138	-3.01425	0.500007	-6.0284	1.65587e-09	7.04573e-08	FTL_1416	WP_003016688
FTL_RS00515	10.843	-6.89284	1.14567	-6.01641	1.78325e-09	7.22639e-08	FTL_0105	WP_003014087
FTL_RS01015	3.74937	-0.669778	1.06138	-0.631046	0.528011	0.692353	FTL_0190	WP_003014222
FTL_RS01020	11.4857	-0.0112617	1.24451	-0.00904905	0.99278	0.997468	FTL_0191	WP_003014224
FTL_RS01640	43.5352	-3.1214	0.518514	-6.0199	1.74527e-09	7.22639e-08	FTL_0309	WP_010031777
FTL_RS01030	1.36204	-0.774066	1.74292	-0.444119	0.656956	0.791871	FTL_0193	WP_003014231
FTL_RS01035	0.245694	-2.66929	3.93266	-0.678751	0.497296	NA	FTL_0194	WP_003014233
FTL_RS01040	1.51137	-0.471362	1.1881	-0.396737	0.691562	0.815123	FTL_0195	WP_003014236
FTL_RS07915	99.9062	-2.5256	0.420656	-6.00395	1.92576e-09	7.62244e-08	FTL_1547	WP_010032542
FTL_RS00845	78.4068	3.71449	0.61933	5.9976	2.00253e-09	7.74615e-08	FTL_0159	WP_003014144
FTL_RS01055	0.937974	-1.49141	1.51446	-0.984778	0.324733	0.497476	FTL_0198	WP_010031087
FTL_RS01060	0.0326592	-0.75651	4.38022	-0.17271	0.862879	NA	FTL_0199	WP_003014244
FTL_RS01065	8.37637	-1.73453	0.685982	-2.52853	0.0114542	0.0376352	FTL_0200	WP_003014246
FTL_RS01070	1.56723	0.405997	1.16971	0.347093	0.728521	0.84121	FTL_0201	WP_003014248
FTL_RS01075	0.0438946	1.29228	4.35462	0.296761	0.766649	NA	FTL_0202	WP_003014250
FTL_RS01080	1.67377	-0.69677	1.32684	-0.525135	0.599489	0.751348	FTL_0203	WP_003014253
FTL_RS01085	6.07364	1.36887	0.775953	1.76411	0.0777127	0.17542	FTL_0204	WP_003014255
FTL_RS01090	22.8224	-0.323293	0.646792	-0.499841	0.617187	0.765078	FTL_0205	WP_011457353
FTL_RS01285	20.9079	-3.87937	0.647409	-5.99214	2.07096e-09	7.83283e-08	FTL_0243	WP_010030778
FTL_RS01100	3.576	-1.36278	1.01447	-1.34334	0.179162	0.325436	FTL_0207	WP_010031082
FTL_RS01105	0.29444	-1.30449	2.44051	-0.534515	0.592985	NA	FTL_0208	WP_003014260
FTL_RS01110	3.38417	-0.95003	1.11522	-0.85188	0.394281	0.570634	FTL_0209	WP_003017717
FTL_RS01115	96.2661	0.535681	0.610278	0.877765	0.380071	0.55574	FTL_0210	WP_010031079
FTL_RS01120	75.1878	1.13675	0.717887	1.58346	0.113316	0.233492	FTL_0211	WP_003014262
FTL_RS00330	42.6647	4.86297	0.813213	5.97994	2.2322e-09	8.08342e-08	FTL_0063	WP_003014006
FTL_RS01130	1.89842	-1.50608	1.50039	-1.00379	0.315479	0.488575	FTL_0213	WP_003023139
FTL_RS01135	2.34709	-1.17532	1.06147	-1.10726	0.268182	0.437921	FTL_0214	WP_003014268
FTL_RS01140	1.9322	-1.15871	1.21945	-0.950185	0.342018	0.515602	FTL_0215	WP_003014271
FTL_RS01145	0.0307272	0.100541	4.4032	0.0228337	0.981783	NA	FTL_0216	WP_003017708
FTL_RS01150	4.11442	0.648104	0.939004	0.690203	0.490066	0.658321	FTL_0217	WP_010030898
FTL_RS01155	5.78557	-0.392396	0.756967	-0.518379	0.604194	0.756153	FTL_0218	WP_003014275
FTL_RS01160	10.9311	1.12008	0.693728	1.61458	0.106402	0.2233	FTL_0219	WP_014549289
FTL_RS01165	2.71981	0.86189	0.99965	0.862192	0.388582	0.564787	FTL_0220	WP_003019836
FTL_RS01170	9.35954	1.32995	0.799895	1.66266	0.0963813	0.207384	FTL_0221	WP_224087776
FTL_RS01180	16.5931	0.793695	0.7024	1.12998	0.258486	0.428833	FTL_0222	WP_003014284
FTL_RS04000	31.3169	-4.85452	0.811704	-5.98065	2.22247e-09	8.08342e-08	FTL_0768	WP_003015293
FTL_RS08910	10.2372	-5.02764	0.841878	-5.97194	2.34449e-09	8.31316e-08	FTL_1746	WP_003017231
FTL_RS02490	30.7961	3.00607	0.506394	5.93623	2.91658e-09	1.01306e-07	FTL_0474	WP_003028942
FTL_RS01200	2.26767	-3.2899	1.57886	-2.08371	0.0371861	0.096775	FTL_0226	WP_003014296
FTL_RS04420	109.732	3.63528	0.614129	5.91941	3.2309e-09	1.0998e-07	FTL_0858	WP_003015481
FTL_RS01210	2.96637	-3.16922	1.05984	-2.99027	0.00278727	0.0118896	FTL_0228	WP_003028456
FTL_RS01215	10.966	-1.06822	0.708474	-1.50777	0.131612	0.263225	FTL_0229	WP_003014308
FTL_RS01220	0.646345	-1.24842	1.94474	-0.641947	0.520908	0.685318	FTL_0230	WP_003014311
FTL_RS01225	0.083461	-0.75652	4.38022	-0.172713	0.862877	NA	FTL_0231	WP_003014315
FTL_RS04385	432.341	3.43176	0.583059	5.88579	3.96158e-09	1.32208e-07	FTL_0851	WP_003015458
FTL_RS03840	179.023	4.15938	0.708019	5.87468	4.23663e-09	1.38668e-07	FTL_0734	FTL_RS03840
FTL_RS01240	172.033	2.27822	1.16157	1.96133	NA	NA	FTL_0234	WP_003043247
FTL_RS01245	0.777338	-3.00978	1.87988	-1.60105	0.109366	0.228113	FTL_0235	WP_024533505
FTL_RS09460	70.1586	5.54559	0.948357	5.84757	4.98792e-09	1.60178e-07	FTL_1853	WP_003017422
FTL_RS01255	49.6592	-1.90041	0.749732	-2.53479	0.0112515	0.0372569	FTL_0237	WP_003021600
FTL_RS06280	83.5141	3.59362	0.619864	5.79744	6.73343e-09	2.12228e-07	FTL_1229	WP_003016343
FTL_RS11885	170.85	3.90555	0.678941	5.75241	8.79805e-09	2.7226e-07	FTL_1367	WP_003016595
FTL_RS04415	97.1408	5.69758	0.999587	5.69993	1.19856e-08	3.64276e-07	FTL_0857	WP_003018712
FTL_RS01275	18.3478	-1.66538	0.590706	-2.8193	0.00481286	0.0184078	FTL_0241	WP_003027193
FTL_RS01280	465.822	1.59946	1.0856	1.47335	NA	NA	FTL_0242	WP_003017796
FTL_RS04120	46.4434	-3.5388	0.6237	-5.67389	1.39593e-08	4.1682e-07	FTL_0796	WP_003015339
FTL_RS01615	18.4481	-3.327	0.58783	-5.6598	1.51551e-08	4.37213e-07	FTL_0306	WP_003014483
FTL_RS01295	1.65712	-3.13028	1.46268	-2.1401	0.0323469	0.0875269	FTL_0245	WP_010030776
FTL_RS01300	7.57091	-2.01978	0.694316	-2.90901	0.0036257	0.014834	FTL_0246	WP_003014346
FTL_RS09580	86.1072	-3.52824	0.623387	-5.65979	1.5156e-08	4.37213e-07	FTL_RS09580	WP_003022719
FTL_RS03685	12.4189	-5.19876	0.921452	-5.64192	1.68162e-08	4.77021e-07	FTL_0704	WP_003015181
FTL_RS01315	3.48095	-2.88275	1.0875	-2.65081	0.00803001	0.0280063	FTL_0249	WP_003014354
FTL_RS01320	2.69466	-3.39274	1.11484	-3.04327	0.00234024	0.0103013	FTL_0250	WP_003014356
FTL_RS01325	93.0293	-1.14389	0.593355	-1.92784	0.0538755	0.130808	FTL_0251	WP_003014357
FTL_RS01330	7.94252	-2.15426	0.712892	-3.02186	0.00251228	0.0108801	FTL_0252	WP_003014360
FTL_RS01310	10.7304	-4.77201	0.848823	-5.62191	1.88857e-08	5.26941e-07	FTL_0248	WP_003014352
FTL_RS01340	3.90249	-1.55594	0.860547	-1.80808	0.0705937	0.16171	FTL_0254	WP_003014363
FTL_RS01345	2.84163	-3.15156	1.20281	-2.62016	0.00878876	0.0301582	FTL_0255	WP_003014365
FTL_RS01350	296.377	2.11383	1.02383	2.06462	NA	NA	FTL_0256	WP_003014369
FTL_RS01355	0.0633864	-0.756521	4.38022	-0.172713	0.862877	NA	FTL_0257	WP_003017816
FTL_RS01360	3.70818	-3.03137	1.08083	-2.80468	0.00503669	0.0190923	FTL_0258	WP_003014373
FTL_RS01365	2.32781	-2.36334	1.31693	-1.79458	0.0727212	0.165852	FTL_0259	WP_003014376
FTL_RS04440	108.511	5.08091	0.905364	5.612	1.99997e-08	5.40309e-07	FTL_0862	WP_003015493
FTL_RS01375	19.6762	-1.11676	0.561314	-1.98955	0.0466401	0.116145	FTL_0261	WP_003021582
FTL_RS01380	2.28052	-3.03133	1.29344	-2.34363	0.0190973	0.0561374	FTL_0262	WP_003014382
FTL_RS01390	2.01943	-0.933869	1.26382	-0.738928	0.459951	0.63285	FTL_0264	WP_003019836
FTL_RS08915	24.3221	-3.93731	0.701492	-5.61277	1.99113e-08	5.40309e-07	FTL_1747	WP_015083957
FTL_RS01560	27.0443	-4.24977	0.757702	-5.60877	2.03773e-08	5.41909e-07	FTL_0295	WP_003018337
FTL_RS01195	123.828	-3.16379	0.571689	-5.5341	3.12828e-08	8.07627e-07	FTL_0225	WP_003017693
FTL_RS01430	2.24654	1.70218	1.41631	1.20184	0.229424	0.392836	FTL_0270	WP_003019836
FTL_RS01435	0.138223	1.52788	4.14402	0.368696	0.712355	NA	FTL_0271	WP_223292618
FTL_RS01440	1.23659	0.758236	1.73705	0.436507	0.662469	0.794029	FTL_0272	WP_003014397
FTL_RS01445	0.862454	-0.725374	1.55067	-0.467781	0.639941	0.780215	FTL_0273	WP_003014398
FTL_RS01450	1.31413	-3.81993	1.58961	-2.40307	0.0162581	0.0491497	FTL_0274	WP_010031044
FTL_RS01455	0.957018	0.639062	1.88833	0.338428	0.735041	0.845297	FTL_0275	WP_003014400
FTL_RS01460	3.81509	-1.59551	0.915847	-1.74212	0.0814882	0.18059	FTL_0276	WP_003014401
FTL_RS01465	7.36776	-0.330694	0.720356	-0.459069	0.646184	0.785576	FTL_0277	WP_003014403
FTL_RS01470	0.27362	-2.03075	3.39346	-0.59843	0.549553	NA	FTL_0278	WP_003014407
FTL_RS01475	0.0917336	0.132817	4.3446	0.0305706	0.975612	NA	FTL_0279	WP_003014409
FTL_RS01480	6.96279	6.35673	2.37104	2.68098	0.00734063	0.025867	FTL_0280	WP_003014410
FTL_RS01485	164.679	-1.46124	0.901191	-1.62145	0.10492	0.220735	FTL_0281	WP_003014413
FTL_RS09195	21.2728	-3.75875	0.679222	-5.5339	3.13181e-08	8.07627e-07	FTL_1797	WP_003017337
FTL_RS02920	28.5757	6.53696	1.19244	5.48198	4.20594e-08	1.06843e-06	FTL_0558	WP_003014918
FTL_RS01500	67.1493	1.17063	0.398438	2.93806	0.00330276	0.0137777	FTL_0284	WP_003014420
FTL_RS01505	153.095	0.633266	0.430364	1.47147	0.141165	0.276801	FTL_0285	WP_010031040
FTL_RS01510	10.8013	1.03033	0.808586	1.27424	0.202579	0.356925	FTL_0286	WP_003014425
FTL_RS01515	6.10482	1.13083	0.99962	1.13126	0.257945	0.428733	FTL_0287	WP_003014429
FTL_RS03480	148.462	2.36812	0.433297	5.46536	4.61977e-08	1.15568e-06	FTL_0666	WP_003015093
FTL_RS01525	16.0999	2.20341	0.998726	2.20622	0.0273685	0.0754963	FTL_0289	WP_003014447
FTL_RS01530	7.93965	-0.7363	0.674213	-1.09209	0.274794	0.443376	FTL_0290	WP_003014452
FTL_RS01535	5.31532	-2.44237	0.887245	-2.75275	0.00590967	0.0218658	FTL_0291	WP_003018333
FTL_RS01540	7.96779	-0.760075	0.689616	-1.10217	0.270388	0.439541	FTL_0292	WP_003018334
FTL_RS01550	3.02161	-2.43378	1.16703	-2.08544	0.0370289	0.0966614	FTL_0293	WP_003014455
FTL_RS01555	4.22493	-1.15076	0.878515	-1.30989	0.190234	0.340103	FTL_0294	WP_003014457
FTL_RS04735	15.3844	-4.23352	0.774963	-5.46286	4.68521e-08	1.15568e-06	FTL_0926	WP_003015695
FTL_RS01565	15.1326	-0.667134	0.59531	-1.12065	0.262437	0.432796	FTL_0296	WP_010031036
FTL_RS01570	2.1858	-0.0190193	1.05512	-0.0180257	0.985618	0.993205	FTL_0297	WP_003014462
FTL_RS01575	192.528	-0.542618	0.443141	-1.22448	0.22077	0.38225	FTL_0298	WP_010031034
FTL_RS01580	3.0252	-0.395764	1.01398	-0.39031	0.696308	0.819015	FTL_0299	WP_003014464
FTL_RS01585	0.390168	0.185146	2.1686	0.0853756	0.931963	NA	FTL_0300	WP_003014466
FTL_RS01590	1.84543	2.04815	1.40489	1.45787	0.144876	0.280841	FTL_0301	WP_011457357
FTL_RS01595	4.61463	1.63263	1.23442	1.32258	0.185975	0.334244	FTL_0302	WP_003019836
FTL_RS01605	8.25183	0.521073	0.72235	0.721359	0.470689	0.642586	FTL_0304	WP_003014477
FTL_RS09265	8.84701	-5.92752	1.08612	-5.45754	4.82778e-08	1.17384e-06	FTL_1811	WP_003024580
FTL_RS08895	249.616	-2.00419	0.370202	-5.41377	6.17121e-08	1.47935e-06	FTL_1743	WP_003017226
FTL_RS04165	45.6084	-2.62972	0.488814	-5.37978	7.45749e-08	1.76287e-06	FTL_0804	WP_003015359
FTL_RS01635	2.0146	0.919168	2.98697	0.307726	0.758291	0.863285	FTL_0308	WP_003014485
FTL_RS06605	28.6737	3.84845	0.715815	5.37632	7.60232e-08	1.77249e-06	FTL_1294	WP_003016460
FTL_RS01645	32.4374	1.69368	1.88452	0.898737	0.368793	0.543922	FTL_0310	WP_003018356
FTL_RS09260	68.3591	-3.45058	0.646053	-5.34102	9.24259e-08	2.12579e-06	FTL_1810	WP_010032491
FTL_RS01665	2.15787	-1.02171	1.41794	-0.720561	0.471179	0.642586	FTL_0315	WP_003014492
FTL_RS01670	9.70072	-0.0150409	0.651352	-0.0230918	0.981577	0.990305	FTL_0316	WP_003014497
FTL_RS01675	2.86098	-2.62378	1.13401	-2.31372	0.0206833	0.059666	FTL_0317	WP_003014502
FTL_RS01680	2.94224	-1.59996	1.04449	-1.53181	0.12557	0.254429	FTL_0318	WP_003014503
FTL_RS01685	10.1411	2.46171	0.848533	2.90114	0.00371813	0.0150401	FTL_0319	WP_003014504
FTL_RS01690	5.52957	1.61282	0.813384	1.98285	0.0473843	0.117221	FTL_0320	WP_014549348
FTL_RS01695	3.35956	0.952543	1.06338	0.895769	0.370376	0.544841	FTL_0322	WP_003026588
FTL_RS01700	2.61977	0.871029	1.16119	0.750119	0.453183	0.627598	FTL_0323	WP_003043166
FTL_RS01705	13.947	-1.72646	0.953016	-1.81157	0.0700522	0.161317	FTL_0325	WP_003014506
FTL_RS01710	0.56921	-3.30621	2.25778	-1.46436	0.143095	0.278023	FTL_0326	WP_003020784
FTL_RS10635	178.217	3.79673	0.711716	5.33461	9.57483e-08	2.17285e-06	FTL_RS10635	WP_076611417
FTL_RS01720	0.741505	-0.176234	1.56368	-0.112705	0.910265	0.959895	FTL_0328	WP_004336791
FTL_RS01725	3.30981	-2.79725	1.03513	-2.70231	0.00688602	0.0246219	FTL_0329	WP_003026581
FTL_RS01730	0	NA	NA	NA	NA	NA	FTL_0330	WP_004336793
FTL_RS00465	52.4089	3.64833	0.684978	5.3262	1.00288e-07	2.24593e-06	FTL_0093	WP_003014076
FTL_RS01740	1.2174	-2.72566	1.55976	-1.74748	0.0805533	0.179452	FTL_0332	WP_003018371
FTL_RS01745	36.2153	0.309843	0.57221	0.541484	0.588174	0.743074	FTL_0333	WP_004336794
FTL_RS01750	17.5618	-2.06444	0.814689	-2.53402	0.0112763	0.0372666	FTL_0334	WP_004336796
FTL_RS01755	0.984683	-2.07368	1.58205	-1.31075	0.189941	0.339936	FTL_0335	WP_003026577
FTL_RS01760	4.49438	-3.02933	1.01966	-2.97092	0.00296905	0.0125392	FTL_0336	WP_004336805
FTL_RS01765	3.10155	-0.518206	1.01868	-0.508705	0.610959	0.758727	FTL_0337	WP_003038377
FTL_RS01770	8.55231	1.22032	0.747676	1.63215	0.102648	0.218112	FTL_0338	WP_003024934
FTL_RS01785	0.366068	0.573361	2.4257	0.236369	0.813146	NA	FTL_0340	WP_003014717
FTL_RS01800	20.831	1.23082	0.723237	1.70182	0.0887894	0.193643	FTL_0343	WP_003014731
FTL_RS01805	6.19738	1.94523	0.96418	2.01749	0.043644	0.111201	FTL_0344	WP_003026569
FTL_RS01810	3.75929	1.57447	1.07094	1.47018	0.141512	0.277004	FTL_0345	WP_003014732
FTL_RS01815	1.81419	0.532749	1.2039	0.44252	0.658113	0.791871	FTL_0346	WP_004286484
FTL_RS01820	1.64218	1.07788	1.42337	0.757278	0.448883	0.623673	FTL_0347	WP_003018381
FTL_RS01835	9.92765	0.844341	0.691538	1.22096	0.2221	0.383772	FTL_RS01835	WP_003018383
FTL_RS01840	1.25978	1.49364	1.64321	0.90898	0.363361	0.539978	FTL_0352	WP_003014526
FTL_RS01855	1.04741	-0.361913	1.49488	-0.242103	0.808701	0.895516	FTL_0354	WP_003014535
FTL_RS01860	3.01721	0.0736072	1.13879	0.0646363	0.948464	0.977762	FTL_0355	WP_003014538
FTL_RS01865	0	NA	NA	NA	NA	NA	FTL_0356	WP_003014541
FTL_RS01425	11.1112	-4.48562	0.849775	-5.2786	1.30178e-07	2.87744e-06	FTL_0269	WP_003014395
FTL_RS01875	4.60715	-2.30749	0.975575	-2.36527	0.0180171	0.0535169	FTL_0358	WP_003014552
FTL_RS01890	8.29364	-1.31281	0.943272	-1.39176	0.163994	0.308077	FTL_0360	WP_003014558
FTL_RS01895	34.6987	-0.432784	0.876835	-0.493575	0.621606	0.76776	FTL_0361	WP_003014561
FTL_RS04455	47.6194	2.52432	0.479922	5.25986	1.44169e-07	3.14584e-06	FTL_0865	WP_003015502
FTL_RS01905	5.26519	0.0871458	1.4156	0.061561	0.950912	0.977999	FTL_0365	WP_014549374
FTL_RS01910	0.573123	1.15909	2.56235	0.452353	0.651015	0.78807	FTL_0366	WP_003014566
FTL_RS01915	3.75588	0.262798	1.05564	0.248947	0.803402	0.891388	FTL_0367	WP_003019836
FTL_RS01920	0.496051	0.0274463	2.22541	0.0123331	0.99016	NA	FTL_0368	WP_003014569
FTL_RS01925	0.0326592	-0.75651	4.38022	-0.17271	0.862879	NA	FTL_0370	WP_003014570
FTL_RS01930	0.111808	0.132819	4.3446	0.030571	0.975612	NA	FTL_0371	WP_003014571
FTL_RS01940	3.6749	-0.217484	1.15923	-0.187611	0.851182	0.922746	FTL_0372	WP_003014572
FTL_RS01945	5.65956	1.96618	0.853345	2.30408	0.0212181	0.0607967	FTL_0373	WP_003014574
FTL_RS01950	12.9725	0.899042	0.624121	1.44049	0.149728	0.286657	FTL_0374	WP_003014576
FTL_RS02680	10.846	-5.03828	0.959507	-5.2509	1.51356e-07	3.26086e-06	FTL_0511	WP_003014792
FTL_RS01960	2.44921	-2.06812	1.05315	-1.96374	0.0495606	0.121896	FTL_0376	WP_003014578
FTL_RS01965	2.00355	-3.4596	1.2228	-2.82925	0.00466577	0.0180596	FTL_0377	WP_003014579
FTL_RS01970	4.24001	-2.08096	0.907073	-2.29415	0.0217817	0.0618905	FTL_0378	WP_003014580
FTL_RS01975	0.818868	-2.69578	2.06432	-1.30589	0.19159	0.341809	FTL_0379	WP_003014581
FTL_RS01980	0.330684	-1.14698	2.67008	-0.429568	0.66751	NA	FTL_0380	WP_003014586
FTL_RS05795	14.9021	-5.88384	1.12125	-5.24759	1.54101e-07	3.2785e-06	FTL_1138	WP_003025404
FTL_RS01990	2.6681	-1.25801	1.04769	-1.20075	0.229847	0.393165	FTL_0382	WP_003014592
FTL_RS01995	0.577799	-3.01922	2.12619	-1.42001	0.155604	0.295578	FTL_0383	WP_003018413
FTL_RS02000	1.88483	-1.07575	1.17586	-0.914861	0.360265	0.537218	FTL_RS02000	WP_014549384
FTL_RS02595	25.5537	5.26744	1.00713	5.23017	1.69356e-07	3.55857e-06	FTL_0495	WP_014549463
FTL_RS02010	1.98323	-0.954005	1.13566	-0.840042	0.400885	0.576759	FTL_0388	WP_003018417
FTL_RS02015	2.18319	0.065032	1.21944	0.0533292	0.95747	0.979265	FTL_0389	WP_003014601
FTL_RS02020	0.92509	1.42095	1.71165	0.830165	0.406445	0.581319	FTL_0390	WP_003014602
FTL_RS02035	2.74798	-2.882	1.32455	-2.17583	0.0295677	0.081168	FTL_0393	WP_003014609
FTL_RS07805	31.9786	-2.62513	0.50219	-5.22738	1.71933e-07	3.56865e-06	FTL_1527	WP_003016861
FTL_RS01630	12.895	-3.80004	0.727846	-5.22094	1.78018e-07	3.63073e-06	FTL_0307	WP_003040486
FTL_RS02050	7.82644	-1.44154	0.744844	-1.93536	0.0529465	0.12892	FTL_0396	WP_010030542
FTL_RS02055	9.19631	-0.601154	0.67354	-0.89253	0.372109	0.546711	FTL_0397	WP_003014630
FTL_RS02060	0.925562	-2.42766	1.67483	-1.4495	0.147198	0.283671	FTL_0398	WP_003014631
FTL_RS02065	2.87275	-0.538763	0.995901	-0.54098	0.588521	0.743074	FTL_0399	WP_003014632
FTL_RS02070	4.5994	1.20491	1.08232	1.11326	0.265595	0.435494	FTL_0400	WP_003019836
FTL_RS02075	12.1055	0.490955	0.986372	0.497738	0.618668	0.766356	FTL_0401	WP_014547742
FTL_RS02080	4.74273	-0.369261	0.840143	-0.439521	0.660284	0.792527	FTL_0402	WP_003014637
FTL_RS02085	0.0574224	0.10054	4.4032	0.0228334	0.981783	NA	FTL_0403	WP_003014639
FTL_RS02090	30.7784	0.20693	0.467197	0.442917	0.657826	0.791871	FTL_0404	WP_003014642
FTL_RS02095	9.16928	-0.297368	0.653455	-0.45507	0.649059	0.786262	FTL_0405	WP_003014645
FTL_RS02100	2.85985	0.506514	0.927666	0.546009	0.58506	0.741889	FTL_0406	WP_011457370
FTL_RS02105	50.4228	0.314997	0.454956	0.692368	0.488706	0.658321	FTL_0407	WP_003014650
FTL_RS02110	7.89178	2.65912	1.01915	2.60916	0.00907639	0.0310825	FTL_0408	WP_003022010
FTL_RS02120	5.87279	0.868297	0.840318	1.0333	0.301466	0.472463	FTL_0409	WP_003014657
FTL_RS02125	20.2832	0.755756	0.76552	0.987245	0.323522	0.496515	FTL_0410	WP_003025840
FTL_RS02130	120.003	-1.13099	0.492967	-2.29425	0.0217764	0.0618905	FTL_0411	WP_003014659
FTL_RS02135	17.877	0.373128	0.645021	0.578474	0.562944	0.726407	FTL_0412	WP_003014661
FTL_RS02140	16.4324	-0.71153	0.493878	-1.4407	0.149669	0.286657	FTL_0413	WP_003014662
FTL_RS05325	109.513	-4.78708	0.917113	-5.21972	1.7919e-07	3.63073e-06	FTL_1043	WP_003015950
FTL_RS02150	0.437668	0.914541	2.32065	0.394089	0.693515	NA	FTL_0415	WP_003014666
FTL_RS02155	1.96051	2.2311	1.4622	1.52585	0.127048	0.256507	FTL_0416	WP_003019836
FTL_RS02165	0.129849	0.131426	4.23546	0.03103	0.975246	NA	FTL_0418	WP_014547706
FTL_RS02170	15.4683	-1.47629	0.603781	-2.44507	0.0144825	0.0455624	FTL_0419	WP_003014679
FTL_RS02175	4.83343	-0.94864	1.22416	-0.774932	0.43838	0.614378	FTL_0420	WP_003014682
FTL_RS02180	28.6389	-2.45508	0.805359	-3.04842	0.00230044	0.0101698	FTL_0421	WP_003014685
FTL_RS02185	109.569	4.43328	1.26758	3.49744	NA	NA	FTL_0422	WP_014549397
FTL_RS02190	361.749	0.00170269	0.623137	0.00273245	0.99782	0.998972	FTL_0423	WP_003014687
FTL_RS02195	9.12219	-0.488045	0.718491	-0.679264	0.496971	0.664449	FTL_0424	WP_003014689
FTL_RS06475	62.3676	4.1901	0.803408	5.21541	1.83414e-07	3.67259e-06	FTL_1267	WP_003016402
FTL_RS02205	47.6576	0.929356	0.542645	1.71264	0.0867788	0.190087	FTL_0426	WP_003014690
FTL_RS02210	9.22321	-0.692981	0.639757	-1.08319	0.278723	0.447957	FTL_0427	WP_003014692
FTL_RS02215	25.7804	0.353556	0.573445	0.616547	0.537533	0.702135	FTL_0428	WP_003014694
FTL_RS02220	2.17908	0.794512	1.09409	0.726185	0.467725	0.640957	FTL_0429	WP_003014696
FTL_RS02225	10.1753	-0.675834	0.734104	-0.920625	0.357246	0.533363	FTL_0430	WP_003014698
FTL_RS02230	8.17053	1.62699	0.930231	1.74902	0.0802884	0.179452	FTL_RS02230	WP_003041717
FTL_RS02235	0.435898	-1.37558	2.39211	-0.57505	0.565258	NA	FTL_0433	WP_003014702
FTL_RS02240	6.54426	-1.09509	1.05179	-1.04117	0.297798	0.469128	FTL_0434	WP_003014703
FTL_RS02245	2.75501	0.0560684	1.07885	0.0519707	0.958552	0.979265	FTL_0435	WP_003014705
FTL_RS06480	148.477	3.96243	0.760228	5.21216	1.86657e-07	3.69407e-06	FTL_RS06480	WP_004578623
FTL_RS02255	2.11709	-1.11128	1.0889	-1.02056	0.307463	0.480094	FTL_0437	WP_003014708
FTL_RS02260	76.7995	-0.143374	0.808227	-0.177393	0.8592	0.925543	FTL_0438	WP_003017876
FTL_RS00860	27.1658	7.60374	1.46276	5.1982	2.01225e-07	3.9366e-06	FTL_0162	WP_223292538
FTL_RS06650	23.2562	-3.95004	0.760264	-5.19562	2.04043e-07	3.94638e-06	FTL_1303	WP_010032364
FTL_RS02295	2.33303	0.106616	1.08959	0.0978498	0.922052	0.965873	FTL_0443	WP_010031526
FTL_RS05830	43.5042	-2.55251	0.491931	-5.18876	2.11701e-07	4.04848e-06	FTL_1145	WP_003016141
FTL_RS02315	0.654662	-2.77706	1.9509	-1.42347	0.1546	0.294178	FTL_0445	WP_011457380
FTL_RS02345	5.87923	0.988428	0.994207	0.994187	0.320132	0.493108	FTL_RS02345	WP_003022102
FTL_RS02350	31.8049	-0.21647	0.775248	-0.279227	0.780071	0.877373	FTL_0447	WP_010030927
FTL_RS04585	469.956	-2.97632	0.574143	-5.18395	2.1724e-07	4.10824e-06	FTL_0891	WP_011457436
FTL_RS02360	18.292	-2.16195	0.765086	-2.82576	0.00471682	0.0181375	FTL_0449	WP_003017929
FTL_RS02365	4.24288	-1.19637	0.864471	-1.38393	0.16638	0.311186	FTL_0450	WP_003017935
FTL_RS02370	12.4793	-1.46895	0.660377	-2.22441	0.0261207	0.0728683	FTL_0451	WP_004336850
FTL_RS02375	5.03943	-0.736017	0.80484	-0.914489	0.36046	0.537218	FTL_0452	WP_003017942
FTL_RS02380	36.4011	-0.4094	0.423922	-0.965742	0.334173	0.507587	FTL_0453	WP_003027098
FTL_RS02385	28.2591	-1.06794	0.48942	-2.18205	0.0291061	0.0800299	FTL_0454	WP_003017948
FTL_RS02390	5.30018	-1.15046	0.873536	-1.31701	0.187834	0.336873	FTL_0455	WP_011457382
FTL_RS02900	225.07	3.30131	0.64112	5.14929	2.61474e-07	4.89042e-06	FTL_0554	WP_003014910
FTL_RS04010	38.4221	3.80418	0.740363	5.13826	2.77288e-07	5.12983e-06	FTL_0769	WP_003015295
FTL_RS02405	1.09498	-2.52183	1.54672	-1.63043	0.10301	0.218335	FTL_0458	WP_003017959
FTL_RS02410	42.7363	-1.09113	0.554205	-1.96882	0.0489732	0.120801	FTL_0459	WP_004336859
FTL_RS02415	95.9926	1.65316	0.726706	2.27487	0.0229137	0.0647826	FTL_0460	WP_004336860
FTL_RS02420	12.4456	-0.372404	0.541975	-0.687124	0.492005	0.65899	FTL_0461	WP_042536567
FTL_RS02425	75.2022	0.0778592	0.466865	0.16677	0.867551	0.930417	FTL_0462	WP_004336862
FTL_RS02430	7.88036	-1.08804	0.755328	-1.44049	0.149729	0.286657	FTL_0463	WP_003017972
FTL_RS02435	12.832	1.16509	0.679458	1.71474	0.0863933	0.189486	FTL_0464	WP_004336864
FTL_RS02440	5.1805	-1.37343	0.811864	-1.6917	0.0907027	0.196407	FTL_0465	WP_004336865
FTL_RS02445	23.1438	0.37802	0.561774	0.672904	0.501009	0.667227	FTL_0466	WP_004336866
FTL_RS02455	2.49407	0.928852	1.41686	0.655572	0.512099	0.677228	FTL_0468	WP_003019836
FTL_RS02465	1.96629	-1.15308	1.16481	-0.989932	0.322207	0.494943	FTL_0470	WP_004336869
FTL_RS11570	398.095	3.45306	0.67254	5.13436	2.83109e-07	5.18121e-06	FTL_RS11570	WP_003042179
FTL_RS00460	85.0388	3.82738	0.747191	5.12236	3.01729e-07	5.46321e-06	FTL_0092	WP_003014073
FTL_RS02480	18.4988	1.22606	0.596653	2.0549	0.039889	0.1024	FTL_0473	WP_004336873
FTL_RS05405	13.7055	-3.75706	0.735325	-5.10938	3.23212e-07	5.7906e-06	FTL_1060	WP_003015979
FTL_RS01050	31.1308	-4.336	0.850371	-5.09895	3.41536e-07	5.93158e-06	FTL_0197	WP_003014240
FTL_RS03035	131.426	3.45629	0.677806	5.09923	3.41044e-07	5.93158e-06	FTL_0581	WP_011457396
FTL_RS02505	22.685	-0.174942	0.628678	-0.27827	0.780805	0.877373	FTL_0477	WP_004336875
FTL_RS02510	1.06557	-2.4729	1.55603	-1.58923	0.112008	0.231638	FTL_0478	WP_003018004
FTL_RS02515	18.3062	-0.1338	0.590283	-0.226671	0.82068	0.900578	FTL_0479	WP_004336876
FTL_RS02520	28.119	0.0152544	0.481745	0.0316648	0.974739	0.985932	FTL_0480	WP_010030957
FTL_RS02525	6.02138	1.03135	0.80539	1.28056	0.200347	0.354091	FTL_0481	WP_004336879
FTL_RS02530	13.8831	-0.899044	0.620455	-1.44901	0.147335	0.283671	FTL_0482	WP_004336880
FTL_RS02535	2.97265	-1.51693	0.96226	-1.57643	0.114927	0.236525	FTL_0483	WP_011457385
FTL_RS02540	19.9804	1.67869	0.712368	2.3565	0.0184482	0.0545117	FTL_0484	WP_004336881
FTL_RS02545	215.446	0.765609	0.65744	1.16453	0.244209	0.41031	FTL_0485	WP_003033234
FTL_RS02550	128.316	0.205632	0.56208	0.365841	0.714483	0.830656	FTL_0486	WP_010030994
FTL_RS02555	65.6488	0.390495	0.514755	0.758603	0.44809	0.623079	FTL_0487	WP_003018029
FTL_RS02560	12.0731	1.58422	0.793605	1.99623	0.0459091	0.115077	FTL_0488	WP_216373290
FTL_RS02565	6.92257	-0.852341	0.676774	-1.25942	0.207879	0.364003	FTL_0489	WP_003027043
FTL_RS02570	27.2913	1.63229	0.684661	2.38408	0.0171219	0.0511583	FTL_0490	WP_003018035
FTL_RS02575	4.26448	0.432037	0.844341	0.511685	0.608871	0.75851	FTL_0491	WP_010030999
FTL_RS09150	22.2568	-3.3919	0.664756	-5.10247	3.3525e-07	5.93158e-06	FTL_1789	WP_003028605
FTL_RS02585	14.8985	0.816756	0.561988	1.45333	0.146131	0.28231	FTL_0493	WP_004336886
FTL_RS02590	3.13414	1.23276	1.11943	1.10124	0.270793	0.439695	FTL_0494	WP_042899533
FTL_RS04450	163.882	3.02091	0.592914	5.09503	3.48686e-07	5.99459e-06	FTL_0864	WP_003015499
FTL_RS03930	70.9699	3.34645	0.65946	5.07454	3.88444e-07	6.61131e-06	FTL_0752	WP_003015272
FTL_RS02605	2.86514	4.52319	1.66707	2.71326	0.00666253	0.0240757	FTL_0498	WP_004336891
FTL_RS02610	0.767407	-2.04628	1.91191	-1.07028	0.284495	0.454244	FTL_0499	WP_003018051
FTL_RS02615	2.24923	3.1655	1.57673	2.00764	0.0446818	0.112832	FTL_0500	WP_004336893
FTL_RS09205	13.5681	-3.46982	0.685764	-5.0598	4.19704e-07	7.07263e-06	FTL_1799	WP_003017342
FTL_RS06770	18.13	-2.85115	0.575547	-4.9538	7.27767e-07	1.21437e-05	FTL_1328	WP_011457482
FTL_RS02645	2.7381	2.95023	1.38642	2.12795	0.0333415	0.089648	FTL_RS02645	WP_012429325
FTL_RS02650	2.7786	-0.332718	1.04447	-0.318553	0.750065	0.855638	FTL_0506	WP_003014783
FTL_RS02655	5.43543	2.03478	1.10857	1.8355	0.0664319	0.154001	FTL_0507	WP_003014785
FTL_RS02660	4.90192	-1.63054	0.78738	-2.07084	0.0383737	0.0988079	FTL_0508	WP_003014787
FTL_RS02665	0.79341	0.744331	1.51089	0.492644	0.622264	0.768016	FTL_0509	WP_003014789
FTL_RS08330	9.93439	-4.29564	0.868274	-4.94733	7.52381e-07	1.24325e-05	FTL_1634	WP_003017047
FTL_RS02685	1.55513	0.276324	1.46075	0.189165	0.849963	0.9226	FTL_0512	WP_003018057
FTL_RS02690	38.0794	-0.221965	0.645106	-0.344076	0.730789	0.84305	FTL_0513	WP_003014804
FTL_RS02695	99.3996	-0.246772	0.485388	-0.508401	0.611172	0.758727	FTL_0514	WP_003038333
FTL_RS02700	8.02089	0.663663	0.82573	0.803729	0.421553	0.596412	FTL_0515	WP_003014807
FTL_RS02705	5.49086	1.66774	1.09262	1.52637	0.126918	0.256507	FTL_0516	WP_003014809
FTL_RS02710	78.0377	1.47701	0.566668	2.60649	0.00914758	0.0311917	FTL_0517	WP_003014811
FTL_RS02715	11.273	-1.93651	0.790829	-2.4487	0.0143372	0.0452725	FTL_0518	WP_003014812
FTL_RS02720	30.0191	-1.81739	0.691244	-2.62916	0.00855972	0.0294912	FTL_0519	WP_003014814
FTL_RS06045	67.4037	3.55036	0.721016	4.92411	8.47446e-07	1.37699e-05	FTL_1181	WP_003016242
FTL_RS06540	18.7056	4.42252	0.898223	4.92364	8.49493e-07	1.37699e-05	FTL_1282	WP_003016434
FTL_RS00890	47.5776	3.96634	0.807159	4.91395	8.92576e-07	1.41978e-05	FTL_0167	WP_011457351
FTL_RS02740	0.692128	-2.11082	2.01773	-1.04614	0.295497	0.466113	FTL_0523	WP_003014824
FTL_RS02745	3.79925	-2.40072	1.1828	-2.02969	0.0423885	0.108326	FTL_0524	WP_003014827
FTL_RS02750	0.0326592	-0.75651	4.38022	-0.17271	0.862879	NA	FTL_RS02750	WP_042899535
FTL_RS02755	56.1069	-0.649287	0.553731	-1.17257	0.240969	0.406875	FTL_0525	WP_003014829
FTL_RS02760	7.76183	0.632455	0.682215	0.927061	0.353895	0.530219	FTL_RS02760	WP_004578540
FTL_RS02770	28.0592	-0.919961	0.575234	-1.59928	0.109758	0.228377	FTL_0527	WP_003014841
FTL_RS02775	194.769	0.919997	0.45527	2.02077	0.0433036	0.110499	FTL_0528	WP_003014842
FTL_RS02600	17.6836	4.90591	0.998043	4.91553	8.85423e-07	1.41978e-05	FTL_RS02600	WP_012429322
FTL_RS02790	0.609672	3.08148	2.16526	1.42314	0.154694	0.294178	FTL_0532	WP_003022484
FTL_RS02795	108.083	-1.06902	0.448326	-2.38447	0.0171038	0.0511583	FTL_0533	WP_003014848
FTL_RS02800	111.395	1.01424	0.421195	2.40801	0.0160396	0.048749	FTL_0534	WP_003014851
FTL_RS02805	46.7899	0.0204206	0.545514	0.0374337	0.970139	0.984973	FTL_0535	WP_003014852
FTL_RS02810	8.53403	-1.9302	0.689989	-2.79744	0.00515094	0.019353	FTL_0536	WP_003014855
FTL_RS02860	28.1885	2.58282	0.527039	4.90062	9.55346e-07	1.50555e-05	FTL_0545	WP_003014896
FTL_RS02820	64.5621	-0.044322	0.373219	-0.118756	0.905469	0.956801	FTL_0538	WP_003014877
FTL_RS02825	188.823	1.20791	0.557335	2.1673	0.0302116	0.0826691	FTL_0539	WP_003014880
FTL_RS02830	65.7614	1.82174	0.694429	2.62337	0.00870655	0.0299365	FTL_0540	WP_003014884
FTL_RS02835	70.372	1.23684	0.54193	2.28229	0.0224722	0.0636401	FTL_0541	WP_003014887
FTL_RS06330	70.4392	-2.05478	0.421274	-4.87754	1.07419e-06	1.67731e-05	FTL_1239	WP_003019188
FTL_RS02845	74.1641	4.77068	0.990191	4.81795	NA	NA	FTL_0543	WP_003014892
FTL_RS02855	16.7248	-0.838048	0.561723	-1.49192	0.135719	0.269538	FTL_0544	WP_003014894
FTL_RS04740	30.8753	-2.8306	0.581575	-4.86712	1.13238e-06	1.75209e-05	FTL_0927	WP_003015696
FTL_RS02865	82.1046	-0.712348	0.420201	-1.69526	0.0900269	0.195441	FTL_0546	WP_003014898
FTL_RS02870	12.3826	-0.378905	0.612842	-0.618276	0.536394	0.701184	FTL_0547	WP_003014899
FTL_RS02875	1.69215	-0.315545	1.15015	-0.274352	0.783814	0.878976	FTL_0548	WP_003014901
FTL_RS02880	7.86997	-0.147488	0.844972	-0.174548	0.861435	0.927364	FTL_0549	WP_003014903
FTL_RS02885	102.902	1.18385	0.437031	2.70886	0.00675158	0.0243458	FTL_0551	FTL_RS02885
FTL_RS02890	157.091	0.00028146	0.591144	0.000476128	0.99962	0.99962	FTL_0552	WP_010032924
FTL_RS02895	44.7248	0.546589	0.578748	0.944435	0.344948	0.51864	FTL_0553	WP_003014907
FTL_RS05030	169.959	4.23521	0.870545	4.86501	1.14453e-06	1.75494e-05	FTL_0984	WP_003015818
FTL_RS07300	8.10538	-3.75433	0.772151	-4.86218	1.16101e-06	1.76433e-05	FTL_1419	WP_003016692
FTL_RS03215	41.3559	-2.57055	0.53033	-4.84707	1.253e-06	1.88031e-05	FTL_0616	WP_003015012
FTL_RS09990	53.8778	-2.2686	0.468134	-4.84605	1.25943e-06	1.88031e-05	FTL_1966	WP_010031554
FTL_RS01045	15.9838	-3.29652	0.680535	-4.84402	1.27241e-06	1.88316e-05	FTL_0196	WP_003014238
FTL_RS02925	7.073	1.00288	0.76967	1.303	0.192573	0.342573	FTL_0559	WP_003014920
FTL_RS02005	19.1513	-3.48214	0.720006	-4.83626	1.32305e-06	1.92464e-05	FTL_0387	WP_003014600
FTL_RS07845	197.035	-3.2854	0.679309	-4.83638	1.32225e-06	1.92464e-05	FTL_1534	WP_003016871
FTL_RS07575	17.6273	-2.59095	0.536798	-4.82669	1.38823e-06	1.98552e-05	FTL_1479	WP_003016784
FTL_RS02950	1.49796	2.45185	1.53437	1.59795	0.110053	0.228706	FTL_0563	WP_014548805
FTL_RS02955	0.870024	2.78431	1.68439	1.65301	0.0983293	0.210776	FTL_0564	WP_024533493
FTL_RS02965	5.55212	-0.782754	1.22035	-0.641415	0.521253	0.685318	FTL_RS02965	WP_014548803
FTL_RS02970	3.33873	2.07638	1.09978	1.888	0.0590254	0.140899	FTL_0568	WP_003019836
FTL_RS02975	13.3307	-2.34231	0.876274	-2.67303	0.00751692	0.026379	FTL_0569	WP_003014930
FTL_RS02980	2.40246	-2.96629	1.26916	-2.33721	0.0194283	0.056914	FTL_0570	WP_010032763
FTL_RS02985	4.2758	-2.8291	1.04668	-2.70292	0.00687328	0.0246219	FTL_0571	WP_003014931
FTL_RS02990	25.5524	0.0569634	0.432368	0.131748	0.895184	0.95047	FTL_0572	WP_003014935
FTL_RS02995	5.35554	-1.04121	0.839203	-1.24071	0.214713	0.374045	FTL_0573	WP_003014938
FTL_RS03000	8.67047	1.13978	0.707939	1.60999	0.1074	0.224839	FTL_0574	WP_003014941
FTL_RS03005	4.65664	2.03022	1.07289	1.89229	0.058453	0.139729	FTL_0575	WP_003019836
FTL_RS03010	0.600702	0.233952	2.30249	0.101609	0.919067	0.965588	FTL_RS03010	WP_003025156
FTL_RS03020	23.928	-0.27255	0.706873	-0.385572	0.699814	0.821402	FTL_0578	FTL_RS03020
FTL_RS09730	44.6636	-3.57141	0.739828	-4.82735	1.3836e-06	1.98552e-05	FTL_1912	WP_011648794
FTL_RS03030	7.14354	-0.674742	0.709275	-0.951312	0.341446	0.515196	FTL_0580	WP_003018117
FTL_RS05815	180.437	-2.14424	0.445973	-4.80801	1.52436e-06	2.16206e-05	FTL_1142	WP_003016130
FTL_RS03040	3.77723	0.800981	1.03652	0.772756	0.439667	0.614378	FTL_0582	WP_003014952
FTL_RS03045	19.513	0.715664	0.620993	1.15245	0.249136	0.416123	FTL_0583	WP_003014953
FTL_RS03050	51.2883	-0.896544	0.470845	-1.90411	0.0568953	0.136581	FTL_0584	WP_003014955
FTL_RS00555	134.631	-3.21708	0.670228	-4.79998	1.58684e-06	2.21576e-05	FTL_0112	WP_010031646
FTL_RS03060	57.1345	-1.16867	0.521348	-2.24162	0.0249857	0.0701744	FTL_0586	WP_003014959
FTL_RS03065	2.70764	-2.55491	1.05419	-2.42357	0.0153686	0.0471305	FTL_0587	WP_003014961
FTL_RS02475	184.878	3.14312	0.654843	4.7998	1.58826e-06	2.21576e-05	FTL_0472	WP_010030951
FTL_RS05475	14.2663	-3.94982	0.824418	-4.79104	1.65919e-06	2.29589e-05	FTL_1075	WP_003016005
FTL_RS11515	32.947	3.64872	0.762113	4.78763	1.68759e-06	2.31635e-05	FTL_1104	WP_223300440
FTL_RS03085	3.27815	2.26891	1.11713	2.03102	0.0422532	0.108143	FTL_0591	WP_003019836
FTL_RS03090	91.8906	2.36088	0.815788	2.89398	NA	NA	FTL_0592	WP_003014967
FTL_RS03095	93.0022	0.218789	0.621462	0.352055	0.724797	0.839085	FTL_0593	WP_024533490
FTL_RS03100	107.365	1.79244	0.616853	2.90578	0.00366342	0.014881	FTL_0594	WP_003014975
FTL_RS03105	457.485	1.53283	0.631081	2.4289	0.0151446	0.0469346	FTL_0595	WP_003014978
FTL_RS03110	105.131	1.34229	0.460162	2.91699	0.00353431	0.0145651	FTL_0596	WP_010030805
FTL_RS03115	841.063	1.72822	0.594498	2.90702	0.00364893	0.0148576	FTL_0597	WP_010030803
FTL_RS03120	172.255	-0.193316	0.548008	-0.352761	0.724267	0.839085	FTL_0598	WP_003014983
FTL_RS03125	62.1703	1.21415	0.539489	2.25055	0.024414	0.0687957	FTL_0599	WP_003014984
FTL_RS03130	152.792	-0.0364869	0.510107	-0.0715279	0.942978	0.974467	FTL_0600	WP_003014987
FTL_RS03135	58.8441	0.757477	0.472344	1.60366	0.10879	0.22719	FTL_0601	WP_003014989
FTL_RS03140	57.7766	0.474336	0.508283	0.933213	0.35071	0.526839	FTL_0602	WP_003014991
FTL_RS03145	10.2005	0.174515	0.826932	0.21104	0.832856	0.909834	FTL_0603	WP_003014993
FTL_RS03150	15.6806	0.185426	0.575752	0.322058	0.747409	0.855075	FTL_0604	WP_011457399
FTL_RS03155	18.6285	-0.269975	0.598647	-0.450975	0.652007	0.788711	FTL_0605	WP_010030797
FTL_RS03160	6.24751	-1.34047	0.767924	-1.74558	0.0808839	0.179583	FTL_0606	WP_010030795
FTL_RS03175	169.525	5.82542	1.13652	5.12566	NA	NA	FTL_0608	WP_003014997
FTL_RS03070	127.173	-2.83274	0.592416	-4.78167	1.73846e-06	2.36709e-05	FTL_0588	WP_010030504
FTL_RS03185	14.1732	-0.219445	0.597561	-0.367234	0.713444	0.830656	FTL_0610	WP_003015002
FTL_RS07705	69.7505	-2.62234	0.552175	-4.74911	2.04313e-06	2.75985e-05	FTL_1504	WP_003016823
FTL_RS03195	19.078	0.281987	0.6612	0.426477	0.66976	0.798606	FTL_0612	WP_011457400
FTL_RS03200	4.75338	2.0924	1.06715	1.96074	0.0499093	0.122577	FTL_0613	WP_003019836
FTL_RS03210	4.09265	3.09295	1.33598	2.31512	0.0206066	0.059666	FTL_0615	WP_003015009
FTL_RS06275	43.4751	3.59861	0.758253	4.74592	2.07558e-06	2.75987e-05	FTL_1228	WP_011457468
FTL_RS03225	507.189	-1.62691	0.595241	-2.73319	0.00627248	0.0230081	FTL_0617	WP_011457402
FTL_RS03230	1.17864	-1.48665	1.47057	-1.01093	0.312049	0.484517	FTL_0619	WP_235264901
FTL_RS03235	80.7425	1.27607	0.730125	1.74774	0.0805099	0.179452	FTL_0620	WP_003015019
FTL_RS11010	14.2226	3.32832	0.70115	4.74695	2.06508e-06	2.75987e-05	FTL_RS11010	WP_014549035
FTL_RS03250	3.06288	-0.265409	1.01521	-0.261431	0.79376	0.885308	FTL_0622	WP_003019836
FTL_RS03255	10.1569	1.71029	0.741392	2.30686	0.0210624	0.0604743	FTL_0623	WP_003015025
FTL_RS03260	0.700464	-1.25745	2.64109	-0.476108	0.633997	0.776305	FTL_0624	WP_003015027
FTL_RS03265	2.11972	-2.4952	1.11026	-2.24739	0.0246148	0.0692469	FTL_0625	WP_003015029
FTL_RS03270	0.833052	-1.47391	1.53605	-0.959545	0.337284	0.510273	FTL_0626	WP_003015031
FTL_RS03275	0.85882	1.17069	1.6101	0.727095	0.467168	0.640709	FTL_0627	WP_003015033
FTL_RS03280	4.5482	-1.43761	0.960015	-1.49748	0.134268	0.267279	FTL_0628	WP_003015034
FTL_RS03285	6.16305	-0.313727	0.918779	-0.341461	0.732756	0.843871	FTL_0629	WP_003015035
FTL_RS03290	1.77838	-0.265973	1.16627	-0.228054	0.819604	0.900156	FTL_RS03290	WP_014550096
FTL_RS03305	0.318487	-1.0045	2.52677	-0.397542	0.690968	NA	FTL_0632	WP_003018167
FTL_RS03310	5.925	-0.0748578	0.821141	-0.0911631	0.927363	0.968921	FTL_0633	WP_003015036
FTL_RS06975	270.754	2.55837	0.539251	4.74431	2.09213e-06	2.76032e-05	FTL_RS06975	WP_003025648
FTL_RS03320	1.27394	-0.483104	1.50607	-0.320771	0.748384	0.855075	FTL_0637	WP_003015040
FTL_RS03325	0.739151	0.363841	1.95086	0.186503	0.85205	0.9231	FTL_0638	WP_003015043
FTL_RS03330	0.938253	0.047148	1.44666	0.0325909	0.974001	0.985932	FTL_0639	WP_010031704
FTL_RS03335	4.13373	-2.35906	0.876816	-2.69048	0.00713494	0.0253521	FTL_0640	WP_003015047
FTL_RS03340	0	NA	NA	NA	NA	NA	FTL_0641	WP_011457403
FTL_RS03345	0.0492388	-1.06237	4.36399	-0.24344	0.807664	NA	FTL_0642	WP_010031698
FTL_RS03350	1.05488	-3.37355	1.93291	-1.74533	0.0809283	0.179583	FTL_0643	WP_003015049
FTL_RS03355	0.839956	-1.03093	1.50072	-0.686952	0.492113	0.65899	FTL_0644	WP_010031695
FTL_RS05175	13.8289	-3.52729	0.744798	-4.73591	2.18077e-06	2.85513e-05	FTL_1015	WP_003015877
FTL_RS03365	2.8412	1.1028	1.07489	1.02596	0.304911	0.476984	FTL_0646	WP_003015058
FTL_RS03370	6.10985	1.20804	0.868676	1.39067	0.164326	0.308132	FTL_0647	WP_003015059
FTL_RS03375	2.11682	-1.5603	1.16709	-1.33692	0.18125	0.327829	FTL_RS03375	WP_003037244
FTL_RS03380	7.96007	-0.919694	0.852326	-1.07904	0.28057	0.449229	FTL_0650	WP_010031693
FTL_RS03395	9.04791	1.28589	0.823128	1.5622	0.118241	0.241373	FTL_0652	WP_003015064
FTL_RS03405	1.57772	-1.9834	1.45418	-1.36393	0.17259	0.31688	FTL_0653	WP_003015065
FTL_RS03410	8.6279	0.0856265	0.810068	0.105703	0.915818	0.963364	FTL_0654	WP_003015066
FTL_RS03415	3.33885	-1.5165	0.955073	-1.58784	0.112323	0.232007	FTL_0655	WP_003015067
FTL_RS03420	3.94365	-0.589222	0.918122	-0.641769	0.521023	0.685318	FTL_0656	WP_003015069
FTL_RS03425	3.64974	-0.073037	0.853199	-0.0856037	0.931781	0.969372	FTL_0657	WP_003015071
FTL_RS03430	52.8222	1.28511	0.767339	1.67476	0.0939816	0.202991	FTL_0659	WP_003015075
FTL_RS06200	59.4204	2.30321	0.48757	4.72385	2.31422e-06	2.99225e-05	FTL_1213	WP_003016307
FTL_RS03440	4.8957	1.47003	0.902923	1.62808	0.103509	0.21912	FTL_0661	WP_003015081
FTL_RS08520	55.4523	3.99181	0.845135	4.72328	2.32067e-06	2.99225e-05	FTL_1672	WP_011457517
FTL_RS03465	5.08478	-2.58162	1.40384	-1.83897	0.0659197	0.153063	FTL_0663	WP_003015087
FTL_RS03470	2.91867	-0.465031	1.13915	-0.408227	0.683107	0.807395	FTL_0664	WP_003015090
FTL_RS03475	5.11556	0.421908	0.829812	0.508438	0.611146	0.758727	FTL_0665	WP_010032166
FTL_RS09105	24.3919	-2.30599	0.489727	-4.70872	2.49272e-06	3.18993e-05	FTL_1780	WP_003017307
FTL_RS03485	0.541192	0.490351	2.64764	0.185203	0.85307	NA	FTL_0667	WP_003018199
FTL_RS03490	47.0019	0.382872	0.535894	0.714454	0.474947	0.646687	FTL_0668	WP_003015100
FTL_RS04445	24.0955	4.14471	0.886283	4.67651	2.91794e-06	3.70622e-05	FTL_0863	WP_003015496
FTL_RS03500	5.6451	0.736715	0.796799	0.924594	0.355177	0.531205	FTL_0670	WP_010032158
FTL_RS03505	1.81703	-1.35736	1.36462	-0.994683	0.31989	0.493108	FTL_0671	WP_003015105
FTL_RS03510	0.496123	-0.207004	2.21184	-0.0935892	0.925435	NA	FTL_0672	WP_011457407
FTL_RS03515	1.64437	-2.87468	1.36637	-2.10389	0.0353884	0.0935264	FTL_0673	WP_003018203
FTL_RS03520	1.79203	-1.82443	1.3237	-1.37828	0.168117	0.313059	FTL_0674	WP_012118968
FTL_RS05895	130.098	-2.77322	0.595683	-4.65554	3.23135e-06	4.07389e-05	FTL_1158	WP_010031646
FTL_RS03530	6.66591	-1.36256	0.745997	-1.82649	0.0677762	0.15652	FTL_0676	WP_003015112
FTL_RS03535	0.367256	0.80166	2.46088	0.325761	0.744605	NA	FTL_0677	WP_003015115
FTL_RS03550	0.431653	-1.13764	1.95204	-0.582798	0.56003	NA	FTL_0679	WP_003015118
FTL_RS03555	2.75715	-0.183407	1.06397	-0.17238	0.863139	0.928024	FTL_0680	WP_010030520
FTL_RS10670	60.0116	4.1879	0.902641	4.6396	3.4908e-06	4.36863e-05	FTL_1730	WP_230956110
FTL_RS03580	1.32282	0.829431	1.33859	0.61963	0.535502	0.700556	FTL_0683	WP_223299109
FTL_RS03585	3.24316	0.0897826	1.01854	0.0881483	0.929759	0.969216	FTL_0684	WP_003015141
FTL_RS03590	6.98384	2.66247	1.19797	2.22249	0.0262503	0.0729994	FTL_0685	WP_003015145
FTL_RS03595	7.75564	-0.213172	0.698485	-0.305192	0.76022	0.864903	FTL_0686	WP_003015149
FTL_RS03600	11.1525	-0.0833097	0.615913	-0.135262	0.892405	0.948702	FTL_0687	WP_003015151
FTL_RS03605	14.1708	0.512812	0.621472	0.825157	0.409282	0.584395	FTL_0688	WP_011457408
FTL_RS03610	1.18634	0.878492	1.69477	0.518354	0.604212	0.756153	FTL_0689	WP_003015152
FTL_RS01265	29.3152	-2.47692	0.534549	-4.63367	3.59241e-06	4.46298e-05	FTL_0239	WP_011457354
FTL_RS03620	16.4776	-0.612256	0.678107	-0.902891	0.366584	0.541602	FTL_0691	WP_011648654
FTL_RS02500	44.2289	3.56075	0.769198	4.62917	3.67139e-06	4.52804e-05	FTL_0476	WP_004336874
FTL_RS03630	2.00332	1.02078	1.32068	0.77292	0.43957	0.614378	FTL_0693	WP_003015155
FTL_RS09770	25.6958	3.17719	0.686822	4.62593	3.72924e-06	4.5663e-05	FTL_1919	WP_013921936
FTL_RS07890	12.486	-3.77455	0.818623	-4.61085	4.0102e-06	4.84069e-05	FTL_1543	WP_003016895
FTL_RS09960	74.0795	3.4039	0.738136	4.61148	3.99816e-06	4.84069e-05	FTL_1960	WP_010031558
FTL_RS03650	71.9705	5.10303	1.09294	4.66908	NA	NA	FTL_0697	WP_003015162
FTL_RS03655	1.90645	-1.44559	1.16751	-1.23818	0.215648	0.374906	FTL_0698	WP_012118972
FTL_RS03660	1.4225	-4.40789	1.65532	-2.66286	0.00774791	0.0270779	FTL_0699	WP_003015167
FTL_RS03665	4.25045	-0.718155	1.22941	-0.584144	0.559124	0.723122	FTL_0700	WP_003015169
FTL_RS03670	1.48328	-1.34982	1.19784	-1.12688	0.259793	0.430544	FTL_0701	WP_011457412
FTL_RS03675	3.01507	0.436943	0.883687	0.494455	0.620985	0.76755	FTL_0702	WP_003015175
FTL_RS09200	10.4398	-3.08063	0.670576	-4.594	4.34828e-06	5.21181e-05	FTL_1798	WP_003017341
FTL_RS03460	25.1767	3.76151	0.819188	4.59176	4.39533e-06	5.23137e-05	FTL_0662	WP_010032171
FTL_RS03690	15.3756	-0.614556	0.636936	-0.964863	0.334614	0.507587	FTL_0705	WP_003015183
FTL_RS03695	11.1695	-0.0725798	0.681349	-0.106524	0.915167	0.963274	FTL_0706	WP_003015184
FTL_RS03700	6.62442	-1.58827	0.660204	-2.40572	0.0161405	0.0489682	FTL_0707	WP_003015186
FTL_RS03705	5.39185	-0.616711	0.76491	-0.806253	0.420097	0.595341	FTL_0708	WP_003015188
FTL_RS03710	11.5715	-1.58218	0.554971	-2.85093	0.00435916	0.0170559	FTL_0709	WP_003015190
FTL_RS03715	2.42528	3.20644	1.50942	2.12428	0.0336466	0.0898809	FTL_0710	WP_003015192
FTL_RS01205	41.5966	-2.1237	0.464613	-4.57091	4.85604e-06	5.73957e-05	FTL_0227	WP_003014302
FTL_RS03725	10.7496	0.456814	0.952535	0.479577	0.631528	0.774396	FTL_0713	WP_010032774
FTL_RS03730	2.30554	-0.686656	1.20122	-0.571632	0.567572	0.729062	FTL_0714	WP_003015194
FTL_RS03735	4.35169	-0.853635	0.862028	-0.990263	0.322046	0.494943	FTL_0715	WP_003015196
FTL_RS03740	1.79791	-1.35751	1.21907	-1.11356	0.265468	0.435494	FTL_0716	WP_010032772
FTL_RS09215	8.98677	-3.77195	0.829044	-4.54976	5.37074e-06	6.30414e-05	FTL_1801	WP_003017346
FTL_RS06470	367.914	2.36874	0.52296	4.52949	5.91262e-06	6.89266e-05	FTL_1266	WP_003016401
FTL_RS03755	0.323025	0.96221	2.85382	0.337166	0.735992	NA	FTL_0719	WP_003015203
FTL_RS03760	2.09439	-1.90944	1.29301	-1.47674	0.139746	0.275002	FTL_0720	WP_003015206
FTL_RS03765	0.543867	1.8059	2.17375	0.830774	0.406101	NA	FTL_0721	WP_003015208
FTL_RS03770	21.2377	0.433447	0.682722	0.63488	0.525506	0.6896	FTL_0722	WP_003015211
FTL_RS03775	3.32758	0.0890024	1.19467	0.0744994	0.940613	0.973724	FTL_0723	WP_003015214
FTL_RS03780	5.58354	-0.357949	1.05501	-0.339284	0.734396	0.845126	FTL_0724	WP_003015217
FTL_RS03785	4.42826	-2.42729	0.960529	-2.52704	0.0115029	0.0377224	FTL_0725	WP_003015220
FTL_RS03790	3.74592	-1.90313	0.915223	-2.07942	0.037579	0.0974993	FTL_0726	WP_003015223
FTL_RS03795	7.66228	0.181932	0.776857	0.234189	0.814838	0.898222	FTL_0727	WP_003015224
FTL_RS03800	3.89261	-0.281704	0.858218	-0.328243	0.742728	0.852196	FTL_0728	WP_003015227
FTL_RS07295	34.283	-1.98073	0.438948	-4.51245	6.40844e-06	7.41985e-05	FTL_1418	WP_003016690
FTL_RS03810	8.72068	-1.72591	0.745784	-2.31422	0.0206555	0.059666	FTL_0730	WP_003015229
FTL_RS03815	6.23287	-0.978137	0.725752	-1.34776	0.177737	0.323756	FTL_0731	WP_003015231
FTL_RS03820	29.2387	-0.573116	0.518351	-1.10565	0.268876	0.437921	FTL_0732	WP_003015234
FTL_RS07540	18.1976	3.30493	0.734183	4.50151	6.74717e-06	7.75924e-05	FTL_1472	WP_009369895
FTL_RS03850	7.50215	-0.512488	0.717074	-0.714693	0.474799	0.646687	FTL_0736	WP_003015241
FTL_RS03855	38.1974	1.87568	0.69073	2.7155	0.00661754	0.023964	FTL_0737	WP_003015243
FTL_RS03860	2.07566	-0.361585	1.14603	-0.315511	0.752374	0.857696	FTL_0738	WP_003015247
FTL_RS03865	17.7051	-1.47914	0.743576	-1.98922	0.0466765	0.116145	FTL_0739	WP_003015250
FTL_RS03870	22.0385	1.03596	0.681415	1.52031	0.128434	0.258692	FTL_0740	WP_003015254
FTL_RS03875	9.87835	1.23311	0.786918	1.56701	0.117113	0.240442	FTL_0741	WP_003015256
FTL_RS03880	1.44362	-1.44481	1.36064	-1.06186	0.288301	0.45816	FTL_RS03880	WP_224056121
FTL_RS03885	55.6582	2.57017	0.932312	2.75676	0.00583764	0.0217887	FTL_0743	WP_003015258
FTL_RS03890	8.68687	-0.610757	0.676371	-0.902991	0.366531	0.541602	FTL_0744	WP_003015260
FTL_RS03895	8.43092	0.0481928	0.683613	0.0704972	0.943798	0.974469	FTL_0745	WP_003018548
FTL_RS03900	10.1454	-0.308974	0.638167	-0.484158	0.628274	0.772073	FTL_0746	WP_011457416
FTL_RS03905	34.7542	-0.593035	0.554104	-1.07026	0.284503	0.454244	FTL_0747	WP_010030839
FTL_RS03910	0.686897	0.260168	2.01545	0.129087	0.897289	0.952111	FTL_0748	WP_010030840
FTL_RS03915	2.64047	0.521235	1.06921	0.487495	0.625908	0.770278	FTL_0749	WP_003019836
FTL_RS03920	6.64985	0.266561	0.915483	0.291169	0.770922	0.873574	FTL_0750	WP_230956111
FTL_RS03925	35.681	-0.0149018	0.524969	-0.028386	0.977354	0.987215	FTL_0751	WP_003015270
FTL_RS04925	22.2464	-3.17566	0.70625	-4.49651	6.9078e-06	7.89066e-05	FTL_0965	WP_003015772
FTL_RS03935	2.08936	0.672894	1.18531	0.567696	0.570242	0.731387	FTL_0753	WP_003026460
FTL_RS03940	36.9293	-0.130689	0.481871	-0.271212	0.786228	0.879405	FTL_0754	WP_003015274
FTL_RS09190	188.567	-1.84399	0.411352	-4.48276	7.36837e-06	8.36064e-05	FTL_1796	WP_003017335
FTL_RS03950	6.64564	0.878884	0.967974	0.907963	0.363898	0.539978	FTL_RS03950	FTL_RS03950
FTL_RS03635	91.4221	2.82368	0.630271	4.4801	7.46086e-06	8.40953e-05	FTL_0694	WP_003015159
FTL_RS03960	90.0484	-0.499437	0.720247	-0.693424	0.488043	0.658321	FTL_0760	WP_003015280
FTL_RS03965	1.99717	-3.4822	1.29581	-2.68727	0.0072038	0.0254904	FTL_0761	WP_003015283
FTL_RS03970	1.30461	-1.82083	1.35138	-1.34738	0.177856	0.323756	FTL_0762	WP_003015285
FTL_RS03975	9.48089	0.689071	0.673198	1.02358	0.306035	0.478302	FTL_0763	WP_003015286
FTL_RS02470	64.6527	4.20116	0.946389	4.43914	9.03176e-06	0.000101132	FTL_0471	WP_004336871
FTL_RS03985	1.12766	1.69738	1.76174	0.963467	0.335313	0.508195	FTL_0765	WP_010030850
FTL_RS03990	6.43929	0.442467	0.8216	0.538543	0.590202	0.743078	FTL_0766	WP_003015291
FTL_RS03995	0.539957	-0.866656	1.99156	-0.435164	0.663444	NA	FTL_0767	WP_011457417
FTL_RS09255	102.254	-1.81508	0.409079	-4.43699	9.12255e-06	0.000101481	FTL_1809	WP_011457537
FTL_RS03245	17.7421	4.09814	0.924081	4.43482	9.21474e-06	0.000101841	FTL_0621	WP_015083923
FTL_RS08880	232.14	-2.29364	0.517479	-4.43234	9.32174e-06	0.000102359	FTL_1740	WP_003017220
FTL_RS04025	4.74192	2.59742	1.04241	2.49174	0.012712	0.0408223	FTL_0777	WP_003015301
FTL_RS04035	5.29366	1.69477	1.05972	1.59927	0.10976	0.228377	FTL_0779	WP_003015303
FTL_RS02495	63.6705	3.204	0.72589	4.41389	1.01529e-05	0.000110771	FTL_0475	WP_003017997
FTL_RS05510	10.4865	4.13901	0.938077	4.41223	1.02311e-05	0.000110913	FTL_RS05510	WP_003039185
FTL_RS04115	7.00434	-4.03165	0.914657	-4.40782	1.04415e-05	0.000112477	FTL_0795	WP_003015336
FTL_RS04070	0.84284	-2.47654	1.63794	-1.51198	0.130539	0.261693	FTL_0785	WP_003015310
FTL_RS04075	10.0006	-1.15948	0.698336	-1.66035	0.096844	0.207854	FTL_0786	WP_003015313
FTL_RS04080	2.0857	0.315084	1.2898	0.244289	0.807007	0.894372	FTL_0787	WP_003015315
FTL_RS04085	27.2413	-0.244771	0.553525	-0.442204	0.658342	0.791871	FTL_0788	WP_003015318
FTL_RS04090	3.19981	-2.22541	1.04703	-2.12545	0.0335495	0.0898809	FTL_0789	WP_003015321
FTL_RS04095	6.27615	-0.998104	0.752232	-1.32686	0.184556	0.332396	FTL_0790	WP_003015323
FTL_RS04100	1.26977	0.955769	1.45735	0.655829	0.511934	0.677228	FTL_0791	WP_003026426
FTL_RS01305	7.59353	-4.96758	1.12781	-4.40461	1.05973e-05	0.000113438	FTL_0247	WP_003014349
FTL_RS09725	115.193	-3.57041	0.812134	-4.39633	1.10094e-05	0.000117113	FTL_1911	WP_003027427
FTL_RS04125	2.79122	0.216215	0.904137	0.239139	0.810998	0.89631	FTL_0797	WP_003015344
FTL_RS04130	10.9341	1.97822	0.814628	2.42837	0.0151669	0.0469346	FTL_0798	WP_003015347
FTL_RS04135	13.2651	0.00715329	0.541508	0.01321	0.98946	0.995897	FTL_0799	WP_003015349
FTL_RS04140	109.161	-1.47355	0.6324	-2.33009	0.0198016	0.0577095	FTL_0800	WP_010032057
FTL_RS09820	4.5231	-4.70736	1.07266	-4.38849	1.14138e-05	0.000120661	FTL_1930	WP_003013911
FTL_RS04150	45.8221	2.01542	0.957172	2.1056	NA	NA	FTL_0802	WP_003015354
FTL_RS11790	4.51324	-5.53456	1.26622	-4.37094	1.23715e-05	0.000129977	FTL_RS11790	WP_003038440
FTL_RS00425	38.0503	4.43905	1.02	4.352	1.349e-05	0.000140859	FTL_0085	WP_003014054
FTL_RS04170	65.964	-0.873354	0.425731	-2.05142	0.0402258	0.103109	FTL_0805	WP_011457419
FTL_RS04175	2.93436	-1.77427	1.03333	-1.71705	0.08597	0.188801	FTL_0806	WP_011457420
FTL_RS04180	7.50289	-1.65358	0.718426	-2.30167	0.021354	0.0610535	FTL_0807	WP_011457421
FTL_RS04185	15.524	-0.15297	0.561213	-0.27257	0.785184	0.879405	FTL_0808	WP_003015364
FTL_RS04190	4.46692	-0.957099	0.851276	-1.12431	0.260881	0.431506	FTL_0809	WP_003015366
FTL_RS04200	11.4361	1.01891	0.741947	1.3733	0.16966	0.313137	FTL_0810	WP_003015371
FTL_RS04205	8.44875	-0.351685	0.826622	-0.425448	0.67051	0.798606	FTL_0813	WP_010032085
FTL_RS04210	1.84449	-0.93115	1.34799	-0.69077	0.48971	0.658321	FTL_RS04210	WP_027129532
FTL_RS04215	35.7281	-1.28095	0.820789	-1.56063	0.118611	0.241767	FTL_0814	WP_003015376
FTL_RS04220	0.598065	-0.47507	1.80315	-0.263466	0.792191	0.884331	FTL_0815	WP_223299121
FTL_RS04225	0.0857696	0.98988	4.36776	0.226633	0.820709	NA	FTL_0816	WP_003026392
FTL_RS04230	7.06887	2.12582	0.955923	2.22384	0.026159	0.0728683	FTL_RS04230	WP_003026388
FTL_RS04235	3.85332	1.49294	1.10108	1.35588	0.175137	0.320088	FTL_0820	WP_003019836
FTL_RS04240	8.63939	0.0399609	0.692562	0.0577001	0.953987	0.977999	FTL_0821	WP_003015386
FTL_RS04245	13.5722	-3.08132	1.01269	-3.04272	0.0023445	0.0103013	FTL_0822	WP_011457422
FTL_RS04250	10.85	-1.86786	0.790734	-2.36218	0.0181676	0.0538699	FTL_0823	WP_003015392
FTL_RS04260	47.2653	-0.179762	0.40228	-0.446857	0.654978	0.790619	FTL_0827	WP_003015401
FTL_RS04265	116.559	0.326172	0.401634	0.812113	0.416727	0.591058	FTL_0828	WP_003015403
FTL_RS04270	5.45989	1.95741	0.982655	1.99196	0.0463754	0.115735	FTL_0829	WP_003015404
FTL_RS08390	34.4328	-2.05067	0.473523	-4.33067	1.48659e-05	0.000154279	FTL_1644	WP_003017064
FTL_RS04280	189.286	0.124176	0.33282	0.373104	0.709071	0.828873	FTL_0831	WP_003015408
FTL_RS04285	38.5491	-0.368819	0.511553	-0.720979	0.470922	0.642586	FTL_0832	WP_003015410
FTL_RS04290	15.7437	-0.709952	0.555169	-1.2788	0.200967	0.354819	FTL_0833	WP_003015413
FTL_RS01335	9.36348	-3.40475	0.787449	-4.32377	1.53384e-05	0.000154728	FTL_0253	WP_003014361
FTL_RS04310	4.53726	-1.29485	0.813671	-1.59136	0.111528	0.231483	FTL_0837	WP_011457426
FTL_RS04315	1.92995	-2.2975	1.20349	-1.90902	0.0562593	0.135662	FTL_0838	WP_003015426
FTL_RS04320	9.22737	-2.48724	0.8336	-2.98374	0.00284753	0.0121162	FTL_0839	WP_003015429
FTL_RS04335	1.80943	-0.899051	1.35136	-0.665293	0.505863	0.672125	FTL_0842	WP_006248253
FTL_RS04340	3.22451	0.842046	1.00365	0.83898	0.40148	0.57685	FTL_0843	WP_003015439
FTL_RS04345	11.3353	0.475555	0.760122	0.625631	0.531557	0.695931	FTL_0844	WP_003028109
FTL_RS04350	1.82299	1.0664	1.29725	0.82204	0.411054	0.584962	FTL_0845	WP_003015442
FTL_RS04355	0.0326592	-0.75651	4.38022	-0.17271	0.862879	NA	FTL_0846	WP_003015443
FTL_RS04360	1.09216	-4.53245	1.93613	-2.34098	0.019233	0.056439	FTL_RS04360	WP_011648638
FTL_RS01495	37.7959	3.90902	0.90379	4.32514	1.52438e-05	0.000154728	FTL_0283	WP_003014417
FTL_RS03075	7.91672	-3.31393	0.766269	-4.32476	1.52695e-05	0.000154728	FTL_0589	WP_003014965
FTL_RS04375	4.33436	0.310235	0.888361	0.349222	0.726923	0.839934	FTL_0849	WP_003015450
FTL_RS04380	946.387	-0.75487	0.633962	-1.19072	0.233765	0.398508	FTL_0850	WP_003015455
FTL_RS04600	302.714	2.21683	0.512255	4.32759	1.50748e-05	0.000154728	FTL_0894	WP_010031287
FTL_RS07405	10.1537	-3.42386	0.791935	-4.32341	1.53637e-05	0.000154728	FTL_1442	WP_010031745
FTL_RS04430	20.554	5.15945	1.1957	4.31499	1.59607e-05	0.000159795	FTL_0860	WP_003015487
FTL_RS01410	109.917	-2.09601	0.487959	-4.29547	1.74323e-05	0.000173507	FTL_0267	WP_003014393
FTL_RS07125	12.7231	-4.26439	0.994422	-4.28831	1.80035e-05	0.000178151	FTL_1393	WP_003022320
FTL_RS02395	29.3406	-3.41685	0.801501	-4.26306	2.01648e-05	0.000198384	FTL_0456	WP_004336856
FTL_RS09665	72.4209	-2.05733	0.482882	-4.26052	2.03951e-05	0.000199497	FTL_1899	WP_003017497
FTL_RS00580	61.235	2.18691	0.5137	4.25717	2.0703e-05	0.000201351	FTL_0117	WP_003016175
FTL_RS04425	0.794714	0.0658375	1.78059	0.0369752	0.970505	0.984973	FTL_0859	WP_003015484
FTL_RS00355	299.285	3.23542	0.762717	4.24197	2.21568e-05	0.000213056	FTL_0071	WP_003014022
FTL_RS04435	3.04854	0.448746	1.08254	0.41453	0.678486	0.803607	FTL_0861	WP_003019836
FTL_RS00450	25.0987	3.83799	0.904708	4.24224	2.21304e-05	0.000213056	FTL_0090	WP_011457340
FTL_RS04295	10.4137	-2.88501	0.680921	-4.23692	2.26607e-05	0.000216677	FTL_0834	WP_003026367
FTL_RS08525	19.2448	2.71787	0.642486	4.23025	2.33437e-05	0.00022196	FTL_1673	WP_003017116
FTL_RS02620	15.8573	4.31975	1.02377	4.21944	2.44905e-05	0.000231571	FTL_0501	WP_076010769
FTL_RS04465	2.07884	1.40552	1.33555	1.05239	0.29262	0.463724	FTL_0866	WP_230478159
FTL_RS04470	78.0668	2.60684	1.11765	2.33243	NA	NA	FTL_0867	WP_011457429
FTL_RS04475	3.0546	0.255221	1.23121	0.207292	0.835782	0.911859	FTL_0868	WP_003019836
FTL_RS04480	1.46883	0.972061	1.79399	0.541844	0.587926	0.743074	FTL_0869	WP_010031263
FTL_RS04485	0.494723	1.80253	2.31467	0.778741	0.436132	NA	FTL_0870	WP_003023359
FTL_RS04495	0.97444	2.88853	1.88104	1.5356	0.124636	0.252838	FTL_0872	WP_010031268
FTL_RS04500	0.623952	0.861734	2.12625	0.405283	0.68527	0.808827	FTL_RS04500	WP_003039668
FTL_RS04505	22.2923	-1.70629	0.58542	-2.91464	0.00356094	0.0146394	FTL_0875	WP_010031272
FTL_RS04510	8.43514	-1.76553	0.701913	-2.51532	0.0118925	0.0387019	FTL_0876	WP_003015509
FTL_RS04515	31.6326	-1.04877	0.569104	-1.84284	0.0653529	0.152298	FTL_0877	WP_003015512
FTL_RS04520	36.8296	0.0131861	0.411733	0.0320257	0.974452	0.985932	FTL_0878	WP_003015515
FTL_RS04525	4.16581	-2.375	0.902629	-2.6312	0.00850831	0.0294264	FTL_0879	WP_003015518
FTL_RS04530	47.4473	-1.6831	0.695403	-2.42032	0.015507	0.0474692	FTL_0880	WP_011457431
FTL_RS04535	2.65255	-2.62294	1.20799	-2.17133	0.029906	0.0819647	FTL_0881	WP_003023379
FTL_RS04540	4.53432	0.525862	0.869531	0.604765	0.545335	0.711779	FTL_0882	WP_003015525
FTL_RS09380	10.0983	3.33038	0.789861	4.21641	2.48219e-05	0.000233408	FTL_1833	WP_003017400
FTL_RS04550	1.17763	0.681024	1.63497	0.416536	0.677018	0.802426	FTL_0884	WP_010031277
FTL_RS04555	2.60572	-1.16237	0.982221	-1.18341	0.236645	0.401165	FTL_0885	WP_003015526
FTL_RS05235	10.002	-3.59362	0.854713	-4.20447	2.61693e-05	0.000244726	FTL_1026	WP_010031819
FTL_RS04565	3.08263	-2.76618	1.12832	-2.45159	0.0142227	0.0449946	FTL_0887	WP_003015529
FTL_RS04570	5.49532	-1.14106	0.996798	-1.14472	0.252324	0.420623	FTL_RS04570	WP_011579039
FTL_RS04575	1.27144	-0.283661	1.27283	-0.222858	0.823646	0.902669	FTL_0890	WP_003018771
FTL_RS07965	17.6066	-3.0634	0.740158	-4.13885	3.49048e-05	0.000324634	FTL_1556	WP_003016919
FTL_RS04590	7.76336	-1.13834	0.669276	-1.70085	0.0889709	0.193643	FTL_0892	WP_003015534
FTL_RS04595	78.3994	-0.315497	0.466606	-0.676152	0.498944	0.665559	FTL_0893	WP_003015535
FTL_RS05665	43.2525	2.82678	0.684794	4.12793	3.66048e-05	0.000338595	FTL_1116	WP_010031677
FTL_RS04605	66.1509	0.367811	0.805343	0.456713	0.647877	0.786262	FTL_0895	WP_224056098
FTL_RS06520	12.9799	3.93918	0.961608	4.09645	4.19543e-05	0.00038598	FTL_1278	WP_003016424
FTL_RS04615	10.18	0.968516	0.813636	1.19036	0.233907	0.398508	FTL_0897	WP_003015652
FTL_RS04620	1.64879	-3.82533	1.6533	-2.31375	0.0206815	0.059666	FTL_0898	WP_003015654
FTL_RS04625	15.2998	-1.68118	0.618788	-2.71688	0.00659002	0.023957	FTL_0899	WP_010031291
FTL_RS04635	7.9117	-2.36908	1.06415	-2.22626	0.0259964	0.0726534	FTL_0903	WP_003015664
FTL_RS04640	4.76786	-2.55771	0.84943	-3.01109	0.00260311	0.0112449	FTL_0904	WP_003015667
FTL_RS01230	3.57983	-5.28174	1.29334	-4.08381	4.43023e-05	0.00040539	FTL_0232	WP_003014323
FTL_RS04650	11.2664	-1.30248	0.653368	-1.99349	0.0462081	0.115486	FTL_0906	WP_003015672
FTL_RS04675	15.3925	0.889418	0.5527	1.60922	0.107567	0.224913	FTL_0912	WP_013923330
FTL_RS04680	28.2236	-0.223012	0.489715	-0.455391	0.648828	0.786262	FTL_0913	WP_230957618
FTL_RS04685	5.84057	-0.494988	0.82982	-0.5965	0.550841	0.715439	FTL_0915	WP_003015556
FTL_RS04690	9.96038	0.478577	0.696197	0.687416	0.491821	0.65899	FTL_0916	WP_003015678
FTL_RS04695	101.114	1.38678	0.540516	2.56565	0.0102982	0.0345711	FTL_0917	WP_003015680
FTL_RS02735	8.77904	-4.01512	0.98389	-4.08086	4.48692e-05	0.000408382	FTL_0522	WP_003014822
FTL_RS04705	5.07299	1.24414	0.88012	1.4136	0.157479	0.298473	FTL_0919	WP_003015685
FTL_RS04710	1.57325	2.08618	1.68477	1.23825	0.215622	0.374906	FTL_0920	WP_003015687
FTL_RS04715	13.5947	0.612278	0.858465	0.713225	0.475707	0.647205	FTL_0921	WP_010030692
FTL_RS04720	19.8472	-0.215917	0.757496	-0.285041	0.775613	0.875769	FTL_0922	WP_003015689
FTL_RS04725	5.35822	-2.11733	0.849471	-2.49253	0.0126836	0.040808	FTL_0923	WP_003015691
FTL_RS04730	1.25404	-1.0323	1.58726	-0.650364	0.515457	0.68114	FTL_0925	WP_003042599
FTL_RS09110	26.2729	-2.20053	0.539646	-4.07773	4.54769e-05	0.000411711	FTL_1781	WP_003017310
FTL_RS00940	15.6407	-2.82413	0.694171	-4.06835	4.7347e-05	0.000425792	FTL_0177	WP_003021782
FTL_RS04745	28.1402	-0.470332	0.644731	-0.729501	0.465695	0.639204	FTL_0928	WP_003015697
FTL_RS04750	6.49865	0.421713	0.981935	0.429472	0.66758	0.797759	FTL_0929	WP_003015700
FTL_RS03080	120.885	2.85489	0.70189	4.06744	4.75333e-05	0.000425792	FTL_0590	WP_011457397
FTL_RS04760	2.64778	-0.0462347	1.24693	-0.037079	0.970422	0.984973	FTL_0931	WP_003015577
FTL_RS04765	8.78881	-0.872766	0.717299	-1.21674	0.223703	0.386149	FTL_0932	WP_003015706
FTL_RS04770	13.5153	0.699015	0.629709	1.11006	0.266973	0.436911	FTL_0933	WP_003015710
FTL_RS04775	2.92881	0.41379	1.17716	0.351515	0.725202	0.839085	FTL_0934	WP_027129511
FTL_RS04780	0.222871	-1.37832	2.95068	-0.467119	0.640414	NA	FTL_0935	WP_003015717
FTL_RS04785	0.100041	-1.06238	4.36399	-0.243442	0.807663	NA	FTL_0936	WP_010030701
FTL_RS04790	16.5031	-2.14606	0.909066	-2.36073	0.0182388	0.0539868	FTL_0937	WP_003015719
FTL_RS04795	17.6583	0.601454	0.574387	1.04712	0.295043	0.466113	FTL_0938	WP_003015720
FTL_RS04800	24.8289	-1.66586	0.639046	-2.60678	0.00913968	0.0311917	FTL_0939	WP_003015584
FTL_RS04805	1.09919	-0.268804	1.7428	-0.154237	0.877423	0.938049	FTL_0940	WP_003018833
FTL_RS03315	18.9993	5.63574	1.38599	4.06622	4.77827e-05	0.000425792	FTL_RS03315	WP_003022246
FTL_RS04815	1.00983	-0.463684	1.76054	-0.263377	0.79226	0.884331	FTL_0942	WP_003015725
FTL_RS04820	6.45344	0.337157	1.01848	0.331038	0.740616	0.850559	FTL_0943	WP_003015727
FTL_RS04830	8.97518	2.98626	1.19058	2.50823	0.0121336	0.039336	FTL_0945	WP_003015729
FTL_RS04835	3.04423	0.588898	1.0117	0.58209	0.560506	0.724359	FTL_0946	WP_003030568
FTL_RS04845	5.04479	-1.87051	0.995557	-1.87886	0.0602635	0.142259	FTL_0947	WP_228369077
FTL_RS04850	9.83443	-0.62168	0.783465	-0.7935	0.427486	0.603802	FTL_0948	WP_013923302
FTL_RS04855	10.3417	1.25164	1.23323	1.01493	0.310137	0.482058	FTL_0949	WP_003015739
FTL_RS04860	2.15202	-3.80136	1.35275	-2.81009	0.00495278	0.0189005	FTL_0950	WP_003015742
FTL_RS04865	9.75581	-1.30536	0.651538	-2.0035	0.0451239	0.113503	FTL_0951	WP_003015744
FTL_RS04875	0.152304	-0.758523	4.05677	-0.186977	0.851678	NA	FTL_0954	WP_003015746
FTL_RS04880	29.7988	0.131843	0.665903	0.197991	0.843052	0.917439	FTL_0955	WP_003015749
FTL_RS04885	1.48387	-0.393803	1.23114	-0.319869	0.749068	0.855075	FTL_0956	WP_003015752
FTL_RS04890	31.6617	-1.18965	0.551818	-2.15587	0.0310939	0.0848152	FTL_0957	WP_003015755
FTL_RS04895	3.57903	-1.62232	0.884096	-1.83501	0.0665045	0.154001	FTL_0958	WP_003015757
FTL_RS04900	2.7127	-2.93555	1.01373	-2.89578	0.00378212	0.0152179	FTL_0959	WP_003015759
FTL_RS04905	5.81544	-1.45903	0.889228	-1.64079	0.100842	0.21481	FTL_0960	WP_010030711
FTL_RS04910	6.75153	-2.31656	1.11136	-2.08444	0.0371197	0.09675	FTL_0961	WP_003015766
FTL_RS04915	0.766869	-2.56645	1.80322	-1.42326	0.15466	0.294178	FTL_0963	WP_010030717
FTL_RS03640	23.714	3.28123	0.807277	4.06456	4.81229e-05	0.000426589	FTL_0695	WP_003015161
FTL_RS00455	19.0912	4.86867	1.19904	4.06046	4.89765e-05	0.000428642	FTL_0091	WP_004339855
FTL_RS04930	0.33704	-0.883299	2.73002	-0.32355	0.746278	NA	FTL_0966	WP_003015775
FTL_RS04935	6.30705	-0.976988	0.728722	-1.34069	0.180023	0.326303	FTL_0967	WP_003015779
FTL_RS08690	31.5548	2.46738	0.607737	4.05995	4.90826e-05	0.000428642	FTL_1708	WP_003017163
FTL_RS04960	24.2118	2.2082	0.937912	2.35438	0.0185535	0.0547281	FTL_0970	WP_015083936
FTL_RS04965	0.325955	0.0981325	3.83858	0.0255648	0.979604	NA	FTL_RS04965	WP_003018868
FTL_RS04970	5.32561	1.17301	0.86541	1.35544	0.175277	0.320088	FTL_0971	FTL_RS04970
FTL_RS04975	5.35197	-0.284909	0.740099	-0.384961	0.700267	0.821402	FTL_0972	WP_024533524
FTL_RS04980	0.976339	-0.210802	1.65189	-0.127612	0.898456	0.952545	FTL_0973	WP_011648685
FTL_RS04985	2.72666	0.0280516	0.892467	0.0314315	0.974925	0.985932	FTL_0974	WP_003015795
FTL_RS04990	2.55236	0.328214	1.18042	0.278049	0.780975	0.877373	FTL_0975	WP_003015799
FTL_RS05000	0.54391	2.74714	2.35559	1.16622	0.243526	NA	FTL_0977	WP_003015803
FTL_RS05010	34.3789	1.4467	0.547001	2.64478	0.00817436	0.0284515	FTL_0980	WP_003015809
FTL_RS05015	56.1141	7.06909	1.30179	5.43029	NA	NA	FTL_0981	WP_003015811
FTL_RS05020	49.6706	2.31307	0.780423	2.96387	0.00303799	0.0127987	FTL_0982	WP_003015812
FTL_RS05025	29.6773	-0.276643	0.470166	-0.588395	0.556267	0.720523	FTL_0983	WP_003015815
FTL_RS09060	42.8007	-2.3164	0.570567	-4.05982	4.911e-05	0.000428642	FTL_1772	WP_003017291
FTL_RS05035	59.3891	1.3872	0.504202	2.75127	0.00593647	0.0219142	FTL_0985	WP_003015822
FTL_RS05040	160.361	1.45148	0.53671	2.70441	0.00684265	0.02457	FTL_0986	WP_003015825
FTL_RS01490	21.5324	2.68927	0.663055	4.05588	4.99457e-05	0.000429516	FTL_0282	WP_003014415
FTL_RS05050	0.619253	-3.51936	2.21912	-1.58593	0.112756	0.232618	FTL_0988	WP_003015832
FTL_RS05575	8.3009	-4.0106	0.988761	-4.05619	4.98802e-05	0.000429516	FTL_1097	WP_003019053
FTL_RS05060	0.656957	-1.37417	1.84589	-0.744447	0.456606	0.630287	FTL_0990	WP_003015836
FTL_RS05080	0.0633864	-0.756521	4.38022	-0.172713	0.862877	NA	FTL_0993	WP_003015840
FTL_RS05085	3.94359	0.624152	0.920062	0.678381	0.49753	0.664676	FTL_0994	WP_003015842
FTL_RS07950	13.8316	-2.38554	0.588354	-4.0546	5.02195e-05	0.000429516	FTL_1553	WP_003016913
FTL_RS05095	1.22766	-4.79573	1.91857	-2.49964	0.012432	0.0401504	FTL_0996	WP_003015845
FTL_RS05110	1.44069	-2.52835	1.37401	-1.84013	0.0657492	0.152876	FTL_0999	WP_003023249
FTL_RS05115	0.64529	-2.77909	2.17838	-1.27576	0.20204	0.356344	FTL_1000	WP_003015852
FTL_RS05120	1.83195	1.02406	1.48253	0.690751	0.489722	0.658321	FTL_1001	WP_003015855
FTL_RS05125	0.822126	0.00496419	2.45249	0.00202414	0.998385	0.998972	FTL_1002	WP_224056122
FTL_RS05130	8.43464	-1.88127	0.81467	-2.30925	0.0209298	0.0602751	FTL_1003	WP_015083937
FTL_RS05135	4.44838	-0.812176	0.839785	-0.967123	0.333483	0.507587	FTL_1004	WP_003015861
FTL_RS05140	9.22348	-1.32636	0.74636	-1.7771	0.0755519	0.171681	FTL_1005	WP_010032019
FTL_RS05150	0.462251	-2.1238	3.03278	-0.700282	0.483751	NA	FTL_1009	WP_003023258
FTL_RS05155	0.618418	2.9101	1.95186	1.49094	0.135977	0.269736	FTL_1010	WP_003030538
FTL_RS05160	0.791746	0.927572	1.61322	0.574982	0.565303	0.727246	FTL_1012	WP_003015870
FTL_RS05165	0.794297	-1.20742	1.73378	-0.696407	0.486174	0.657764	FTL_1013	WP_003015872
FTL_RS09120	10.5083	-3.45113	0.850916	-4.05578	4.99681e-05	0.000429516	FTL_1783	WP_011457535
FTL_RS03360	15.0175	-5.33314	1.31686	-4.04988	5.12432e-05	0.000436079	FTL_0645	WP_003015055
FTL_RS05180	7.20603	-1.2624	1.1235	-1.12362	0.261172	0.431568	FTL_1016	WP_003015880
FTL_RS05185	1.85311	-1.20573	1.34435	-0.896884	0.369781	0.544841	FTL_1017	WP_003015884
FTL_RS06175	33.2177	-2.5481	0.631171	-4.0371	5.41158e-05	0.000458234	FTL_1207	WP_003016293
FTL_RS05195	0.320645	1.51705	3.3212	0.456778	0.64783	NA	FTL_1019	WP_003015890
FTL_RS05210	0.688146	-1.93246	1.82645	-1.05804	0.290037	0.460488	FTL_1021	WP_003015892
FTL_RS05215	2.4806	-2.6672	1.09384	-2.43837	0.0147537	0.0461434	FTL_1022	WP_003015894
FTL_RS05220	2.60283	0.0611176	1.02654	0.0595378	0.952524	0.977999	FTL_RS05220	WP_003019836
FTL_RS09640	95.4141	-2.8801	0.714458	-4.03116	5.55023e-05	0.000467648	FTL_1892	WP_003016509
FTL_RS05230	0.590059	-3.60573	2.47484	-1.45695	0.14513	0.281014	FTL_1025	WP_003015901
FTL_RS04040	6.08303	4.4428	1.10783	4.01035	6.06283e-05	0.00050583	FTL_0780	WP_003015305
FTL_RS05240	18.6657	-1.04746	0.771212	-1.35819	0.174402	0.319518	FTL_1027	WP_011457442
FTL_RS05245	13.6388	-0.650273	0.813223	-0.799624	0.423928	0.599274	FTL_1028	WP_003015910
FTL_RS05250	35.2286	0.951332	0.622488	1.52827	0.126445	0.255897	FTL_1029	WP_003015915
FTL_RS05255	106.842	0.88792	0.540543	1.64264	0.100457	0.214257	FTL_1030	WP_003015918
FTL_RS05260	5.46238	1.00316	0.874183	1.14754	0.25116	0.419092	FTL_1031	WP_003015921
FTL_RS05265	5.66145	3.50303	1.17891	2.97141	0.0029644	0.0125392	FTL_1032	WP_003015924
FTL_RS05270	5.39599	1.99086	0.937709	2.12311	0.033745	0.0898809	FTL_1033	WP_086558276
FTL_RS05275	3.66452	0.454455	1.0707	0.424447	0.67124	0.798916	FTL_RS05275	WP_010031566
FTL_RS05280	0.461495	0.0924908	3.0368	0.0304567	0.975703	NA	FTL_RS05280	WP_010031568
FTL_RS05285	14.9245	1.60046	0.65103	2.45835	0.0139578	0.0444039	FTL_1034	WP_014549795
FTL_RS11350	13.1158	3.75077	0.935173	4.01078	6.05193e-05	0.00050583	FTL_0774	WP_223299123
FTL_RS05295	13.2449	0.899838	0.625459	1.43868	0.15024	0.287313	FTL_1037	WP_003015939
FTL_RS05300	0.522368	-2.81896	2.38506	-1.18192	0.237237	NA	FTL_1038	WP_003015942
FTL_RS05305	1.32389	-0.841118	1.59949	-0.525866	0.598981	0.751348	FTL_1039	WP_010031572
FTL_RS05310	1.63784	-1.32911	1.26994	-1.04659	0.295288	0.466113	FTL_1040	WP_003015945
FTL_RS05315	7.72791	-0.969259	0.706023	-1.37284	0.169801	0.313137	FTL_1041	WP_003015946
FTL_RS05320	6.35797	-2.45916	0.904647	-2.71836	0.00656061	0.0239104	FTL_1042	WP_003015948
FTL_RS08175	35.6477	-2.35246	0.586919	-4.00815	6.11973e-05	0.000508087	FTL_1604	WP_003016993
FTL_RS05330	2.52401	-1.45494	1.05826	-1.37484	0.169182	0.313137	FTL_1044	WP_003015954
FTL_RS05335	4.86657	-1.18964	0.901868	-1.31909	0.18714	0.335983	FTL_1045	WP_003015611
FTL_RS05340	32.3881	-1.83986	0.669039	-2.75	0.00595958	0.0219142	FTL_1046	WP_003015957
FTL_RS02915	13.5879	5.53629	1.38327	4.00232	6.27231e-05	0.000518227	FTL_0557	WP_003025104
FTL_RS00165	12.1173	3.89868	0.974459	4.00086	6.31119e-05	0.00051892	FTL_0032	WP_003013943
FTL_RS05355	163.537	-1.59726	0.847149	-1.88546	0.059368	0.141321	FTL_1049	WP_003015962
FTL_RS05360	152.08	-0.174682	0.5804	-0.300968	0.763439	0.867985	FTL_1050	WP_003015963
FTL_RS05635	42.3098	2.22058	0.556234	3.99217	6.54705e-05	0.000533162	FTL_1110	WP_011457447
FTL_RS05390	41.5861	0.649616	0.83373	0.779169	0.43588	0.611598	FTL_RS05390	FTL_RS05390
FTL_RS05395	0.540439	-1.1106	1.86626	-0.595093	0.551781	NA	FTL_1058	WP_003015973
FTL_RS05400	0.190659	-1.71034	4.33848	-0.394225	0.693415	NA	FTL_1059	WP_003015976
FTL_RS06725	95.0206	-2.80047	0.701383	-3.99278	6.53035e-05	0.000533162	FTL_1317	WP_003016509
FTL_RS05410	15.7003	0.74216	1.15449	0.642846	0.520324	0.685318	FTL_1061	WP_003015981
FTL_RS05415	6.68655	-2.38754	0.903745	-2.64183	0.00824585	0.0286417	FTL_1062	WP_003015984
FTL_RS05420	17.8147	-0.67234	0.566221	-1.18742	0.235063	0.399678	FTL_1063	WP_003015986
FTL_RS05425	17.1161	0.7096	0.672851	1.05462	0.291601	0.46254	FTL_1064	WP_003015989
FTL_RS05430	2.10474	0.351684	1.44065	0.244115	0.807142	0.894372	FTL_1065	WP_003015991
FTL_RS05435	2.84616	-0.888634	1.00878	-0.880896	0.378374	0.554211	FTL_1066	WP_011457444
FTL_RS05440	22.1487	0.194465	0.510689	0.380789	0.70336	0.823895	FTL_1067	WP_003015994
FTL_RS05445	0.312583	-1.04025	2.22054	-0.468468	0.63945	NA	FTL_1068	WP_003015996
FTL_RS05450	0.969059	0.607741	1.65052	0.368211	0.712716	0.830656	FTL_1069	WP_014549774
FTL_RS05455	42.8345	-0.976303	0.741725	-1.31626	0.188087	0.336973	FTL_1071	WP_003015999
FTL_RS05460	7.61706	-1.34087	0.767747	-1.7465	0.0807247	0.179583	FTL_1072	WP_003016001
FTL_RS05465	9.44551	-1.90934	0.683116	-2.79504	0.00518927	0.019454	FTL_1073	WP_003016003
FTL_RS05470	2.77246	-0.354105	1.09144	-0.324438	0.745607	0.854561	FTL_1074	WP_003016004
FTL_RS03645	41.6233	2.98875	0.749403	3.98818	6.65831e-05	0.00053964	FTL_0696	WP_003018461
FTL_RS05480	9.53007	1.40754	0.716039	1.96573	0.0493297	0.121504	FTL_1076	WP_003016006
FTL_RS05485	8.61378	-0.410979	0.68624	-0.598885	0.54925	0.714151	FTL_1077	WP_003016007
FTL_RS05490	2.56277	-3.48064	1.63889	-2.12377	0.033689	0.0898809	FTL_1078	WP_003016009
FTL_RS05495	0.138591	1.89463	4.335	0.437054	0.662073	NA	FTL_RS05495	WP_011648668
FTL_RS05500	0.433238	0.628804	2.36888	0.265444	0.790667	NA	FTL_1079	WP_003016011
FTL_RS05505	0.736514	2.0331	1.99483	1.01918	0.308116	0.480673	FTL_1080	WP_014548193
FTL_RS06070	3.37552	-5.04759	1.26892	-3.97787	6.95345e-05	0.000560889	FTL_1186	WP_003025459
FTL_RS05515	22.5982	2.03349	0.698892	2.90959	0.00361899	0.014834	FTL_RS05515	WP_003036491
FTL_RS05525	12.0229	2.18051	0.751651	2.90096	0.00372026	0.0150401	FTL_1086	WP_003033808
FTL_RS05530	3.60944	-0.568044	1.0311	-0.550912	0.581694	0.73939	FTL_1087	WP_003019836
FTL_RS05535	4.45481	-1.49465	0.99524	-1.5018	0.133149	0.265625	FTL_1088	WP_003016030
FTL_RS01260	4.93437	-4.62795	1.16688	-3.96608	7.30649e-05	0.000586587	FTL_0238	WP_003027200
FTL_RS05545	0.315546	-0.449321	2.26169	-0.198666	0.842524	NA	FTL_1090	WP_003016035
FTL_RS05550	12.2554	0.443852	0.646853	0.686172	0.492605	0.65913	FTL_1092	FTL_RS05550
FTL_RS05555	0.65226	-0.816834	1.89376	-0.43133	0.666229	0.797413	FTL_RS05555	WP_003021261
FTL_RS05560	3.35375	2.00361	1.06547	1.8805	0.0600406	0.141993	FTL_1093	WP_011457445
FTL_RS05565	1.86906	1.60226	1.3267	1.20771	0.227161	0.390927	FTL_1094	WP_003016041
FTL_RS05570	10.8947	0.215519	1.26781	0.169992	0.865016	0.929455	FTL_1096	WP_003019051
FTL_RS02265	4.94498	-3.94212	0.995242	-3.96097	7.46469e-05	0.000596474	FTL_0439	WP_011457377
FTL_RS05590	2.13525	-1.8675	1.1395	-1.63887	0.10124	0.215389	FTL_1100	WP_003026672
FTL_RS05595	7.21751	-0.714173	0.694889	-1.02775	0.304067	0.476101	FTL_1101	WP_003016046
FTL_RS05610	3.06207	-3.30627	1.29092	-2.56119	0.0104315	0.0348811	FTL_1105	WP_003019056
FTL_RS05615	236.483	1.4776	0.841865	1.75515	0.0792338	0.178145	FTL_1106	WP_003016055
FTL_RS05620	48.8213	1.3695	0.733803	1.8663	0.0619989	0.145829	FTL_1107	WP_003016057
FTL_RS05625	14.9332	2.83811	1.17056	2.42457	0.0153266	0.0471305	FTL_1108	WP_003016059
FTL_RS05630	35.3971	0.530799	0.539998	0.982964	0.325625	0.497946	FTL_1109	WP_010031624
FTL_RS03745	268.727	-1.42221	0.359407	-3.95711	7.58629e-05	0.000603358	FTL_0717	WP_003015199
FTL_RS05640	3.40646	1.16721	1.06503	1.09594	0.273104	0.442267	FTL_1111	WP_012429660
FTL_RS05645	3.58981	-0.0914783	1.17413	-0.0779117	0.937898	0.972485	FTL_1112	WP_003019836
FTL_RS01715	12.001	-2.6094	0.661441	-3.94503	7.97899e-05	0.000631639	FTL_0327	WP_003018366
FTL_RS05655	5.4773	-1.28994	1.15165	-1.12008	0.262678	0.432796	FTL_1114	WP_160483924
FTL_RS05660	3.7944	1.2401	1.05347	1.17716	0.239134	0.404578	FTL_1115	WP_003016074
FTL_RS02730	16.1294	-3.74464	0.952042	-3.93328	8.37958e-05	0.00066028	FTL_0521	WP_003014820
FTL_RS05670	6.19437	0.153897	0.818641	0.187991	0.850883	0.922746	FTL_1117	WP_003016078
FTL_RS05675	3.29341	-1.54272	0.929021	-1.66059	0.0967964	0.207854	FTL_1118	WP_003016080
FTL_RS05680	57.0853	3.31414	1.12509	2.94567	NA	NA	FTL_1119	WP_003016083
FTL_RS05685	1.57921	0.691461	1.34304	0.514847	0.60666	0.757035	FTL_1120	WP_003016085
FTL_RS05690	1.01561	-0.551672	1.50581	-0.366363	0.714094	0.830656	FTL_RS05690	WP_003021218
FTL_RS05695	3.09976	0.267973	1.11389	0.240575	0.809884	0.895662	FTL_1121	WP_003016087
FTL_RS05720	0.794468	-0.0902791	1.88214	-0.0479662	0.961743	0.981347	FTL_1124	WP_223862918
FTL_RS05725	1.59246	1.87274	1.73093	1.08193	0.279286	0.448338	FTL_1125	WP_011457453
FTL_RS05730	0.271472	1.61095	2.52957	0.636848	0.524224	NA	FTL_1126	WP_003016100
FTL_RS05735	0	NA	NA	NA	NA	NA	FTL_RS05735	WP_012118997
FTL_RS05750	1.38837	0.995745	1.41812	0.702157	0.482582	0.653944	FTL_1128	WP_003016103
FTL_RS03025	81.5183	2.34598	0.596731	3.93139	8.44562e-05	0.000662417	FTL_0579	WP_003014948
FTL_RS05760	12.6879	1.93665	0.839566	2.30673	0.0210701	0.0604743	FTL_RS05760	WP_004339337
FTL_RS05765	5.41748	-0.0618982	1.10423	-0.0560558	0.955297	0.978289	FTL_1132	WP_003016111
FTL_RS05770	8.67709	1.51342	0.767572	1.97169	0.0486445	0.120164	FTL_1133	WP_010030599
FTL_RS05775	2.72851	-2.0739	1.02882	-2.0158	0.0438209	0.111404	FTL_1134	WP_011457455
FTL_RS05780	11.8713	0.939975	0.707839	1.32795	0.184195	0.332097	FTL_1135	WP_003016113
FTL_RS05785	11.0114	-1.64651	0.788675	-2.0877	0.0368253	0.0962776	FTL_1136	WP_011457456
FTL_RS00755	8.21952	-3.77193	0.959815	-3.92985	8.49983e-05	0.000663611	FTL_0144	WP_003014123
FTL_RS00350	6.26991	-3.75742	0.956399	-3.92871	8.54011e-05	0.000663711	FTL_0070	WP_003014020
FTL_RS05800	52.7644	-0.00162963	0.490389	-0.00332314	0.997349	0.998972	FTL_1139	WP_003016121
FTL_RS05805	25.9845	-0.331548	0.447101	-0.741551	0.458359	0.632194	FTL_1140	WP_003016126
FTL_RS05810	22.8244	-1.44199	0.52343	-2.75488	0.00587131	0.0218658	FTL_1141	WP_011457457
FTL_RS03750	18.03	-3.05517	0.777966	-3.92712	8.59682e-05	0.000665081	FTL_0718	WP_003015201
FTL_RS05820	0.88955	-4.29898	2.02454	-2.12343	0.0337174	0.0898809	FTL_1143	WP_003016134
FTL_RS05825	43.6573	-0.052408	0.538299	-0.0973586	0.922442	0.965873	FTL_1144	WP_003018214
FTL_RS04020	18.7108	2.57722	0.658434	3.91416	9.07187e-05	0.000698657	FTL_0776	WP_003015299
FTL_RS05835	6.33632	-2.02167	0.747167	-2.70578	0.00681449	0.0245206	FTL_1146	WP_011457458
FTL_RS05840	20.4304	0.205957	0.98328	0.20946	0.834089	0.910597	FTL_1147	WP_003016144
FTL_RS01985	3.55089	-4.35817	1.11394	-3.9124	9.13849e-05	0.000700618	FTL_0381	WP_011457367
FTL_RS05850	4.49897	-1.60409	0.853106	-1.8803	0.0600677	0.141993	FTL_1149	WP_003016146
FTL_RS05860	0	NA	NA	NA	NA	NA	FTL_1152	WP_223292553
FTL_RS05875	5.49917	1.42525	0.981368	1.45231	0.146416	0.282539	FTL_1154	WP_011457343
FTL_RS05890	43.0275	-1.92855	0.769848	-2.50511	0.0122414	0.0396099	FTL_1157	WP_003016161
FTL_RS02145	57.9516	-1.94282	0.498791	-3.89506	9.81728e-05	0.000749283	FTL_0414	WP_003014664
FTL_RS05045	5.50396	-4.0347	1.03746	-3.88902	0.000100649	0.000764749	FTL_0987	WP_010030432
FTL_RS05905	113.521	0.212267	0.477204	0.444814	0.656454	0.791839	FTL_1160	WP_011457345
FTL_RS05910	7.13628	2.92238	1.15563	2.52882	0.0114446	0.0376352	FTL_1161	WP_003016169
FTL_RS05915	423.985	0.875651	0.559254	1.56575	0.117408	0.240756	FTL_1162	WP_003016172
FTL_RS03680	19.5803	-2.80112	0.721682	-3.88138	0.000103867	0.000785698	FTL_0703	WP_003015178
FTL_RS08940	164.878	-1.84948	0.477212	-3.87559	0.000106367	0.000801047	FTL_1751	WP_003024794
FTL_RS05930	7.62449	1.28101	0.917606	1.39604	0.162704	0.306669	FTL_1165	WP_003016181
FTL_RS05935	60.0341	1.71248	0.70246	2.43783	0.0147757	0.0461434	FTL_1166	WP_003016182
FTL_RS05940	5.45648	0.758558	1.00292	0.756353	0.449438	0.623934	FTL_1167	WP_003016185
FTL_RS05945	30.2336	1.9894	0.991989	2.00546	0.0449135	0.113249	FTL_1168	WP_003022130
FTL_RS03495	111.81	1.84948	0.477413	3.87395	0.000107084	0.000802892	FTL_0669	WP_011457406
FTL_RS05955	37.9531	2.27324	0.928946	2.44712	0.0144003	0.0453876	FTL_1170	WP_003018235
FTL_RS05960	211.581	1.47597	0.664688	2.22055	0.0263814	0.0731288	FTL_1171	WP_011457346
FTL_RS05965	276.774	0.984166	0.7569	1.30026	0.193512	0.343438	FTL_1172	WP_003016195
FTL_RS05995	6.0332	0.295659	0.866041	0.341391	0.732809	0.843871	FTL_1173	WP_003016228
FTL_RS06000	39.3104	-0.136412	0.533094	-0.255888	0.798037	0.888332	FTL_1174	WP_003016231
FTL_RS06005	0.169318	1.88717	3.91804	0.481662	0.630046	NA	FTL_1175	WP_003016232
FTL_RS06020	0.079149	0.989882	4.36776	0.226634	0.820709	NA	FTL_RS06020	WP_003016237
FTL_RS02935	9.07122	3.72546	0.965133	3.86004	0.000113366	0.00084627	FTL_0561	WP_003014925
FTL_RS06030	1.25246	-4.30397	1.78397	-2.41258	0.0158402	0.048229	FTL_1178	WP_003016239
FTL_RS06035	46.2603	-0.622453	0.575561	-1.08147	0.279487	0.448338	FTL_1179	WP_003034470
FTL_RS06040	104.931	1.35232	0.479633	2.81948	0.00481011	0.0184078	FTL_1180	WP_003016241
FTL_RS00150	64.2099	2.79254	0.725186	3.85079	0.000117737	0.000868145	FTL_0029	WP_003017580
FTL_RS00230	20.2754	2.67843	0.695777	3.84955	0.000118337	0.000868145	FTL_0044	WP_003013970
FTL_RS01395	99.7679	-2.8948	0.751664	-3.85119	0.000117543	0.000868145	FTL_0265	WP_003016509
FTL_RS06060	2.18812	0.187555	1.11152	0.168737	0.866003	0.929929	FTL_1184	WP_003016247
FTL_RS06065	15.3623	-0.567979	0.598555	-0.948917	0.342663	0.515977	FTL_1185	WP_003016250
FTL_RS02200	27.6539	2.13119	0.553599	3.8497	0.000118265	0.000868145	FTL_0425	WP_003017861
FTL_RS00055	5.5292	-3.74453	0.974178	-3.84379	0.00012115	0.000881188	FTL_0010	WP_003013699
FTL_RS06080	8.09658	0.133342	0.724955	0.183932	0.854067	0.924301	FTL_1188	WP_010031739
FTL_RS06085	33.9274	-1.59628	0.635486	-2.5119	0.0120082	0.0390037	FTL_1189	WP_003016255
FTL_RS06090	52.7867	-0.304732	0.551417	-0.552635	0.580514	0.738441	FTL_1190	WP_003037086
FTL_RS06095	1256.51	-0.158623	0.57855	-0.274173	0.783952	0.878976	FTL_1191	WP_003016262
FTL_RS06100	12.3931	-0.647322	0.64064	-1.01043	0.312289	0.484517	FTL_1192	WP_011457462
FTL_RS06105	2.42434	2.47245	1.2968	1.90658	0.0565755	0.136197	FTL_1193	WP_003034451
FTL_RS06125	14.728	1.26363	0.652506	1.93659	0.0527958	0.128737	FTL_1196	WP_029760232
FTL_RS06130	16.2651	0.434571	0.540446	0.804096	0.421342	0.596412	FTL_1197	WP_003016273
FTL_RS06135	18.4519	1.11787	0.535159	2.08886	0.0367204	0.096151	FTL_1198	WP_003016276
FTL_RS06140	8.82278	0.038227	0.82735	0.0462042	0.963148	0.982191	FTL_1199	WP_010031846
FTL_RS06145	57.1076	1.02184	0.603064	1.69442	0.0901862	0.195538	FTL_1200	WP_003016280
FTL_RS06150	3.38641	1.83902	1.40889	1.30529	0.191794	0.341814	FTL_1201	WP_003016283
FTL_RS06155	13.7409	3.97551	1.38436	2.87172	0.00408244	0.0161965	FTL_1202	WP_003019230
FTL_RS06160	6.38518	1.11291	0.839216	1.32613	0.184798	0.33248	FTL_1203	WP_003016286
FTL_RS06165	6.92845	0.639554	0.738798	0.865668	0.386672	0.562973	FTL_1204	WP_003016289
FTL_RS06170	3.15734	0.919786	1.00692	0.913467	0.360997	0.537547	FTL_RS06170	WP_003039149
FTL_RS04545	57.8038	-2.22285	0.57817	-3.84464	0.000120731	0.000881188	FTL_0883	WP_011457433
FTL_RS06180	2.17597	-0.856473	1.02961	-0.831841	0.405499	0.581086	FTL_1208	WP_003016296
FTL_RS06185	2.45121	1.75771	1.27359	1.38012	0.167549	0.312343	FTL_RS06185	WP_012429521
FTL_RS06190	2.52831	0.439906	1.18453	0.371376	0.710358	0.829807	FTL_1211	WP_003016300
FTL_RS06195	146.927	0.753906	0.616411	1.22306	0.221308	0.382791	FTL_1212	WP_003016304
FTL_RS02780	49.246	2.67867	0.700346	3.82478	0.000130888	0.000943631	FTL_0529	WP_003014844
FTL_RS06510	29.7802	3.2067	0.838611	3.82382	0.000131399	0.000943631	FTL_1276	WP_003026010
FTL_RS06215	4.53255	1.05904	0.917902	1.15376	0.248597	0.415798	FTL_1216	WP_003021066
FTL_RS06220	3.93096	0.551976	0.984898	0.560439	0.57518	0.737103	FTL_RS06220	WP_003033833
FTL_RS06225	20.1708	1.45471	0.598004	2.4326	0.0149907	0.0466437	FTL_1217	WP_003026059
FTL_RS08835	13.515	3.64731	0.95346	3.82534	0.000130589	0.000943631	FTL_1731	WP_003017200
FTL_RS06235	201.205	-0.65261	0.7781	-0.838721	0.401626	0.57685	FTL_1219	WP_003016318
FTL_RS00895	15.3066	2.46406	0.645289	3.81853	0.000134249	0.000957372	FTL_0168	WP_010031504
FTL_RS06245	12.9663	2.63829	0.912055	2.89269	0.00381961	0.0152964	FTL_1221	WP_003016322
FTL_RS06250	1.02517	2.4628	1.59647	1.54265	0.122916	0.249646	FTL_1222	WP_003016326
FTL_RS06255	10.7826	1.66612	0.893187	1.86536	0.0621307	0.145857	FTL_1223	WP_003016330
FTL_RS06260	2.19748	-0.832551	1.08822	-0.765056	0.444238	0.618734	FTL_1224	WP_003016332
FTL_RS06265	44.1086	0.432121	0.580258	0.744706	0.45645	0.630287	FTL_1225	WP_003016336
FTL_RS01010	68.2536	-2.16083	0.56593	-3.81819	0.000134437	0.000957372	FTL_0189	WP_003014219
FTL_RS00105	13.2035	-2.89932	0.765415	-3.7879	0.000151924	0.00107692	FTL_0020	WP_010032850
FTL_RS07865	8.78111	-3.38404	0.893599	-3.78698	0.000152491	0.00107692	FTL_1538	WP_003016883
FTL_RS06290	122.736	0.407483	0.516238	0.789333	0.429918	0.605227	FTL_1231	WP_003019201
FTL_RS06295	6.1873	0.0971089	0.767975	0.126448	0.899377	0.952545	FTL_1232	WP_003019199
FTL_RS06300	31.5369	1.76264	0.581189	3.03281	0.00242287	0.0105466	FTL_1233	WP_003016348
FTL_RS06315	5.46434	1.6181	0.966717	1.67381	0.0941673	0.203134	FTL_1236	WP_003016350
FTL_RS00445	27.1998	2.46104	0.650978	3.78053	0.000156497	0.00110065	FTL_0089	WP_003014068
FTL_RS06325	0.399296	-0.668951	2.41479	-0.277022	0.781763	NA	FTL_1238	WP_003019189
FTL_RS00610	50.1659	3.24386	0.858386	3.77903	0.000157442	0.00110274	FTL_0123	WP_003016192
FTL_RS06335	5.45844	-0.869348	0.733358	-1.18543	0.235846	0.400608	FTL_1240	WP_003016358
FTL_RS06350	2.90845	-1.05522	1.037	-1.01757	0.308882	0.480986	FTL_1242	WP_003021037
FTL_RS06355	0.525333	-2.92216	2.50638	-1.16589	0.24366	NA	FTL_1243	WP_003033717
FTL_RS06360	2.52897	-0.760581	1.20909	-0.629054	0.529314	0.693528	FTL_1244	WP_003016367
FTL_RS06365	9.46492	0.00756239	0.794143	0.00952271	0.992402	0.997468	FTL_1245	WP_003016369
FTL_RS06370	1.17319	1.13371	1.56513	0.724356	0.468847	0.641462	FTL_1246	WP_011457471
FTL_RS06375	12.8705	0.994198	0.677473	1.46751	0.142238	0.277624	FTL_1247	WP_003016372
FTL_RS06380	16.3493	0.332862	0.647195	0.514315	0.607031	0.757035	FTL_1248	WP_003016374
FTL_RS06385	0.512082	-1.77421	2.38461	-0.744025	0.456861	NA	FTL_1249	WP_003016377
FTL_RS06390	2.84902	0.604241	1.14998	0.525437	0.599279	0.751348	FTL_1250	WP_003019836
FTL_RS06395	6.45019	0.173124	0.768065	0.225402	0.821666	0.90108	FTL_1251	WP_003016383
FTL_RS06400	375.966	6.72008	1.52178	4.41595	NA	NA	FTL_1252	WP_011457472
FTL_RS06405	13.2644	-1.11794	0.906529	-1.23321	0.217497	0.37735	FTL_1253	WP_003016388
FTL_RS06415	1.85398	4.02484	1.55746	2.58423	0.00975962	0.0329581	FTL_1255	WP_011648715
FTL_RS00955	65.1298	-1.38096	0.367358	-3.75916	0.000170486	0.00118238	FTL_0180	WP_011457352
FTL_RS06425	14.6627	2.16632	0.721929	3.00074	0.00269325	0.0115755	FTL_RS06425	WP_014367951
FTL_RS06430	16.1892	1.55341	0.545469	2.84784	0.00440168	0.0171827	FTL_1258	WP_014548260
FTL_RS06445	3.03426	1.17866	1.07077	1.10076	0.270999	0.439695	FTL_1261	WP_011457474
FTL_RS06450	16.3072	0.508669	0.558416	0.910915	0.36234	0.539076	FTL_1262	WP_003016394
FTL_RS06455	126.937	0.30028	0.509567	0.589284	0.555671	0.720298	FTL_1263	WP_011457475
FTL_RS06460	124.491	-1.28024	0.724796	-1.76635	0.0773368	0.175036	FTL_1264	WP_003016398
FTL_RS06465	960.916	-1.14311	0.551491	-2.07276	0.0381948	0.0985527	FTL_1265	WP_003016400
FTL_RS04065	53.6541	-2.55108	0.678739	-3.75856	0.000170896	0.00118238	FTL_0784	WP_003015307
FTL_RS04810	3.77699	-4.06475	1.08109	-3.75988	0.000169995	0.00118238	FTL_0941	WP_003015722
FTL_RS05350	12.5936	-2.96114	0.789167	-3.75223	0.000175266	0.0012077	FTL_1048	WP_003015961
FTL_RS06485	17.9984	0.669211	0.555407	1.2049	0.228241	0.391994	FTL_1271	WP_003016405
FTL_RS09970	23.3748	2.74062	0.731049	3.74889	0.00017762	0.00121899	FTL_1962	WP_003013844
FTL_RS06495	16.7929	1.57738	0.558127	2.82621	0.00471024	0.0181375	FTL_1273	WP_003016409
FTL_RS06500	144.985	5.48299	1.00718	5.4439	NA	NA	FTL_1274	WP_003016412
FTL_RS06505	30.8228	0.788848	0.552891	1.42677	0.153646	0.293167	FTL_1275	WP_003016414
FTL_RS05290	82.8518	1.4058	0.37642	3.73466	0.000187971	0.00128484	FTL_1036	WP_003039268
FTL_RS06515	14.8626	-0.665855	0.560232	-1.18853	0.234623	0.399328	FTL_1277	WP_003016421
FTL_RS08700	81.3126	-2.05376	0.550471	-3.73091	0.000190793	0.00129892	FTL_1710	WP_003017165
FTL_RS06525	3.94226	-0.533095	0.953214	-0.559261	0.575984	0.737103	FTL_1279	WP_224056104
FTL_RS05920	56.3618	2.30516	0.618364	3.72783	0.000193135	0.00130569	FTL_1163	WP_003016175
FTL_RS09130	5.01881	-3.33847	0.895612	-3.72759	0.000193321	0.00130569	FTL_1785	WP_003017317
FTL_RS06545	16.5455	0.617479	0.550666	1.12133	0.262147	0.432759	FTL_1283	WP_003016437
FTL_RS06550	145.838	0.639271	0.46567	1.3728	0.169815	0.313137	FTL_1284	WP_003016440
FTL_RS06555	174.356	4.6286	1.16169	3.98438	NA	NA	FTL_1285	WP_003016443
FTL_RS06560	5.9042	-1.25488	0.848682	-1.47862	0.139241	0.27461	FTL_1286	WP_003016446
FTL_RS06565	9.05015	-0.815822	0.761863	-1.07083	0.284248	0.454244	FTL_1287	WP_003016450
FTL_RS06570	0.959422	-0.415791	1.66564	-0.249628	0.802875	0.891385	FTL_1288	WP_003016452
FTL_RS06580	3.90688	3.20855	1.21738	2.63561	0.00839864	0.029113	FTL_1289	WP_003016454
FTL_RS06595	0.412713	1.16411	2.36372	0.492491	0.622373	NA	FTL_RS06595	WP_003019310
FTL_RS06600	41.1464	0.060145	0.69581	0.0864389	0.931118	0.969273	FTL_1293	WP_003016458
FTL_RS02300	49.6096	-2.12197	0.57289	-3.70398	0.000212242	0.00142781	FTL_0444	WP_003014760
FTL_RS06615	3.84727	1.70791	1.02689	1.66319	0.096275	0.207384	FTL_1297	WP_003016465
FTL_RS06630	0.293128	-0.152386	2.84817	-0.0535032	0.957331	NA	FTL_1299	WP_003016467
FTL_RS06635	5.00966	-2.04769	0.851483	-2.40485	0.016179	0.0489977	FTL_1300	WP_011648720
FTL_RS06640	3.70452	0.793782	1.02933	0.771164	0.44061	0.615191	FTL_1301	WP_003019836
FTL_RS06645	7.10883	-1.24827	0.705108	-1.77032	0.076674	0.173767	FTL_1302	WP_003016471
FTL_RS02840	14.5746	3.01392	0.81704	3.68883	0.000225287	0.00150547	FTL_0542	WP_003014890
FTL_RS06655	24.9151	0.0653807	0.526043	0.124288	0.901088	0.953763	FTL_1304	WP_003016477
FTL_RS06660	8.47337	0.155031	0.676439	0.229188	0.818723	0.900156	FTL_1305	WP_003016480
FTL_RS06665	15.9939	0.43238	0.801359	0.539558	0.589502	0.743078	FTL_1306	WP_003016482
FTL_RS06670	0.0946964	1.29227	4.35462	0.296759	0.766651	NA	FTL_1307	WP_003016484
FTL_RS06675	40.4628	3.95435	1.28195	3.08463	NA	NA	FTL_1308	WP_010031806
FTL_RS09355	9.19143	-2.72265	0.73814	-3.68853	0.000225555	0.00150547	FTL_1828	WP_011457538
FTL_RS06685	1.80299	-2.16908	1.38854	-1.56213	0.118257	0.241373	FTL_1310	WP_003016495
FTL_RS06690	241.155	3.38035	1.19706	2.82387	NA	NA	FTL_1311	WP_003016498
FTL_RS06705	3.24096	4.27041	1.58184	2.69965	0.00694115	0.024767	FTL_1314	WP_011457480
FTL_RS06710	0.313947	1.39567	2.84952	0.489791	0.624282	NA	FTL_1315	WP_003016506
FTL_RS01005	16.3167	-2.29887	0.623665	-3.68606	0.000227754	0.00151421	FTL_0188	WP_003014216
FTL_RS06730	3.29342	0.709041	1.04871	0.676105	0.498974	0.665559	FTL_1319	WP_003019836
FTL_RS06735	2.06028	2.90149	1.49097	1.94604	0.0516497	0.126304	FTL_1320	WP_010031187
FTL_RS06740	0.552778	-0.785437	2.13829	-0.367321	0.71338	NA	FTL_1321	WP_003016518
FTL_RS02630	10.1548	3.95564	1.07464	3.68091	0.000232406	0.00153913	FTL_0502	WP_003035728
FTL_RS06775	0.346827	-2.48393	2.38443	-1.04173	0.297538	NA	FTL_1329	WP_003016533
FTL_RS06780	1.82309	1.7675	1.28396	1.3766	0.168635	0.313137	FTL_1330	WP_003016535
FTL_RS06785	9.62773	1.68765	0.653048	2.58426	0.00975873	0.0329581	FTL_1331	WP_003016537
FTL_RS06790	2.53878	-0.549587	1.0751	-0.511195	0.609215	0.75851	FTL_1332	WP_003016538
FTL_RS06795	531.038	-0.0417801	0.50989	-0.0819393	0.934695	0.970623	FTL_1333	WP_003016540
FTL_RS06800	84.7438	-1.04836	0.55685	-1.88266	0.0597463	0.141993	FTL_1334	WP_003019268
FTL_RS06805	18.0926	1.01977	0.568026	1.79529	0.0726071	0.165852	FTL_1335	WP_003016544
FTL_RS06810	15.0944	-0.64608	0.555794	-1.16245	0.245055	0.410919	FTL_1336	WP_003016545
FTL_RS06815	4.70355	2.30093	1.03251	2.22849	0.0258481	0.072477	FTL_1337	WP_223862910
FTL_RS06820	14.6328	1.26262	0.712918	1.77107	0.0765496	0.173717	FTL_1338	WP_003016550
FTL_RS06830	10.2037	1.53187	0.730441	2.09718	0.0359775	0.0946424	FTL_1339	WP_014715221
FTL_RS06835	5.83339	2.38811	1.10774	2.15585	0.0310956	0.0848152	FTL_1340	WP_003016551
FTL_RS06840	7.62439	-2.05762	0.959846	-2.1437	0.0320569	0.0868805	FTL_1341	WP_003016552
FTL_RS06845	4.531	-0.115643	1.03806	-0.111403	0.911296	0.960388	FTL_1342	WP_003016554
FTL_RS06850	1.9309	-0.478942	1.11642	-0.428998	0.667924	0.797759	FTL_RS06850	WP_012429683
FTL_RS06855	2.37703	1.48142	1.1075	1.33763	0.181019	0.327759	FTL_1345	WP_003016561
FTL_RS06860	1.44525	0.00460588	1.39982	0.00329034	0.997375	0.998972	FTL_RS06860	WP_003029060
FTL_RS06865	2.95921	1.12358	1.13031	0.994038	0.320204	0.493108	FTL_1348	WP_003019836
FTL_RS06875	9.28766	-2.01889	0.691698	-2.91875	0.00351435	0.014518	FTL_1350	WP_003016563
FTL_RS06880	0.58065	1.30293	2.36942	0.549892	0.582393	0.739726	FTL_1351	WP_003016566
FTL_RS06885	3.08403	-1.97404	1.06781	-1.84867	0.0645056	0.150609	FTL_1352	WP_003016570
FTL_RS06890	0	NA	NA	NA	NA	NA	FTL_1353	WP_003023526
FTL_RS06895	0.175564	-1.2515	3.72456	-0.336012	0.736862	NA	FTL_RS06895	WP_011648730
FTL_RS06900	1.61274	-2.08155	1.32341	-1.57287	0.11575	0.23793	FTL_1354	WP_003016573
FTL_RS06905	2.9726	1.50385	1.07533	1.39849	0.161965	0.305648	FTL_1355	WP_003016576
FTL_RS06915	28.5587	-0.574319	0.522145	-1.09992	0.271365	0.43987	FTL_1357	WP_003016578
FTL_RS06920	5.30117	-1.3527	0.923293	-1.46509	0.142897	0.277956	FTL_1358	WP_003016579
FTL_RS06925	0.527755	-2.28246	2.15752	-1.05791	0.290098	NA	FTL_1359	WP_003016581
FTL_RS06935	0.0326592	-0.75651	4.38022	-0.17271	0.862879	NA	FTL_RS06935	WP_029760229
FTL_RS06940	2.98761	-3.06229	1.25969	-2.43099	0.0150577	0.0467669	FTL_1360	WP_003016585
FTL_RS06945	0.968903	-3.97393	2.0038	-1.98319	0.0473459	0.117221	FTL_RS06945	WP_003023520
FTL_RS06950	0.555707	-3.69887	2.99636	-1.23446	0.217033	NA	FTL_1361	WP_003016587
FTL_RS06955	2.10282	0.233813	1.09876	0.212798	0.831485	0.908919	FTL_1362	WP_010031009
FTL_RS06960	3.99644	0.858413	0.853147	1.00617	0.314332	0.487244	FTL_1363	WP_003016589
FTL_RS03560	21.7506	-2.04495	0.556963	-3.67161	0.000241031	0.00159006	FTL_0681	WP_003015139
FTL_RS06970	0.937888	-2.59255	2.14084	-1.21099	0.225898	0.389148	FTL_RS06970	WP_010031007
FTL_RS09340	6.44819	-2.8367	0.773735	-3.66625	0.000246135	0.00161746	FTL_1825	WP_003017381
FTL_RS07005	6.74703	0.0410444	0.781492	0.0525206	0.958114	0.979265	FTL_1370	WP_003016600
FTL_RS07030	10.3459	0.681026	0.624245	1.09096	0.275291	0.443376	FTL_1374	WP_014549614
FTL_RS07035	3.89537	-0.160245	0.957258	-0.1674	0.867055	0.930417	FTL_1375	WP_003016607
FTL_RS08580	26.159	2.52677	0.69161	3.65347	0.000258723	0.00169364	FTL_1685	WP_003017138
FTL_RS07050	5.66948	4.96615	1.35985	3.65199	0.000260213	0.00169687	FTL_1377	WP_003016613
FTL_RS07060	3.75908	2.65574	1.24708	2.12957	0.0332069	0.0894275	FTL_1379	WP_003016616
FTL_RS07065	1.36381	0.629868	1.76069	0.357738	0.720539	0.836533	FTL_RS07065	FTL_RS07065
FTL_RS07070	8.33157	1.41162	0.700503	2.01515	0.0438893	0.111404	FTL_1383	WP_003016618
FTL_RS07075	1.4429	0.2214	1.44892	0.152804	0.878553	0.938667	FTL_1384	WP_003016620
FTL_RS07080	2.90331	0.920721	0.997359	0.923159	0.355925	0.531856	FTL_1385	WP_003016623
FTL_RS07085	3.69871	-0.527918	1.1268	-0.468511	0.639419	0.780138	FTL_1386	WP_003019836
FTL_RS07090	208.836	7.64285	1.62031	4.7169	NA	NA	FTL_1387	WP_253253420
FTL_RS09145	3.11847	-4.42303	1.21506	-3.64019	0.000272435	0.00176979	FTL_1788	WP_003019781
FTL_RS06535	7.09089	3.77384	1.0395	3.63045	0.000282931	0.00183098	FTL_1281	FTL_RS06535
FTL_RS07110	55.4713	0.0859373	0.470749	0.182555	0.855147	0.924301	FTL_1390	WP_010032265
FTL_RS07115	37.9644	-0.932492	0.564401	-1.65218	0.0984979	0.210872	FTL_1391	WP_003016638
FTL_RS03525	10.5127	-2.73711	0.755046	-3.62509	0.000288856	0.00186225	FTL_0675	WP_010032150
FTL_RS06240	21.4793	3.52375	0.973522	3.61959	0.000295071	0.00189514	FTL_1220	WP_003016320
FTL_RS07130	8.49236	-1.75133	0.896148	-1.95428	0.0506679	0.12426	FTL_1394	WP_003016648
FTL_RS07135	1.72094	-1.42304	1.28656	-1.10608	0.268693	0.437921	FTL_1395	WP_011457485
FTL_RS07140	60.5695	-0.0873985	0.604709	-0.14453	0.885082	0.943093	FTL_1396	WP_003016650
FTL_RS07145	12.8148	0.606264	0.605123	1.00188	0.316399	0.489556	FTL_1397	WP_003016653
FTL_RS07150	12.5972	-0.8554	0.581012	-1.47226	0.140951	0.2767	FTL_1398	WP_003016656
FTL_RS07155	35.7651	-0.0723644	1.00245	-0.0721877	0.942453	0.974467	FTL_1399	WP_003016657
FTL_RS07160	2.46162	-2.31891	1.10161	-2.10501	0.0352903	0.0934123	FTL_1400	WP_003016659
FTL_RS07165	0.335711	0.950097	2.50488	0.379298	0.704467	NA	FTL_1401	WP_003016661
FTL_RS07185	6.06171	0.605774	1.01087	0.599259	0.549	0.714151	FTL_1403	WP_003016664
FTL_RS07190	1.40241	-3.66029	1.47244	-2.48587	0.0129234	0.041423	FTL_1404	WP_003016668
FTL_RS07195	0.216854	-1.73881	3.57961	-0.485754	0.627142	NA	FTL_1405	WP_003016672
FTL_RS07490	32.8031	-2.46059	0.682489	-3.60531	0.000311778	0.00199491	FTL_1461	WP_003016758
FTL_RS10915	21.4163	2.88505	0.802243	3.59623	0.000322865	0.00205811	FTL_RS10915	WP_012429161
FTL_RS07220	0.176124	0.393743	3.27778	0.120125	0.904384	NA	FTL_RS07220	WP_012429551
FTL_RS07225	0.177944	-2.13644	3.74926	-0.569829	0.568794	NA	FTL_1409	WP_003016680
FTL_RS07230	10.4782	-1.49676	0.706441	-2.11873	0.0341134	0.0905787	FTL_1410	WP_003016681
FTL_RS07235	5.33284	-0.217405	0.79947	-0.271936	0.785671	0.879405	FTL_1411	WP_003016682
FTL_RS07240	5.79486	0.590517	0.834219	0.707869	0.479027	0.650162	FTL_1412	WP_003016683
FTL_RS07245	78.6075	-0.577538	0.596723	-0.96785	0.333119	0.507582	FTL_1413	WP_010031943
FTL_RS07250	25.2901	0.847892	0.724879	1.1697	0.242121	0.408415	FTL_1414	WP_003016685
FTL_RS07255	0.488199	-1.87784	2.29589	-0.817911	0.413408	NA	FTL_1415	WP_003016687
FTL_RS07100	186	2.20818	0.615633	3.58685	0.000334696	0.00211767	FTL_1388	WP_003016632
FTL_RS07265	3.99176	-0.488777	1.2027	-0.406401	0.684448	0.808418	FTL_1417	WP_010031953
FTL_RS09670	29.0497	-1.97305	0.550011	-3.5873	0.000334123	0.00211767	FTL_1900	WP_003017466
FTL_RS00925	4.11475	-3.87345	1.08178	-3.58062	0.000342778	0.0021528	FTL_0174	WP_003014169
FTL_RS07305	3.59179	-1.96154	0.884856	-2.21679	0.0266372	0.073718	FTL_1420	WP_003016693
FTL_RS07310	3.07852	0.689162	1.07492	0.641131	0.521438	0.685318	FTL_1421	WP_003016697
FTL_RS07315	6.01177	0.0755031	0.776232	0.0972686	0.922513	0.965873	FTL_1422	WP_003016699
FTL_RS07320	32.3541	0.106726	0.560965	0.190255	0.849109	0.922262	FTL_1423	WP_003016702
FTL_RS07325	19.1513	0.00341772	0.549141	0.00622376	0.995034	0.997966	FTL_1424	WP_003016703
FTL_RS07330	6.29131	-0.157966	0.769002	-0.205417	0.837247	0.912814	FTL_1425	WP_003016706
FTL_RS07335	5.90145	-1.88795	0.87606	-2.15504	0.0311584	0.0848506	FTL_1426	WP_010031956
FTL_RS07340	47.3596	0.32786	0.618781	0.529847	0.596218	0.750009	FTL_1427	WP_010031957
FTL_RS07345	16.5265	-1.49021	0.624407	-2.3866	0.0170048	0.0510444	FTL_1428	WP_010031959
FTL_RS07350	4.6285	-1.10307	1.12887	-0.977143	0.328498	0.501438	FTL_1429	WP_003016713
FTL_RS07355	9.48923	0.648507	1.19054	0.544719	0.585947	0.742025	FTL_1430	WP_003016720
FTL_RS07360	3.60676	-2.14021	1.04083	-2.05625	0.0397586	0.102219	FTL_1431	WP_003016722
FTL_RS07365	0.721838	-2.53451	1.81859	-1.39367	0.163418	0.307674	FTL_1432	WP_003016724
FTL_RS07455	4.73266	-3.2299	0.902034	-3.58069	0.000342688	0.0021528	FTL_1452	WP_003016752
FTL_RS07375	0.258494	-0.76957	3.0085	-0.255799	0.798106	NA	FTL_1434	WP_003016728
FTL_RS07380	4.15266	3.05582	1.09083	2.80137	0.00508866	0.0191613	FTL_RS07380	WP_012429569
FTL_RS07385	3.64159	1.09338	1.2422	0.880199	0.378751	0.554286	FTL_1437	WP_003016733
FTL_RS07390	1.55961	2.77282	1.6298	1.70133	0.0888817	0.193643	FTL_1438	WP_003016735
FTL_RS07395	0.567688	1.69639	1.99667	0.849606	0.395544	0.57149	FTL_RS07395	WP_003025486
FTL_RS07400	4.24079	1.07538	1.05892	1.01555	0.309845	0.482043	FTL_1441	WP_003019836
FTL_RS04160	6.85163	-3.00247	0.839666	-3.57579	0.000349169	0.00218488	FTL_0803	WP_003015357
FTL_RS07410	2.96051	-2.67755	1.09876	-2.43688	0.0148146	0.0461803	FTL_1443	WP_003016741
FTL_RS07415	0.118877	0.100529	4.4032	0.022831	0.981785	NA	FTL_1444	WP_003037021
FTL_RS07420	3.43608	2.15959	1.23417	1.74983	0.0801478	0.179452	FTL_1445	WP_003019836
FTL_RS07430	0.442503	-2.40521	2.33108	-1.0318	0.302166	NA	FTL_1447	WP_010031343
FTL_RS08020	8.99673	-2.5092	0.704255	-3.56291	0.000366762	0.00228655	FTL_1571	WP_003019437
FTL_RS07440	2.78649	-1.48789	1.07615	-1.38261	0.166786	0.311497	FTL_1449	WP_003016749
FTL_RS07445	4.13506	-0.110343	0.792016	-0.139319	0.889198	0.945884	FTL_1450	WP_003016751
FTL_RS07450	3.5294	-0.768099	0.91189	-0.842315	0.399612	0.575414	FTL_1451	WP_003019341
FTL_RS08735	12.7979	-3.39561	0.954816	-3.5563	0.000376113	0.00233629	FTL_1715	WP_003017172
FTL_RS07460	2.61339	-3.40943	1.18702	-2.87226	0.00407551	0.0161965	FTL_1453	WP_003016753
FTL_RS07465	1.21309	-0.557046	1.51792	-0.36698	0.713634	0.830656	FTL_1455	FTL_RS07465
FTL_RS07470	4.60784	1.59154	0.965246	1.64884	0.0991806	0.212067	FTL_RS07470	WP_003038786
FTL_RS07475	553.033	0.704176	0.662527	1.06286	0.287844	0.45816	FTL_1458	WP_003016755
FTL_RS07480	4.8569	-0.0613637	0.830539	-0.0738842	0.941103	0.973724	FTL_1459	WP_010031350
FTL_RS07485	2.1466	-0.117396	1.06067	-0.110681	0.911869	0.960397	FTL_1460	WP_003016756
FTL_RS02400	3.41132	-4.37593	1.2328	-3.54959	0.000385832	0.00238795	FTL_0457	WP_003017957
FTL_RS07505	4.05103	0.0912743	1.10176	0.0828441	0.933975	0.970468	FTL_1463	WP_003019836
FTL_RS07510	94.2172	0.0959299	0.525882	0.182417	0.855256	0.924301	FTL_1464	WP_003016763
FTL_RS07515	0.913333	1.69618	1.72375	0.984001	0.325115	0.497613	FTL_1466	WP_009369895
FTL_RS07520	3.26729	-1.29369	1.07557	-1.20279	0.229058	0.392605	FTL_1467	WP_003019836
FTL_RS07525	93.2016	-0.0607723	0.512699	-0.118534	0.905644	0.956801	FTL_1468	WP_003016763
FTL_RS07530	0.87863	3.02955	2.19184	1.38219	0.166913	0.311497	FTL_1470	WP_009369895
FTL_RS07535	4.31856	0.492879	1.1171	0.441211	0.65906	0.792176	FTL_1471	WP_003019836
FTL_RS06490	72.7594	1.63248	0.460623	3.54407	0.000394004	0.00242969	FTL_1272	WP_003016407
FTL_RS07545	20.1935	1.39726	0.660388	2.11582	0.0343599	0.0910912	FTL_1473	WP_003016770
FTL_RS07550	12.8765	-0.107351	0.600247	-0.178846	0.858059	0.925439	FTL_1474	WP_003016773
FTL_RS07555	1.96004	-2.04397	1.13638	-1.79867	0.072071	0.164872	FTL_1475	WP_003016775
FTL_RS07560	26.1514	-1.3665	0.576679	-2.36961	0.017807	0.0529852	FTL_1476	WP_003016778
FTL_RS07565	8.18254	-0.879714	0.67538	-1.30255	0.192729	0.342573	FTL_1477	WP_003016780
FTL_RS07570	26.967	-1.50705	0.606556	-2.48461	0.0129695	0.0414844	FTL_1478	WP_003016782
FTL_RS08810	20.7808	2.87148	0.810617	3.54234	0.000396598	0.00243686	FTL_1728	WP_003017194
FTL_RS07580	5.57738	-2.18121	0.853197	-2.55651	0.0105727	0.0352838	FTL_1480	WP_003016786
FTL_RS07585	6.8223	0.379511	0.738119	0.51416	0.60714	0.757035	FTL_1481	WP_003022053
FTL_RS07590	4.01956	-0.33546	0.887599	-0.377941	0.705475	0.825236	FTL_1482	WP_003016788
FTL_RS07595	6.90146	1.48406	0.781594	1.89876	0.0575955	0.138067	FTL_1483	WP_003016789
FTL_RS07600	2.9237	-1.74625	1.01445	-1.72137	0.0851832	0.187557	FTL_1484	WP_003016791
FTL_RS07605	28.3017	1.56506	0.653724	2.39407	0.0166626	0.0501054	FTL_1485	WP_003016793
FTL_RS07610	2.28389	-1.92409	1.10101	-1.74757	0.0805394	0.179452	FTL_1486	WP_003016794
FTL_RS07615	1.61839	-3.42238	1.25488	-2.72726	0.00638618	0.0233748	FTL_1487	WP_003016796
FTL_RS07620	0.62143	-2.48947	2.00237	-1.24326	0.213771	0.372785	FTL_1488	WP_003016798
FTL_RS07630	73.8096	-1.90652	0.645002	-2.95584	0.00311817	0.013104	FTL_1489	WP_010032674
FTL_RS00885	475.036	3.36114	0.95177	3.53146	0.000413266	0.00253014	FTL_0166	WP_003014151
FTL_RS07640	14.7363	-1.7076	0.609409	-2.80207	0.00507766	0.0191613	FTL_1491	WP_003016800
FTL_RS02040	3.79278	-3.85549	1.09298	-3.52751	0.000419489	0.00255903	FTL_0394	WP_003014628
FTL_RS07650	12.2167	0.944501	0.86547	1.09132	0.275134	0.443376	FTL_1493	WP_003016802
FTL_RS07655	7.27751	1.385	1.23974	1.11717	0.263921	0.434003	FTL_RS07655	WP_003023908
FTL_RS07660	11.4652	-2.52909	1.06093	-2.38384	0.0171329	0.0511583	FTL_1494	WP_003016804
FTL_RS07665	6.28332	-1.0544	0.728493	-1.44738	0.147792	0.284131	FTL_1495	WP_003016805
FTL_RS07670	5.95851	1.2584	1.26655	0.993568	0.320433	0.493108	FTL_1496	WP_003016807
FTL_RS07675	1.42003	0.422275	1.30626	0.323269	0.746491	0.854999	FTL_1497	WP_003016811
FTL_RS07680	0.112625	-1.54199	4.34412	-0.354962	0.722618	NA	FTL_1498	WP_003016814
FTL_RS07685	2.90044	-0.775899	0.916752	-0.846356	0.397354	0.572776	FTL_1499	WP_003016817
FTL_RS07690	3.69156	2.14662	1.17337	1.82945	0.0673328	0.155707	FTL_1500	WP_003019836
FTL_RS07695	5.367	0.414365	0.857284	0.483346	0.62885	0.772224	FTL_1502	WP_003016819
FTL_RS07700	5.89972	0.110631	0.757157	0.146113	0.883832	0.942533	FTL_1503	WP_003016820
FTL_RS02930	3.5033	4.57852	1.30315	3.51343	0.000442357	0.0026889	FTL_0560	WP_003014922
FTL_RS07720	1.45241	-1.14134	1.45655	-0.783589	0.433281	0.609459	FTL_RS07720	WP_003019379
FTL_RS07725	6.10578	-1.1448	0.732884	-1.56205	0.118276	0.241373	FTL_RS07725	WP_010032825
FTL_RS07730	0.835565	-1.70538	1.62698	-1.04819	0.294552	0.466113	FTL_1510	WP_003016826
FTL_RS03435	4.55518	-3.69091	1.05157	-3.50992	0.000448249	0.00271502	FTL_0660	WP_003015078
FTL_RS07740	1.13181	-1.65529	1.62616	-1.01791	0.308719	0.480986	FTL_1512	WP_003016831
FTL_RS07745	0.836392	-0.171521	1.73076	-0.0991016	0.921058	0.965873	FTL_1513	WP_003016834
FTL_RS07755	3.56504	-0.159729	1.09097	-0.14641	0.883598	0.942533	FTL_1516	WP_003019836
FTL_RS07760	0.412815	0.790712	2.3321	0.339055	0.734568	NA	FTL_1517	WP_003016842
FTL_RS07765	2.22741	-0.593156	1.21478	-0.488282	0.62535	0.770149	FTL_1518	WP_223299126
FTL_RS07770	19.0813	-1.38096	0.657066	-2.1017	0.0355793	0.09374	FTL_1520	WP_010031150
FTL_RS07775	17.9019	0.800714	0.978024	0.818705	0.412955	0.587175	FTL_1521	WP_011457499
FTL_RS07780	3.85366	-3.39053	1.16085	-2.92074	0.00349205	0.014461	FTL_1522	WP_003019392
FTL_RS07785	2.72122	-1.48179	1.08194	-1.36957	0.170822	0.314652	FTL_1523	WP_003016849
FTL_RS07790	7.65684	1.29408	0.711706	1.81828	0.0690218	0.15918	FTL_1524	WP_003016852
FTL_RS07795	3.26744	-1.56053	0.965357	-1.61654	0.105978	0.222685	FTL_1525	WP_003016855
FTL_RS07800	6.4063	-2.45509	0.913998	-2.6861	0.00722914	0.025527	FTL_1526	WP_003016858
FTL_RS02905	334.9	2.32436	0.662677	3.50753	0.000452284	0.00272974	FTL_0555	WP_003014912
FTL_RS07810	2.41894	0.157266	1.09179	0.144045	0.885465	0.943093	FTL_1528	WP_003016862
FTL_RS07815	4.75288	-1.28295	0.93339	-1.37451	0.169283	0.313137	FTL_1529	WP_011457500
FTL_RS07820	26.5937	-1.0413	0.575564	-1.80919	0.0704222	0.16171	FTL_1530	WP_003016865
FTL_RS07825	10.0144	-1.83909	0.689042	-2.66905	0.00760654	0.0266385	FTL_1531	WP_003016867
FTL_RS07830	0.642976	-2.90827	2.13898	-1.35965	0.17394	0.319015	FTL_1532	WP_010031162
FTL_RS07840	147.872	-2.78537	0.919228	-3.03012	NA	NA	FTL_1533	WP_003016869
FTL_RS01955	7.18721	-3.50752	1.00078	-3.50479	0.000456964	0.00274824	FTL_0375	WP_003014577
FTL_RS06025	7.32473	-2.77993	0.795797	-3.49327	0.000477141	0.00285948	FTL_1177	WP_011457460
FTL_RS07855	3.39855	-1.12994	1.00002	-1.12992	0.258509	0.428833	FTL_1536	WP_003016875
FTL_RS09845	8.39585	-2.49474	0.715186	-3.48825	0.0004862	0.00290355	FTL_1936	WP_010030827
FTL_RS05345	5.85967	-3.54965	1.01886	-3.48395	0.000494063	0.00294019	FTL_1047	WP_003015958
FTL_RS07870	29.4456	0.430217	0.498824	0.862463	0.388433	0.564787	FTL_1539	WP_003016888
FTL_RS07875	2.51806	0.576642	1.01485	0.568206	0.569895	0.731387	FTL_1540	WP_003016891
FTL_RS07880	78.2581	-0.645576	0.365677	-1.76543	0.077492	0.175155	FTL_1541	WP_003016893
FTL_RS07885	681.628	4.04947	1.17652	3.44191	NA	NA	FTL_1542	WP_011457501
FTL_RS08800	13.6523	-2.26673	0.651255	-3.48056	0.000500358	0.00296728	FTL_1726	WP_010032739
FTL_RS07905	4.70441	0.790985	0.82682	0.956659	0.338739	0.511643	FTL_1545	WP_003016897
FTL_RS07910	11.5382	0.72298	0.695337	1.03976	0.298454	0.469472	FTL_1546	WP_003016899
FTL_RS01250	7.07024	-2.66866	0.767259	-3.47817	0.00050485	0.00298352	FTL_0236	WP_003027202
FTL_RS07920	1.04649	-2.18364	1.48972	-1.4658	0.142702	0.277893	FTL_1548	WP_003016902
FTL_RS07925	4.8566	-1.49373	0.989467	-1.50963	0.131139	0.262586	FTL_1549	WP_003019427
FTL_RS07930	4.6328	-2.17905	1.16887	-1.86424	0.0622882	0.146025	FTL_1550	WP_003016904
FTL_RS07940	0.0722419	1.72611	4.33973	0.397745	0.690818	NA	FTL_1551	WP_003016907
FTL_RS07945	6.57935	-1.10787	0.943565	-1.17413	0.240344	0.406221	FTL_1552	WP_011457502
FTL_RS07120	63.9583	-1.8464	0.532108	-3.46997	0.000520509	0.00306542	FTL_1392	WP_003016641
FTL_RS07955	9.71079	-1.48176	0.665138	-2.22776	0.0258968	0.0724939	FTL_1554	WP_003016915
FTL_RS07960	1.74478	0.396651	1.3869	0.285998	0.77488	0.875769	FTL_1555	WP_003016917
FTL_RS06680	13.6241	-2.14407	0.618891	-3.46437	0.000531474	0.0031192	FTL_1309	WP_003027135
FTL_RS07970	1.01407	-1.19181	1.50659	-0.791066	0.428906	0.604803	FTL_RS07970	WP_012429752
FTL_RS07980	0.599235	0.318703	1.9706	0.161728	0.87152	0.934085	FTL_1562	WP_012429754
FTL_RS07985	7.8281	-1.43115	0.816768	-1.75221	0.079738	0.179042	FTL_RS07985	WP_013923507
FTL_RS07990	0.883405	-1.18961	1.81151	-0.656694	0.511378	0.677228	FTL_RS07990	WP_013923508
FTL_RS07995	2.56147	-1.26052	1.18673	-1.06218	0.288153	0.45816	FTL_1566	WP_003016924
FTL_RS08000	0.474537	0.661884	2.297	0.288151	0.773231	NA	FTL_1567	WP_003016925
FTL_RS08005	2.30831	-0.494885	1.08711	-0.455228	0.648945	0.786262	FTL_1568	WP_003016927
FTL_RS08010	0.405431	-1.31503	2.29694	-0.572515	0.566973	NA	FTL_1569	WP_011457504
FTL_RS08015	1.45235	-1.52468	1.3941	-1.09367	0.2741	0.443037	FTL_1570	WP_003016931
FTL_RS11880	5.46336	5.27995	1.52791	3.45567	0.000548933	0.0032106	FTL_1323	WP_003016520
FTL_RS08025	3.39692	-0.149874	0.958585	-0.156349	0.875758	0.936857	FTL_1572	WP_003019836
FTL_RS08035	127.194	5.35157	1.61579	3.31204	NA	NA	FTL_1575	WP_003016939
FTL_RS08040	7.08276	-1.83275	0.72614	-2.52396	0.0116043	0.0378554	FTL_1576	WP_003016941
FTL_RS05540	3.44742	-3.58393	1.04055	-3.44426	0.000572617	0.00333765	FTL_1089	WP_003021267
FTL_RS08050	3.77714	-3.36024	1.10636	-3.0372	0.00238785	0.0104208	FTL_1579	WP_010032392
FTL_RS08055	1.98094	-1.56807	1.56911	-0.99934	0.31763	0.490569	FTL_1580	WP_003016946
FTL_RS08060	0.451267	-1.53066	2.36448	-0.647355	0.517402	NA	FTL_1581	WP_010032391
FTL_RS08065	3.4484	-1.10163	0.924043	-1.19218	0.233189	0.3984	FTL_1582	WP_003016949
FTL_RS08070	4.63033	-1.43472	0.839101	-1.70983	0.0872973	0.190977	FTL_1583	WP_003016951
FTL_RS08075	8.86284	-0.062043	0.70756	-0.0876858	0.930126	0.969216	FTL_1584	WP_003016952
FTL_RS08080	39.4	-0.333459	0.431318	-0.773117	0.439453	0.614378	FTL_1585	WP_003016954
FTL_RS08085	3.61845	0.0207777	0.852943	0.02436	0.980565	0.989871	FTL_1586	WP_003016957
FTL_RS08090	3.43397	0.383138	1.01312	0.378174	0.705301	0.825236	FTL_1587	WP_003016960
FTL_RS00240	2.7458	-4.57288	1.32833	-3.44257	0.000576212	0.00333794	FTL_0046	WP_003013974
FTL_RS08100	2.53586	-0.308645	1.40071	-0.220349	0.825599	0.903646	FTL_1589	WP_003019836
FTL_RS08105	32.3466	0.832305	0.642874	1.29466	0.195436	0.346132	FTL_1590	WP_003016967
FTL_RS08110	169.292	0.901272	0.61952	1.45479	0.145727	0.28185	FTL_1591	WP_003016968
FTL_RS08115	34.1378	-1.22764	0.52994	-2.31657	0.0205274	0.0596206	FTL_1592	WP_003016970
FTL_RS08180	103.217	-1.70989	0.496714	-3.44239	0.000576588	0.00333794	FTL_1605	WP_010031325
FTL_RS08125	50.5576	-0.668162	0.641958	-1.04082	0.29796	0.469128	FTL_1594	WP_003016975
FTL_RS08130	0.710186	-0.845307	1.63618	-0.516636	0.60541	0.757035	FTL_1595	WP_003016977
FTL_RS08135	21.7979	0.816812	0.527224	1.54927	0.121317	0.246692	FTL_1596	WP_010031660
FTL_RS08140	21.6821	-1.39335	0.50669	-2.7499	0.00596138	0.0219142	FTL_1597	WP_003016981
FTL_RS08145	19.2505	-1.95614	0.645178	-3.03194	0.00242985	0.01055	FTL_1598	WP_010031328
FTL_RS08150	0.378587	-2.0892	3.13686	-0.666016	0.505401	NA	FTL_1599	WP_202128073
FTL_RS08155	5.17973	0.893363	0.816815	1.09372	0.27408	0.443037	FTL_1600	WP_003020251
FTL_RS08160	3.4112	-1.8589	1.22021	-1.52342	0.127653	0.257424	FTL_1601	WP_003016987
FTL_RS07435	16.5865	2.12787	0.618557	3.44005	0.000581596	0.00335551	FTL_1448	WP_003016747
FTL_RS07370	18.6764	-2.5344	0.73764	-3.43583	0.00059075	0.00339681	FTL_1433	WP_003016725
FTL_RS06320	4.93833	-2.91242	0.848431	-3.43271	0.000597571	0.00342447	FTL_1237	WP_011457470
FTL_RS03055	47.2095	-1.74269	0.507883	-3.43128	0.000600744	0.0034311	FTL_0585	WP_010030507
FTL_RS00010	3.94293	-3.50491	1.02505	-3.41927	0.000627896	0.00357418	FTL_0002	WP_003013639
FTL_RS08190	40.6036	1.98353	0.762748	2.6005	0.00930887	0.0316241	FTL_1607	WP_003019457
FTL_RS08195	19.2989	1.06226	0.618036	1.71878	0.0856552	0.188353	FTL_1608	WP_010031324
FTL_RS08200	74.4217	-0.336666	0.484513	-0.694853	0.487147	0.658321	FTL_1609	WP_003016998
FTL_RS08215	4.55914	-2.36309	1.00677	-2.34721	0.0189146	0.0556967	FTL_1611	WP_080502287
FTL_RS08220	4.57841	-1.49176	0.938174	-1.59007	0.11182	0.23153	FTL_1612	WP_003017004
FTL_RS08225	10.1021	1.8774	0.742195	2.52953	0.0114216	0.0376352	FTL_1613	WP_003017008
FTL_RS08230	5.16856	-1.51975	1.02236	-1.48651	0.137144	0.271102	FTL_1614	WP_003017010
FTL_RS08235	2.35039	0.331302	1.10594	0.299565	0.764509	0.868333	FTL_1615	WP_003017012
FTL_RS08240	13.3378	-1.86221	0.758515	-2.45508	0.0140854	0.0446432	FTL_1616	WP_011457511
FTL_RS08245	6.93009	-2.45728	0.856318	-2.86959	0.00411009	0.0162683	FTL_1617	WP_003017016
FTL_RS08250	34.8841	-1.74871	0.66476	-2.63059	0.00852364	0.0294264	FTL_RS08250	WP_014549478
FTL_RS08255	0.34174	-2.96588	2.97281	-0.997667	0.318441	NA	FTL_1620	WP_003020205
FTL_RS08260	5.40499	-1.55818	0.842874	-1.84865	0.064509	0.150609	FTL_1621	WP_003017021
FTL_RS08265	0.681292	-2.8261	1.91383	-1.47667	0.139763	0.275002	FTL_1622	WP_003017024
FTL_RS08270	13.266	-1.65502	0.58501	-2.82904	0.00466876	0.0180596	FTL_1623	WP_003017025
FTL_RS08275	13.4243	-3.01283	1.00219	-3.00624	0.00264497	0.0113968	FTL_1624	WP_003017028
FTL_RS08280	0.974053	-0.641071	1.95552	-0.327826	0.743043	0.852196	FTL_1625	WP_003017031
FTL_RS08285	0.25553	-1.58631	2.81472	-0.563579	0.573041	NA	FTL_1626	WP_011457514
FTL_RS08300	1.88406	1.70097	1.2681	1.34135	0.179806	0.326258	FTL_1629	WP_003017038
FTL_RS08315	0.561117	-1.34866	1.74144	-0.774451	0.438664	0.614378	FTL_1631	WP_003017041
FTL_RS08320	0.197083	0.840693	3.16567	0.265565	0.790574	NA	FTL_1632	WP_011457515
FTL_RS08325	0.162956	-0.759334	3.94377	-0.19254	0.847319	NA	FTL_1633	WP_003017044
FTL_RS02725	58.0243	-2.98404	0.873461	-3.41634	0.000634701	0.00360087	FTL_0520	WP_003014818
FTL_RS08335	4.69878	1.17386	1.3157	0.892192	0.37229	0.546711	FTL_1635	WP_003017051
FTL_RS08345	2.26423	-2.41083	1.25793	-1.91652	0.0552994	0.134073	FTL_1637	WP_012429158
FTL_RS08350	3.15454	-1.3595	0.926912	-1.4667	0.142457	0.277735	FTL_1638	WP_003017055
FTL_RS08355	3.23471	-1.23498	1.02416	-1.20584	0.227879	0.391769	FTL_1639	WP_010031687
FTL_RS00935	19.1864	-2.56103	0.75022	-3.41371	0.000640858	0.00362372	FTL_0176	WP_003014181
FTL_RS08365	3.50423	-3.60315	1.20411	-2.99238	0.00276812	0.0118375	FTL_1640	WP_003017060
FTL_RS08370	0.963544	-1.36161	1.60581	-0.847929	0.396477	0.572353	FTL_1641	WP_003017061
FTL_RS08375	1.15058	-1.98415	1.49086	-1.33088	0.183229	0.330886	FTL_1642	WP_003017063
FTL_RS01270	9.91176	-2.52949	0.741887	-3.40954	0.00065073	0.00366736	FTL_0240	WP_003027195
FTL_RS08395	2.68844	-1.3406	1.20676	-1.11091	0.266609	0.436735	FTL_1645	WP_010031864
FTL_RS08400	0.436435	-1.53543	2.71068	-0.566435	0.571098	NA	FTL_1646	WP_003017066
FTL_RS08405	2.40422	0.517606	1.33464	0.387825	0.698145	0.82061	FTL_1647	WP_003017068
FTL_RS08410	1.36333	1.97042	1.65344	1.19171	0.233376	0.3984	FTL_1648	WP_014367900
FTL_RS08420	0.466462	2.50778	3.45072	0.726743	0.467384	NA	FTL_1651	WP_003017072
FTL_RS08430	5.55849	1.52681	1.01693	1.50139	0.133254	0.265625	FTL_1654	WP_014550228
FTL_RS08435	3.37671	-0.0601265	1.0499	-0.0572688	0.954331	0.977999	FTL_1655	WP_003019836
FTL_RS08440	7.75833	-0.383671	0.743792	-0.515832	0.605972	0.757035	FTL_1656	WP_003017075
FTL_RS08445	4.10539	-0.450846	0.909218	-0.495861	0.619992	0.767041	FTL_1657	WP_010031750
FTL_RS04370	27.9767	-1.81454	0.534126	-3.39722	0.00068075	0.00382388	FTL_0848	WP_003015448
FTL_RS08455	19.286	-1.20478	0.576595	-2.08948	0.0366643	0.096151	FTL_1659	WP_003017082
FTL_RS08460	1.09027	-0.493755	1.66613	-0.296349	0.766964	0.870248	FTL_1660	WP_003017083
FTL_RS08465	47.7156	5.86236	1.37755	4.25564	NA	NA	FTL_1661	WP_003017087
FTL_RS08470	1.99772	-0.539665	1.14495	-0.471342	0.637397	0.779193	FTL_1662	WP_003017090
FTL_RS08475	1.40912	-2.05901	1.29435	-1.59077	0.111661	0.231483	FTL_1663	WP_003017093
FTL_RS08480	24.0155	-0.610975	0.733146	-0.833361	0.404641	0.580691	FTL_1664	WP_003017098
FTL_RS08485	45.7849	-0.585393	0.501097	-1.16822	0.242716	0.409013	FTL_1665	WP_003017101
FTL_RS08490	22.9984	1.08595	0.668457	1.62456	0.104255	0.219879	FTL_1666	WP_003017104
FTL_RS08495	16.1855	-1.28797	0.579677	-2.22187	0.0262918	0.0729994	FTL_1667	WP_003017106
FTL_RS08500	11.5433	-1.18228	0.679148	-1.74082	0.0817145	0.180856	FTL_1668	WP_003017108
FTL_RS08505	14.367	0.470146	0.710718	0.661509	0.508286	0.673816	FTL_1669	WP_003017110
FTL_RS08510	9.56188	2.40902	0.840322	2.86678	0.00414674	0.0163753	FTL_1670	WP_003017112
FTL_RS07735	20.3211	-2.17824	0.641879	-3.39354	0.000689964	0.00386289	FTL_1511	WP_003016829
FTL_RS08515	14.9792	1.95862	0.577364	3.39234	0.000692975	0.00386703	FTL_1671	WP_010031753
FTL_RS01025	61.2899	-1.91191	0.565011	-3.38384	0.000714796	0.00396281	FTL_0192	WP_003014227
FTL_RS08530	5.79146	-0.688305	0.813411	-0.846196	0.397443	0.572776	FTL_1674	WP_003017118
FTL_RS08540	482.853	-1.57489	0.648979	-2.42672	0.0152361	0.0470237	FTL_1678	WP_003017123
FTL_RS08545	0.083461	-0.75652	4.38022	-0.172713	0.862877	NA	FTL_1679	WP_086558060
FTL_RS08550	2.47813	0.0717608	1.02389	0.0700867	0.944125	0.974469	FTL_1680	WP_003019836
FTL_RS08565	0.0326592	-0.75651	4.38022	-0.17271	0.862879	NA	FTL_1682	WP_003017131
FTL_RS08570	39.8951	-1.80758	0.633764	-2.85213	0.0043427	0.0170306	FTL_1683	WP_003017134
FTL_RS08575	16.6149	-1.11813	0.538982	-2.07452	0.0380309	0.0983717	FTL_1684	WP_003017136
FTL_RS05365	132.688	1.75016	0.517132	3.38435	0.000713458	0.00396281	FTL_1051	WP_003015964
FTL_RS08585	9.45333	0.531969	0.823815	0.645739	0.518448	0.684561	FTL_1686	WP_003017140
FTL_RS08600	4.52493	0.16897	0.945096	0.178786	0.858105	0.925439	FTL_1689	WP_003017143
FTL_RS08605	8.66951	1.01879	0.883202	1.15352	0.248697	0.415798	FTL_1690	WP_003017145
FTL_RS08620	1.79433	-0.718357	1.30836	-0.549052	0.58297	0.739906	FTL_1693	WP_011733595
FTL_RS08625	5.86342	-0.868162	0.796054	-1.09058	0.275457	0.443376	FTL_1694	WP_003019553
FTL_RS08045	5.29058	-3.41941	1.01283	-3.37609	0.000735234	0.00406289	FTL_RS08045	WP_012429759
FTL_RS08635	0.403654	-1.05434	2.02248	-0.521309	0.602152	NA	FTL_1696	WP_003017151
FTL_RS08640	1.42661	0.321496	1.45317	0.221238	0.824907	0.90347	FTL_RS08640	WP_012429150
FTL_RS08645	7.17266	1.97022	0.767269	2.56784	0.0102335	0.0344217	FTL_1699	WP_011648773
FTL_RS08650	2.8317	-0.378507	1.03469	-0.365818	0.714501	0.830656	FTL_1700	WP_003017152
FTL_RS08655	29.7121	1.18442	0.860317	1.37672	0.168598	0.313137	FTL_1701	WP_003017153
FTL_RS08660	18.9019	0.0482307	0.622092	0.0775299	0.938202	0.972485	FTL_1702	WP_003017154
FTL_RS08665	5.78935	-0.599202	0.793134	-0.755486	0.449957	0.624146	FTL_1703	WP_003017155
FTL_RS08670	6.2614	-0.592072	0.784508	-0.754705	0.450426	0.624287	FTL_1704	WP_003017156
FTL_RS08675	5.28189	-2.40994	0.896447	-2.68832	0.00718118	0.0254633	FTL_1705	WP_003017158
FTL_RS08680	2.05784	0.759286	1.32734	0.572036	0.567298	0.729062	FTL_1706	WP_003017161
FTL_RS08685	16.8311	-0.435698	0.905795	-0.481012	0.630508	0.773702	FTL_1707	WP_003017162
FTL_RS08185	7.20194	-2.51397	0.745648	-3.37152	0.000747533	0.00411748	FTL_1606	WP_003019455
FTL_RS08695	6.06247	-0.200154	0.864501	-0.231526	0.816907	0.899919	FTL_1709	WP_003017164
FTL_RS01735	7.839	-2.93743	0.873019	-3.36469	0.000766307	0.00420727	FTL_0331	WP_003018370
FTL_RS08730	478.889	-0.450439	0.526933	-0.854833	0.392644	0.569718	FTL_1714	WP_003017167
FTL_RS09985	5.73996	-3.36487	1.00047	-3.3633	0.000770167	0.00421487	FTL_1965	WP_003013838
FTL_RS08740	1.25215	-0.349802	1.46892	-0.238135	0.811776	0.896446	FTL_1716	WP_003019572
FTL_RS08750	6.82066	-1.17626	0.783501	-1.50129	0.133281	0.265625	FTL_1717	WP_015083879
FTL_RS08765	4.1339	3.62647	1.23607	2.93387	0.00334769	0.013931	FTL_1719	WP_003017175
FTL_RS08770	3.36637	1.08347	0.982763	1.10247	0.270256	0.439541	FTL_1720	WP_003017176
FTL_RS08775	6.94589	-0.554768	0.674234	-0.822813	0.410614	0.584962	FTL_1721	WP_003017177
FTL_RS08780	51.0324	-1.17004	0.430748	-2.7163	0.00660154	0.023957	FTL_1722	WP_003019581
FTL_RS02580	43.4865	1.8624	0.554186	3.3606	0.000777727	0.0042426	FTL_0492	WP_004336885
FTL_RS08790	5.16684	-0.781483	0.734584	-1.06384	0.2874	0.45801	FTL_1724	WP_003017185
FTL_RS08795	79.7277	4.75503	1.13358	4.19469	NA	NA	FTL_1725	WP_003017188
FTL_RS05950	50.7504	2.50928	0.747214	3.35817	0.000784591	0.00426637	FTL_1169	WP_003016192
FTL_RS08805	72.941	2.34249	0.808886	2.89595	0.00378011	0.0152179	FTL_1727	WP_003017191
FTL_RS08785	5.47984	-3.89575	1.1623	-3.35174	0.000803045	0.00435281	FTL_1723	WP_003017182
FTL_RS08815	3.83705	-2.59499	1.00562	-2.58048	0.00986625	0.0332522	FTL_1729	WP_003017197
FTL_RS03190	7.91764	-2.54775	0.760762	-3.34894	0.000811201	0.00438306	FTL_0611	WP_003015005
FTL_RS08840	3.12487	0.909597	1.06772	0.851904	0.394267	0.570634	FTL_1732	WP_003017204
FTL_RS08845	18.3506	0.917487	0.614609	1.4928	0.13549	0.269397	FTL_1733	WP_010032731
FTL_RS03720	7.17194	3.53266	1.0558	3.34596	0.00081999	0.0044026	FTL_RS03720	FTL_RS03720
FTL_RS08855	39.8226	-0.484033	0.619133	-0.781792	0.434337	0.609935	FTL_1735	WP_003017210
FTL_RS08860	206.082	-1.29495	0.527346	-2.45559	0.0140653	0.0446432	FTL_1736	WP_003024826
FTL_RS08865	110.671	2.10056	0.90604	2.3184	NA	NA	FTL_1737	WP_003017214
FTL_RS08870	3.01057	-0.808125	1.04961	-0.76993	0.441341	0.615707	FTL_1738	WP_003017217
FTL_RS08875	4.75927	-0.343214	0.863914	-0.397278	0.691163	0.815123	FTL_1739	WP_003017219
FTL_RS11660	3.47528	4.7288	1.41314	3.3463	0.000818977	0.0044026	FTL_1711	WP_042536545
FTL_RS08885	6.63955	-1.15443	0.707755	-1.63112	0.102866	0.218301	FTL_1741	WP_003017221
FTL_RS08890	0.407751	-2.55155	2.64852	-0.963385	0.335355	NA	FTL_1742	WP_003017223
FTL_RS05790	50.7773	-1.81294	0.54371	-3.33438	0.000854901	0.0045756	FTL_1137	WP_003016117
FTL_RS08165	11.2773	-2.43669	0.733115	-3.32375	0.00088815	0.00473865	FTL_1602	WP_003016988
FTL_RS08905	88.2925	1.85616	1.58259	1.17286	NA	NA	FTL_1745	WP_003017229
FTL_RS03805	16.6039	3.41776	1.02951	3.31978	0.00090087	0.0047915	FTL_0729	WP_010030758
FTL_RS01125	78.8872	2.09025	0.631283	3.31111	0.000929263	0.00491254	FTL_0212	WP_003014263
FTL_RS08920	1.8637	-3.38639	1.26616	-2.67453	0.00748339	0.0263156	FTL_1748	WP_010032706
FTL_RS01185	12.9097	-3.48027	1.0511	-3.31107	0.0009294	0.00491254	FTL_0223	WP_003014286
FTL_RS08930	3.33861	-2.99391	1.01489	-2.94999	0.00317786	0.013322	FTL_1750	WP_011457528
FTL_RS06075	8.18988	-3.20055	0.96722	-3.30902	0.000936245	0.0049334	FTL_1187	WP_003016252
FTL_RS08960	74.9939	6.20667	1.12076	5.5379	NA	NA	FTL_1752	WP_042536546
FTL_RS08965	3.70993	-0.239128	0.954414	-0.25055	0.802162	0.891385	FTL_1753	WP_003017262
FTL_RS08970	16.7411	0.268822	0.601519	0.446905	0.654944	0.790619	FTL_1754	WP_003017265
FTL_RS08975	3.30722	0.643823	1.11824	0.575749	0.564785	0.727129	FTL_1755	WP_003017268
FTL_RS03180	16.646	2.25673	0.683873	3.29993	0.000967094	0.00504961	FTL_0609	WP_003014999
FTL_RS09000	2.621	-0.277935	0.972135	-0.285901	0.774954	0.875769	FTL_1759	WP_003017274
FTL_RS09005	3.41075	0.339805	0.879036	0.386566	0.699078	0.821139	FTL_RS09005	WP_004287017
FTL_RS09010	17.2721	-1.56292	0.611869	-2.55434	0.0106391	0.0354358	FTL_1762	WP_003017277
FTL_RS09015	5.0608	1.11691	1.07801	1.03609	0.300161	0.471286	FTL_1763	WP_003017280
FTL_RS09025	5.86989	1.77182	0.887206	1.99708	0.0458168	0.115015	FTL_1764	FTL_RS09025
FTL_RS09030	4.93221	0.605777	0.818159	0.740414	0.459049	0.632225	FTL_1765	WP_003017283
FTL_RS09035	1.19709	0.265187	1.53271	0.173019	0.862637	0.928024	FTL_1766	WP_010031434
FTL_RS05190	3.67244	-3.46894	1.05111	-3.30027	0.000965915	0.00504961	FTL_1018	WP_003015888
FTL_RS09065	2.06355	-0.139966	1.21071	-0.115606	0.907965	0.958063	FTL_1773	WP_011457534
FTL_RS09070	1.51476	1.91501	1.51213	1.26644	0.205357	0.361071	FTL_1774	WP_003017296
FTL_RS09075	2.56975	0.538506	1.27986	0.420754	0.673935	0.80005	FTL_1775	WP_003017299
FTL_RS09080	0.60063	0.0736492	2.06651	0.0356395	0.97157	0.985466	FTL_1776	WP_003024638
FTL_RS09085	0.494421	-1.58166	2.47965	-0.637856	0.523568	NA	FTL_1777	WP_003028610
FTL_RS09090	1.98229	-0.123343	1.48718	-0.0829372	0.933901	0.970468	FTL_1778	WP_068801209
FTL_RS09100	2.9979	-2.42	1.0601	-2.28281	0.0224418	0.0636401	FTL_1779	WP_003017305
FTL_RS11135	3.65765	4.69623	1.42314	3.2999	0.0009672	0.00504961	FTL_1214	WP_010030467
FTL_RS08980	22.2653	-1.99671	0.605457	-3.29785	0.000974276	0.005071	FTL_1756	WP_011457530
FTL_RS09115	3.32539	-2.83143	1.18983	-2.37969	0.0173274	0.0516483	FTL_1782	WP_003017312
FTL_RS01370	11.5653	-2.64479	0.803165	-3.29296	0.000991379	0.00514429	FTL_0260	WP_003014378
FTL_RS09125	36.9466	-1.5557	0.648947	-2.39727	0.0165176	0.0498081	FTL_1784	WP_003017314
FTL_RS05925	58.8423	1.9279	0.587274	3.2828	0.00102782	0.00531717	FTL_1164	WP_003016179
FTL_RS05845	28.1293	-1.77183	0.54045	-3.27843	0.00104386	0.00538378	FTL_1148	WP_003016145
FTL_RS09140	0.310513	-2.93888	3.68774	-0.796932	0.425491	NA	FTL_1787	WP_003017321
FTL_RS02815	268.507	-2.11302	0.645655	-3.27267	0.00106535	0.00547804	FTL_0537	WP_003014857
FTL_RS09650	6.71329	2.63332	0.805094	3.27083	0.00107233	0.00549733	FTL_1896	WP_003017460
FTL_RS09155	10.7714	-1.07733	0.612438	-1.75908	0.0785642	0.177108	FTL_1790	WP_003019675
FTL_RS09165	5.23109	-2.15205	0.852418	-2.52464	0.0115817	0.0378554	FTL_1791	WP_003017326
FTL_RS09170	6.33966	-2.75492	0.9058	-3.04142	0.00235463	0.0103023	FTL_1792	WP_003017327
FTL_RS09175	31.6916	-0.048899	0.473311	-0.103313	0.917715	0.964763	FTL_1793	WP_003017329
FTL_RS09180	9.19003	-1.023	0.696586	-1.46859	0.141945	0.277371	FTL_1794	WP_003017331
FTL_RS09185	27.0934	-1.87583	0.71984	-2.6059	0.00916324	0.0311917	FTL_1795	WP_003017334
FTL_RS04275	37.4287	2.03243	0.622056	3.26728	0.00108586	0.00554993	FTL_0830	WP_003015406
FTL_RS04920	80.303	-1.50934	0.46337	-3.25731	0.00112475	0.00573149	FTL_0964	WP_003015770
FTL_RS08630	33.9296	-1.48527	0.456397	-3.25434	0.00113655	0.00577435	FTL_1695	WP_003017150
FTL_RS09815	5.20876	-3.34518	1.0297	-3.24869	0.00115939	0.00587284	FTL_1929	WP_003013914
FTL_RS09210	0.532298	-1.5927	1.92588	-0.827	0.408237	NA	FTL_1800	WP_003017345
FTL_RS03945	35.6496	-1.77928	0.548647	-3.24304	0.00118262	0.00595507	FTL_0755	WP_003015278
FTL_RS09220	1.29092	-3.10042	1.46105	-2.12205	0.0338337	0.0899764	FTL_1802	WP_003017347
FTL_RS09225	2.32547	-1.01773	1.12319	-0.906112	0.364877	0.540958	FTL_1803	WP_003017348
FTL_RS09230	6.92499	2.948	1.05145	2.80374	0.00505139	0.0191055	FTL_1804	WP_003017349
FTL_RS09235	9.90104	0.622811	0.748874	0.831663	0.405599	0.581086	FTL_1805	WP_003017350
FTL_RS09240	6.41317	0.586389	0.765495	0.766026	0.443661	0.618436	FTL_1806	WP_003019701
FTL_RS09245	17.0018	1.87201	0.733381	2.55257	0.0106931	0.0355461	FTL_1807	WP_003017351
FTL_RS09520	14.1534	-2.84365	0.876703	-3.24358	0.00118038	0.00595507	FTL_1866	WP_003017431
FTL_RS05055	4.5476	-2.79717	0.86345	-3.23953	0.00119728	0.00601114	FTL_0989	WP_003015834
FTL_RS04940	36.705	-2.61418	0.807235	-3.23843	0.00120189	0.0060165	FTL_0968	WP_003015781
FTL_RS03980	20.7094	3.16873	0.982689	3.22455	0.0012617	0.00629741	FTL_0764	WP_003015288
FTL_RS09275	5.88659	-0.676861	0.726915	-0.931142	0.35178	0.527816	FTL_1812	WP_003017361
FTL_RS09280	20.4926	1.861	0.669498	2.7797	0.00544098	0.0203529	FTL_1814	WP_003041289
FTL_RS09295	4.47929	-0.137834	1.03029	-0.133782	0.893575	0.949354	FTL_1816	WP_003018307
FTL_RS09300	5.8846	-0.530399	0.890409	-0.59568	0.551389	0.715439	FTL_1817	WP_010030591
FTL_RS09305	0.522303	0.401196	2.19202	0.183026	0.854778	NA	FTL_1818	WP_003017367
FTL_RS09310	8.49354	-0.251504	0.714215	-0.352141	0.724732	0.839085	FTL_1819	WP_003018302
FTL_RS09315	3.84372	-1.74504	1.31149	-1.33058	0.183329	0.330886	FTL_1820	WP_003017371
FTL_RS09320	5.23892	-1.34108	0.83274	-1.61044	0.107302	0.224839	FTL_1821	WP_003017374
FTL_RS09325	2.00933	-2.42929	1.17214	-2.07252	0.0382167	0.0985527	FTL_1822	WP_003017376
FTL_RS09330	1.40407	-4.55326	1.83303	-2.48401	0.0129913	0.0414844	FTL_1823	WP_003017378
FTL_RS09335	32.7328	-0.938314	0.637145	-1.47268	0.140836	0.2767	FTL_1824	WP_003017380
FTL_RS04700	5.22542	-3.95049	1.22634	-3.22136	0.00127586	0.00633092	FTL_0918	WP_003015684
FTL_RS04755	23.4186	-2.11406	0.656237	-3.22148	0.00127528	0.00633092	FTL_0930	WP_003015702
FTL_RS01900	13.0716	-2.88929	0.8975	-3.21927	0.00128517	0.00635862	FTL_RS01900	WP_003020845
FTL_RS00045	8.31928	-2.38111	0.740233	-3.21671	0.00129671	0.00639711	FTL_0008	WP_003013655
FTL_RS09365	11.9011	-0.435389	1.1963	-0.363947	0.715898	0.831712	FTL_1830	WP_003018291
FTL_RS09370	3.80942	-3.31483	1.4985	-2.2121	0.02696	0.0744901	FTL_1831	WP_003017396
FTL_RS09375	6.63263	0.68065	0.708887	0.960168	0.336971	0.510253	FTL_1832	WP_003017398
FTL_RS00710	13.9551	-2.44184	0.760367	-3.2114	0.00132091	0.00649767	FTL_0136	WP_003014106
FTL_RS09385	2.78479	1.45577	1.27463	1.14211	0.253409	0.422018	FTL_1834	WP_003017402
FTL_RS09390	5.71665	2.31009	1.08203	2.13497	0.0327636	0.0885138	FTL_1835	WP_003017404
FTL_RS09395	4.90815	1.05911	0.860847	1.23031	0.218583	0.378847	FTL_1836	WP_003017406
FTL_RS09400	1.33118	0.267773	1.50259	0.178208	0.858559	0.925439	FTL_1837	WP_003017408
FTL_RS09410	3.30348	-0.227778	0.894277	-0.254706	0.79895	0.888767	FTL_1840	WP_003017410
FTL_RS09415	29.096	0.995602	0.55492	1.79414	0.0727915	0.165852	FTL_1841	WP_003017411
FTL_RS09420	8.02678	-1.17538	0.79964	-1.46988	0.141594	0.277004	FTL_1842	WP_003017412
FTL_RS09425	0.531584	-1.18936	2.18971	-0.543156	0.587022	NA	FTL_1843	WP_003017413
FTL_RS09250	10.2325	-2.11291	0.658257	-3.20986	0.001328	0.00651368	FTL_1808	WP_003017352
FTL_RS08360	21.5716	-3.58229	1.1168	-3.20763	0.00133832	0.00653097	FTL_RS08360	WP_003017058
FTL_RS09445	51.5266	1.88059	0.658758	2.85474	0.00430718	0.0169501	FTL_1850	WP_003017418
FTL_RS09450	2.89135	1.50622	1.11113	1.35558	0.175233	0.320088	FTL_1851	WP_003019836
FTL_RS09830	4.30237	-2.87468	0.896252	-3.20745	0.00133919	0.00653097	FTL_1933	WP_003027372
FTL_RS09465	5.09633	0.69165	0.924578	0.748072	0.454417	0.628284	FTL_1854	WP_003018268
FTL_RS09470	14.0718	0.609215	0.658368	0.925341	0.354788	0.531091	FTL_1855	FTL_RS09470
FTL_RS09495	32.5995	-0.734007	0.631924	-1.16154	0.245421	0.411129	FTL_1860	WP_011457545
FTL_RS09500	70.2327	-1.38325	0.475671	-2.90799	0.0036376	0.014847	FTL_1861	WP_003017426
FTL_RS09505	72.8049	0.907368	0.557965	1.62621	0.103905	0.219413	FTL_1863	WP_004339999
FTL_RS09510	1.39302	0.505696	1.47152	0.343655	0.731106	0.84305	FTL_1864	WP_010031517
FTL_RS09515	38.6144	2.66364	1.31598	2.02408	NA	NA	FTL_1865	WP_003017429
FTL_RS02945	2.16409	5.11377	1.59712	3.20187	0.0013654	0.00663973	FTL_0562	WP_011648612
FTL_RS09525	6.49596	-1.84572	0.740459	-2.49267	0.0126788	0.040808	FTL_1867	WP_003017433
FTL_RS09530	1.7132	0.382479	1.19393	0.320352	0.748702	0.855075	FTL_1868	WP_003018250
FTL_RS09535	6.63001	-1.45742	0.778831	-1.8713	0.0613041	0.144515	FTL_1869	WP_003017435
FTL_RS09540	9.28145	1.39431	0.702549	1.98464	0.0471848	0.117221	FTL_1871	FTL_RS09540
FTL_RS09545	13.0889	-1.06671	0.507424	-2.10221	0.0355346	0.09374	FTL_1873	WP_003017438
FTL_RS09550	37.7371	-0.349487	0.883438	-0.395599	0.692401	0.815548	FTL_1874	WP_003017440
FTL_RS09555	1.74939	1.8863	1.30363	1.44696	0.147909	0.284131	FTL_1875	WP_003017441
FTL_RS09560	0.0688426	0.10054	4.4032	0.0228334	0.981783	NA	FTL_RS09560	WP_003017443
FTL_RS09565	0.9123	-1.35717	1.63647	-0.829328	0.406919	0.581508	FTL_1876	WP_003017444
FTL_RS09570	1.47433	1.02238	1.39636	0.732174	0.464062	0.637477	FTL_RS09570	WP_003017445
FTL_RS03955	13.0377	3.40623	1.0653	3.19743	0.00138657	0.00672349	FTL_0759	WP_003015279
FTL_RS09585	9.98307	0.493376	0.622648	0.792383	0.428137	0.60422	FTL_1880	WP_003017448
FTL_RS09590	4.28883	-1.98494	0.8628	-2.30058	0.0214154	0.0610535	FTL_RS09590	WP_004339068
FTL_RS09595	6.39979	-1.78562	0.887968	-2.0109	0.0443358	0.112291	FTL_1883	WP_003017453
FTL_RS09615	1.04826	3.32672	1.78275	1.86606	0.062033	0.145829	FTL_RS09615	WP_011370220
FTL_RS09620	2.68146	3.76085	1.55146	2.42407	0.0153476	0.0471305	FTL_1888	WP_003017457
FTL_RS09625	3.06334	3.47953	1.40812	2.47106	0.0134714	0.042937	FTL_1889	WP_003017458
FTL_RS08450	20.7953	-1.73191	0.542	-3.19541	0.00139634	0.00675162	FTL_1658	WP_003017080
FTL_RS09645	2.15782	-0.190652	1.28779	-0.148046	0.882307	0.942087	FTL_1894	WP_003019836
FTL_RS01650	23.9441	-2.04356	0.641271	-3.18674	0.00143886	0.0069375	FTL_0311	WP_003014488
FTL_RS09655	0.373169	1.04714	2.0332	0.515021	0.606538	NA	FTL_1897	WP_003017461
FTL_RS09660	3.12208	-1.47289	0.990606	-1.48686	0.137052	0.271102	FTL_1898	WP_003017465
FTL_RS00585	58.7243	1.89587	0.595594	3.18315	0.00145682	0.00700425	FTL_0118	WP_003016179
FTL_RS08850	19.4377	2.90285	0.91237	3.18166	0.00146433	0.00702055	FTL_1734	WP_003017208
FTL_RS09675	90.2692	-0.428337	0.602494	-0.710941	0.477121	0.648093	FTL_1901	WP_014549246
FTL_RS09680	3.23372	-0.178223	0.977528	-0.18232	0.855331	0.924301	FTL_1902	WP_003017470
FTL_RS09685	40.293	0.270099	0.448934	0.601644	0.547411	0.713395	FTL_1903	WP_003017472
FTL_RS09690	6.11397	-0.0808006	0.92101	-0.0877305	0.930091	0.969216	FTL_1904	WP_101677521
FTL_RS09695	7.71512	-0.391267	0.895214	-0.437065	0.662064	0.794029	FTL_1905	WP_003017476
FTL_RS09700	1.80877	-4.88479	1.74091	-2.80588	0.00501794	0.0190637	FTL_1906	WP_003017478
FTL_RS09705	184.157	-0.0215851	0.358546	-0.0602017	0.951995	0.977999	FTL_1907	WP_003017491
FTL_RS09710	130.563	-1.56477	0.550742	-2.84121	0.00449424	0.0174639	FTL_1908	WP_010030935
FTL_RS09715	3.20881	-0.819669	1.23206	-0.665281	0.505871	0.672125	FTL_1909	WP_003027422
FTL_RS09720	8.94109	-0.804857	0.625187	-1.28739	0.19796	0.350237	FTL_1910	WP_011457550
FTL_RS07105	19.3575	2.15865	0.678807	3.18007	0.00147241	0.00703943	FTL_1389	WP_003016635
FTL_RS00855	77.0612	1.43712	0.452085	3.17888	0.00147844	0.0070485	FTL_0161	WP_003014146
FTL_RS09735	2.60581	-2.38045	1.26526	-1.88139	0.059919	0.141993	FTL_1913	WP_003013807
FTL_RS07850	13.1008	-1.85724	0.584803	-3.17584	0.00149403	0.00710289	FTL_1535	WP_010031164
FTL_RS09745	41.7507	0.669949	0.47907	1.39843	0.161983	0.305648	FTL_1915	WP_003019983
FTL_RS09750	5.83794	-1.23377	0.861051	-1.43287	0.151895	0.290152	FTL_1916	WP_010030937
FTL_RS09755	3.02476	0.0594598	1.14284	0.052028	0.958506	0.979265	FTL_1917	WP_014547474
FTL_RS09765	0.158644	0.985051	3.96455	0.248465	0.803775	NA	FTL_RS09765	WP_003032825
FTL_RS04145	19.8127	-1.90067	0.598796	-3.17414	0.00150279	0.0071217	FTL_0801	WP_003015352
FTL_RS09775	0.668456	0.480117	1.7048	0.281627	0.778229	0.876291	FTL_1921	WP_003013798
FTL_RS09780	1.37948	0.946912	1.37776	0.687284	0.491904	0.65899	FTL_1922	WP_003013795
FTL_RS09785	5.14554	-1.79488	1.22633	-1.46361	0.1433	0.278103	FTL_1923	WP_010030943
FTL_RS09790	3.05556	-2.36769	0.979388	-2.41752	0.0156269	0.0477503	FTL_1924	WP_224056106
FTL_RS09805	1.95199	1.23024	1.32177	0.930754	0.351981	0.527816	FTL_1926	WP_003019836
FTL_RS05755	13.957	-1.88303	0.593367	-3.17346	0.00150635	0.0071217	FTL_1129	WP_003016105
FTL_RS03625	41.4824	1.93893	0.611582	3.17034	0.00152259	0.00717855	FTL_0692	WP_010032799
FTL_RS09825	3.81096	0.569838	1.2303	0.463171	0.643242	0.783039	FTL_1931	WP_003013909
FTL_RS07645	2.38004	-3.80283	1.20335	-3.1602	0.00157663	0.0074128	FTL_1492	WP_003016801
FTL_RS09835	3.42952	-1.42815	1.26862	-1.12575	0.260272	0.430917	FTL_1934	WP_003013905
FTL_RS09840	5.2367	-1.94348	0.810829	-2.3969	0.0165344	0.0498081	FTL_1935	WP_003017524
FTL_RS01095	22.5654	2.75709	0.875647	3.14864	0.00164034	0.00767357	FTL_0206	WP_003014257
FTL_RS09850	1.87504	-0.1848	1.51716	-0.121806	0.903053	0.955249	FTL_1938	WP_003043338
FTL_RS09855	0.502906	-0.400997	1.66848	-0.240336	0.81007	NA	FTL_1939	WP_003013900
FTL_RS09860	0.510143	-2.73284	2.38462	-1.14603	0.251785	NA	FTL_1940	WP_003013898
FTL_RS09865	15.449	0.248505	0.917034	0.270987	0.786401	0.879405	FTL_1941	WP_003013894
FTL_RS09870	0.457449	-1.17746	1.95589	-0.602005	0.547171	NA	FTL_1942	WP_003013892
FTL_RS09875	1.83101	-1.0284	1.14766	-0.89608	0.37021	0.544841	FTL_1943	WP_003013880
FTL_RS09895	8.892	-2.10409	0.739158	-2.8466	0.00441892	0.0172105	FTL_1947	WP_003013875
FTL_RS09900	4.37982	0.540745	0.995972	0.542932	0.587177	0.74303	FTL_1948	WP_015083963
FTL_RS09910	0.257113	0.100537	4.4032	0.0228327	0.981784	NA	FTL_1949	WP_003013870
FTL_RS09915	9.75109	-1.46156	0.787152	-1.85678	0.0633429	0.148294	FTL_1950	WP_011457555
FTL_RS09920	19.8106	1.27742	1.01845	1.25428	0.209742	0.36651	FTL_RS09920	WP_003032598
FTL_RS09930	41.7912	4.88379	1.70011	2.87263	NA	NA	FTL_RS09930	WP_003022805
FTL_RS09935	5.21447	1.50735	0.882093	1.70884	0.0874815	0.191134	FTL_1955	WP_086558276
FTL_RS09940	26.8486	-1.07798	0.519587	-2.07468	0.0380158	0.0983717	FTL_1956	WP_003013864
FTL_RS09945	1374.51	1.83083	0.879393	2.08192	0.0373496	0.097052	FTL_1957	WP_003013862
FTL_RS09950	28.0798	1.77274	0.61656	2.87521	0.0040376	0.0161315	FTL_1958	WP_010031560
FTL_RS09955	1.96797	0.505289	1.22694	0.411828	0.680465	0.805391	FTL_RS09955	WP_014715694
FTL_RS01520	7.3277	3.72232	1.18225	3.1485	0.00164112	0.00767357	FTL_0288	WP_003014431
FTL_RS09965	12.3878	2.18239	0.800433	2.72651	0.00640079	0.023378	FTL_1961	WP_003013860
FTL_RS06210	7.13284	3.02875	0.964711	3.13954	0.00169212	0.00789039	FTL_1215	WP_003016310
FTL_RS09975	2.13403	-0.0718595	1.11035	-0.0647179	0.948399	0.977762	FTL_1963	WP_003013843
FTL_RS09980	22.748	0.711069	0.815574	0.871863	0.383283	0.559475	FTL_1964	WP_015083964
FTL_RS04365	4.40366	-3.4543	1.10122	-3.13681	0.00170798	0.00794256	FTL_0847	WP_011457427
FTL_RS02290	15.6803	-1.78169	0.568792	-3.13241	0.0017338	0.00804066	FTL_0442	WP_003014750
FTL_RS05650	46.5735	2.29314	0.733434	3.12658	0.00176851	0.00817934	FTL_1113	WP_011457449
FTL_RS10010	7.58401	-0.436663	0.72487	-0.602402	0.546906	0.713283	FTL_1968	WP_010031552
FTL_RS10030	2.09602	2.34377	1.33354	1.75756	0.0788221	0.177454	FTL_0469	WP_011457384
FTL_RS10035	0.47171	-2.2697	2.4499	-0.926446	0.354214	NA	FTL_RS10035	WP_003033957
FTL_RS10040	1.65839	3.19784	1.76851	1.80821	0.0705735	0.16171	FTL_1123	WP_011457451
FTL_RS10050	102.868	0.894999	0.769318	1.16337	0.244681	0.410697	FTL_RS10050	WP_003025638
FTL_RS10060	2.41893	1.60611	1.41304	1.13664	0.25569	0.4254	FTL_1885	WP_003019836
FTL_RS10080	12.7793	0.255038	0.620847	0.410791	0.681226	0.805731	FTL_0004	WP_011457326
FTL_RS10085	11.6404	0.246357	0.572732	0.430143	0.667091	0.797759	FTL_0023	WP_011457326
FTL_RS10105	11.8026	0.0512275	0.650798	0.078715	0.937259	0.972485	FTL_0054	WP_011457329
FTL_RS10115	12.8926	-0.389243	0.603889	-0.644561	0.519212	0.685038	FTL_0080	WP_011457338
FTL_RS10125	9.84359	0.720443	0.55322	1.30227	0.192823	0.342573	FTL_0107	WP_011457326
FTL_RS10130	13.7342	-0.0747694	0.529422	-0.141228	0.88769	0.94487	FTL_0128	WP_011457326
FTL_RS10140	11.729	0.441783	0.608916	0.725524	0.468131	0.640997	FTL_0135	WP_011457329
FTL_RS10145	12.9964	0.575084	0.656744	0.87566	0.381215	0.556934	FTL_0153	WP_011457329
FTL_RS10150	10.9471	0.333949	0.655744	0.509268	0.610564	0.758727	FTL_0164	WP_011457329
FTL_RS10160	12.6764	0.23435	0.658749	0.35575	0.722028	0.83769	FTL_0185	WP_011457326
FTL_RS10165	12.8697	0.465234	0.536517	0.867138	0.385867	0.562282	FTL_0263	WP_011457355
FTL_RS10170	11.6193	0.374808	0.54301	0.690242	0.490042	0.658321	FTL_0266	WP_011457329
FTL_RS10175	11.4005	0.154183	0.648856	0.237622	0.812174	0.896446	FTL_0268	WP_011457329
FTL_RS10180	1.02843	-0.431946	1.64087	-0.263242	0.792364	0.884331	FTL_0303	WP_003014475
FTL_RS10185	0.112625	-1.54199	4.34412	-0.354962	0.722618	NA	FTL_RS10185	WP_003038789
FTL_RS10190	14.1328	0.308846	0.552258	0.559241	0.575997	0.737103	FTL_0314	WP_011457326
FTL_RS10200	12.1903	0.331067	0.625854	0.528984	0.596816	0.750208	FTL_0339	WP_011457326
FTL_RS10205	9.5488	-0.23687	0.565907	-0.418567	0.675533	0.801224	FTL_0353	WP_011457326
FTL_RS10215	12.1037	-0.240373	0.686335	-0.350226	0.726169	0.839633	FTL_0417	WP_011457355
FTL_RS10220	10.9783	0.0373611	0.612235	0.0610241	0.95134	0.977999	FTL_0440	WP_011457378
FTL_RS10225	2.71283	0.989445	1.11131	0.890338	0.373285	0.547699	FTL_RS10225	WP_003019836
FTL_RS10230	0	NA	NA	NA	NA	NA	FTL_RS10230	WP_014547742
FTL_RS10240	12.2928	-0.237964	0.645154	-0.368849	0.712241	0.830656	FTL_0503	WP_011457326
FTL_RS10245	0.0307272	0.100541	4.4032	0.0228337	0.981783	NA	FTL_RS10245	WP_003035728
FTL_RS10250	11.197	0.447314	0.666795	0.670841	0.502322	0.668453	FTL_0510	WP_011457329
FTL_RS10260	3.87454	-1.31763	0.95012	-1.3868	0.165503	0.309885	FTL_RS10260	WP_003014841
FTL_RS10265	13.0642	0.561301	0.541191	1.03716	0.299661	0.470936	FTL_0607	WP_011457326
FTL_RS10270	11.6456	0.161992	0.541365	0.299228	0.764766	0.868333	FTL_0631	WP_011457329
FTL_RS10275	9.98527	0.545362	0.697519	0.78186	0.434297	0.609935	FTL_RS10275	WP_086558274
FTL_RS10285	10.5604	0.189442	0.687809	0.275428	0.782987	0.878976	FTL_0678	WP_011457329
FTL_RS10295	11.8817	0.278106	0.609581	0.456225	0.648228	0.786262	FTL_0682	WP_011457329
FTL_RS10320	1.86124	1.00912	1.24116	0.813043	0.416193	0.590793	FTL_0778	WP_003018586
FTL_RS10325	11.1497	0.332443	0.632845	0.525316	0.599364	0.751348	FTL_0783	WP_011457326
FTL_RS10365	20.8142	-0.564605	0.793125	-0.711874	0.476543	0.647824	FTL_0908	WP_230478158
FTL_RS10375	0.0326592	-0.75651	4.38022	-0.17271	0.862879	NA	FTL_RS10375	WP_230454250
FTL_RS10380	12.3366	-0.00569186	0.559904	-0.0101658	0.991889	0.997468	FTL_0969	WP_011457329
FTL_RS10395	11.3599	0.342235	0.617676	0.554069	0.579532	0.738333	FTL_0992	WP_011457329
FTL_RS10400	12.0914	0.261698	0.60063	0.435706	0.66305	0.794167	FTL_1020	WP_011457329
FTL_RS10415	12.2883	-0.0529995	0.599166	-0.0884554	0.929515	0.969216	FTL_1127	WP_011457329
FTL_RS10420	4.86139	0.472198	1.00281	0.470875	0.63773	0.779193	FTL_1151	WP_231843961
FTL_RS10425	11.0759	0.222198	0.788026	0.281968	0.777968	0.876291	FTL_1153	WP_011457326
FTL_RS10430	3.12481	0.9263	0.97659	0.948504	0.342873	0.515977	FTL_RS10430	WP_003037101
FTL_RS10440	11.6488	0.404551	0.584062	0.692651	0.488528	0.658321	FTL_1195	WP_011457329
FTL_RS10450	11.2856	0.295968	0.534098	0.554145	0.57948	0.738333	FTL_1241	WP_011457326
FTL_RS10460	10.1012	0.0589568	0.675917	0.0872249	0.930493	0.969216	FTL_1290	WP_011457326
FTL_RS10465	0	NA	NA	NA	NA	NA	FTL_RS10465	WP_015083847
FTL_RS10480	11.7261	0.00477814	0.648073	0.00737285	0.994117	0.997634	FTL_1298	WP_011457326
FTL_RS10490	12.5781	-0.24715	0.629936	-0.392341	0.694806	0.817815	FTL_1316	WP_011457329
FTL_RS10505	0	NA	NA	NA	NA	NA	FTL_RS10505	WP_109235211
FTL_RS10510	12.0507	0.110301	0.571987	0.192839	0.847085	0.921239	FTL_1349	WP_011457483
FTL_RS10515	10.5758	0.191226	0.597829	0.319867	0.749069	0.855075	FTL_1369	WP_011457326
FTL_RS10525	11.9121	-0.0630604	0.686843	-0.091812	0.926847	0.968921	FTL_1402	WP_011457326
FTL_RS10530	1.1041	-3.10127	1.55495	-1.99444	0.0461036	0.115395	FTL_1408	WP_224056102
FTL_RS10540	12.9044	-0.00952926	0.588117	-0.016203	0.987072	0.994081	FTL_1446	WP_011457483
FTL_RS10555	11.2933	0.708542	0.588743	1.20348	0.22879	0.392541	FTL_1462	WP_011457326
FTL_RS10575	13.2867	0.136877	0.597391	0.229124	0.818773	0.900156	FTL_1505	WP_011457329
FTL_RS10585	10.2879	0.106446	0.663283	0.160484	0.8725	0.934547	FTL_1544	WP_011457326
FTL_RS10605	12.2286	0.549501	0.608349	0.903266	0.366385	0.541602	FTL_1610	WP_011457329
FTL_RS10610	9.77712	0.394156	0.661878	0.595512	0.551501	0.715439	FTL_1627	WP_011457329
FTL_RS10620	10.8654	0.279581	0.654253	0.427329	0.66914	0.798606	FTL_1630	WP_011457329
FTL_RS10625	10.3233	0.795209	0.681311	1.16717	0.24314	0.409322	FTL_1643	WP_011457329
FTL_RS04610	12.3866	-1.90437	0.609431	-3.12484	0.00177902	0.00820568	FTL_0896	WP_003015649
FTL_RS10645	12.9796	0.474159	0.576573	0.822375	0.410864	0.584962	FTL_1681	WP_011457329
FTL_RS10650	12.2795	0.398291	0.685913	0.580673	0.561461	0.725043	FTL_1687	WP_011457329
FTL_RS10655	10.6237	0.357012	0.644395	0.554026	0.579561	0.738333	FTL_1713	WP_011457329
FTL_RS10660	11.5008	0.589136	0.615891	0.956558	0.338791	0.511643	FTL_1718	WP_011457329
FTL_RS02045	7.43565	-3.07359	0.984167	-3.12303	0.00178998	0.00822239	FTL_0395	WP_003014629
FTL_RS10680	11.8821	-0.0243141	0.569757	-0.0426746	0.965961	0.983172	FTL_1757	WP_011457329
FTL_RS10700	5.59107	0.437576	0.802143	0.545509	0.585404	0.741889	FTL_RS10700	WP_014550254
FTL_RS10710	12.2833	-0.0570579	0.576516	-0.0989702	0.921162	0.965873	FTL_1815	WP_011457326
FTL_RS10735	0.720674	-1.46567	1.6623	-0.88171	0.377934	0.554043	FTL_1852	WP_003017420
FTL_RS10750	12.7529	0.409355	0.591081	0.692553	0.48859	0.658321	FTL_1886	WP_011457547
FTL_RS10760	0	NA	NA	NA	NA	NA	FTL_1890	WP_224056130
FTL_RS10765	12.4409	0.884544	0.566179	1.5623	0.118216	0.241373	FTL_1891	WP_011457329
FTL_RS10770	0.148876	1.52976	4.34595	0.351997	0.724841	NA	FTL_RS10770	WP_015083898
FTL_RS10775	11.7847	-0.0397899	0.670161	-0.0593736	0.952655	0.977999	FTL_1925	WP_011457551
FTL_RS10780	0.40396	-1.3672	2.66511	-0.513	0.607951	NA	FTL_RS10780	WP_003028744
FTL_RS10785	11.7203	-0.0227727	0.688135	-0.0330933	0.9736	0.985932	FTL_1944	WP_011457551
FTL_RS10795	0.497368	-0.48839	2.25512	-0.21657	0.828543	NA	FTL_RS10795	WP_004287385
FTL_RS10800	0.259961	1.67323	2.5921	0.64551	0.518597	NA	FTL_RS10800	WP_155104733
FTL_RS10810	0.0857696	0.98988	4.36776	0.226633	0.820709	NA	FTL_RS10810	WP_011648577
FTL_RS10815	77.9618	1.64871	0.706467	2.33374	0.0196092	0.0573452	FTL_RS10815	WP_003031538
FTL_RS10840	0	NA	NA	NA	NA	NA	FTL_RS10840	WP_076611417
FTL_RS10845	0.110245	-0.652646	4.3082	-0.151489	0.87959	NA	FTL_RS10845	WP_003026436
FTL_RS10850	1.27655	-1.14763	1.32149	-0.868437	0.385155	0.561726	FTL_RS10850	WP_012429455
FTL_RS10855	0.549747	0.0888423	2.56678	0.0346123	0.972389	NA	FTL_0811	WP_097001272
FTL_RS10860	1.24246	0.0691765	1.6302	0.0424344	0.966152	0.983172	FTL_0812	WP_097001273
FTL_RS10865	54.5231	-2.44667	0.969448	-2.52378	0.0116102	0.0378554	FTL_RS10865	WP_003042610
FTL_RS10870	39.6802	0.462506	0.513485	0.90072	0.367737	0.542835	FTL_0976	WP_223299134
FTL_RS10885	0	NA	NA	NA	NA	NA	FTL_RS10885	WP_012429660
FTL_RS10895	0.405909	0.424707	2.15745	0.196856	0.84394	NA	FTL_RS10895	WP_004287385
FTL_RS10910	0.079966	-1.06238	4.36399	-0.243443	0.807663	NA	FTL_RS10910	WP_155104737
FTL_RS06420	7.00083	-2.31959	0.742827	-3.12265	0.00179231	0.00822239	FTL_1256	WP_010030665
FTL_RS10920	2.40699	0.530132	1.24531	0.425702	0.670325	0.798606	FTL_RS10920	FTL_RS10920
FTL_RS10960	6.2995	0.330863	0.786581	0.420634	0.674022	0.80005	FTL_RS10960	WP_003035837
FTL_RS10965	0.886396	0.753497	1.59842	0.471402	0.637354	0.779193	FTL_RS10965	WP_003033340
FTL_RS10970	0	NA	NA	NA	NA	NA	FTL_RS10970	WP_015083874
FTL_RS10975	0.0283472	0.98989	4.36776	0.226636	0.820707	NA	FTL_1636	WP_003022511
FTL_RS10980	1.87072	1.90942	1.5008	1.27227	0.203279	0.357787	FTL_1652	WP_032730883
FTL_RS11000	2.43402	0.0784997	1.374	0.0571322	0.95444	0.977999	FTL_RS11000	WP_155104739
FTL_RS11005	3.61133	-1.78569	0.888476	-2.00984	0.0444486	0.112409	FTL_1826	WP_003017383
FTL_RS11505	9.20888	2.99763	0.961955	3.11618	0.00183208	0.00838226	FTL_1102	WP_003019055
FTL_RS11025	0.292788	-2.15665	2.83208	-0.761507	0.446354	NA	FTL_0007	WP_003024316
FTL_RS00285	10.9525	2.61183	0.839953	3.1095	0.00187404	0.00855127	FTL_0055	WP_003013986
FTL_RS11045	0.0574224	0.10054	4.4032	0.0228334	0.981783	NA	FTL_RS11045	WP_162925364
FTL_RS11050	0.259975	0.986132	4.04587	0.243738	0.807434	NA	FTL_RS11050	WP_011648573
FTL_RS11055	2.77302	-0.532622	1.05917	-0.502866	0.615058	0.762995	FTL_RS11055	WP_003014556
FTL_RS11065	0	NA	NA	NA	NA	NA	FTL_RS11065	WP_014547706
FTL_RS11070	0.153636	0.100525	4.4032	0.0228301	0.981786	NA	FTL_0467	WP_011457383
FTL_RS11075	1.39483	0.355129	1.47386	0.240952	0.809592	0.895662	FTL_RS11075	WP_003025023
FTL_RS11080	13.4493	0.891137	0.652968	1.36475	0.172332	0.316749	FTL_RS11080	WP_223299112
FTL_RS11085	0.169768	-0.170166	3.86312	-0.0440489	0.964865	NA	FTL_RS11085	WP_003025332
FTL_RS11090	0	NA	NA	NA	NA	NA	FTL_RS11090	WP_010032818
FTL_RS11100	0.0326592	-0.75651	4.38022	-0.17271	0.862879	NA	FTL_0962	WP_010030715
FTL_RS11105	0.0818981	-1.54199	4.34412	-0.35496	0.72262	NA	FTL_RS11105	WP_010030720
FTL_RS11115	0.441848	-0.725273	2.10435	-0.344654	0.730354	NA	FTL_RS11115	WP_010031564
FTL_RS11120	0	NA	NA	NA	NA	NA	FTL_RS11120	WP_010031565
FTL_RS11125	1.73335	1.52366	1.57698	0.966185	0.333952	0.507587	FTL_RS11125	WP_003025430
FTL_RS05170	6.40885	-3.04145	0.980071	-3.10329	0.00191381	0.00870937	FTL_1014	WP_003015875
FTL_RS02355	29.3912	-2.3072	0.744486	-3.09905	0.00194141	0.00881143	FTL_0448	WP_003014768
FTL_RS11140	0.407484	0.089123	2.72729	0.0326782	0.973931	NA	FTL_RS11140	WP_003016327
FTL_RS11155	0	NA	NA	NA	NA	NA	FTL_RS11155	WP_172629672
FTL_RS11175	0	NA	NA	NA	NA	NA	FTL_RS11175	WP_086558276
FTL_RS11180	0.217999	0.0968678	2.75694	0.035136	0.971971	NA	FTL_RS11180	WP_003035516
FTL_RS11185	5.62894	0.75787	0.7331	1.03379	0.301235	0.472463	FTL_RS11185	WP_015083765
FTL_RS11190	4.95899	0.232059	0.823488	0.2818	0.778097	0.876291	FTL_RS11190	WP_003014394
FTL_RS11205	5.8634	2.61165	0.924319	2.82549	0.00472085	0.0181375	FTL_RS11205	FTL_RS11205
FTL_RS11225	1.84193	2.28029	1.66065	1.37313	0.169711	0.313137	FTL_RS11225	WP_014549150
FTL_RS11235	0.295126	-1.57133	4.34309	-0.361799	0.717502	NA	FTL_0066	WP_223862911
FTL_RS11240	1.11737	-0.338624	1.31503	-0.257503	0.796791	0.887525	FTL_0067	WP_223292526
FTL_RS11245	79.2458	1.06488	0.765837	1.39047	0.164385	0.308132	FTL_RS11245	WP_061317580
FTL_RS11250	0.0283472	0.98989	4.36776	0.226636	0.820707	NA	FTL_RS11250	WP_010031503
FTL_RS11255	0.674013	-1.06433	1.84227	-0.577727	0.563448	0.726507	FTL_0348	WP_223862920
FTL_RS11260	1.76899	-0.47361	1.23816	-0.382511	0.702082	0.822964	FTL_0349	WP_223862919
FTL_RS11265	0.189753	0.0979037	3.79534	0.0257957	0.97942	NA	FTL_0369	WP_223862907
FTL_RS11280	0.695553	2.2406	2.47828	0.904093	0.365946	0.541602	FTL_RS11280	WP_015083793
FTL_RS11285	0	NA	NA	NA	NA	NA	FTL_RS11285	WP_223292592
FTL_RS11290	0	NA	NA	NA	NA	NA	FTL_0530	WP_223299111
FTL_RS11295	0.0307272	0.100541	4.4032	0.0228337	0.981783	NA	FTL_0531	WP_011457390
FTL_RS11300	0.0688426	0.10054	4.4032	0.0228334	0.981783	NA	FTL_0565	WP_011648613
FTL_RS11305	0.0326592	-0.75651	4.38022	-0.17271	0.862879	NA	FTL_RS11305	WP_010030515
FTL_RS11310	0.600215	1.18824	2.53275	0.469148	0.638964	0.780138	FTL_0614	WP_230478145
FTL_RS11315	0.257581	2.00721	2.5989	0.772333	0.439917	NA	FTL_RS11315	FTL_RS11315
FTL_RS11320	2.24397	1.88466	1.24106	1.51858	0.128867	0.258724	FTL_0758	WP_223299125
FTL_RS11325	5.86966	-0.0367881	0.889168	-0.0413736	0.966998	0.983172	FTL_0770	WP_024533544
FTL_RS11330	1.57974	0.683304	1.473	0.463886	0.642729	0.783039	FTL_RS11330	WP_230956112
FTL_RS11335	0.145498	1.29227	4.35462	0.296758	0.766651	NA	FTL_0772	WP_224056110
FTL_RS11340	0.184498	1.70312	3.25026	0.523996	0.600282	NA	FTL_0773	WP_024533542
FTL_RS11345	0.590453	2.56766	2.03698	1.26052	0.207481	0.364003	FTL_RS11345	WP_223299124
FTL_RS09995	7.41179	-2.27049	0.735035	-3.08895	0.00200862	0.00909223	FTL_1967	WP_003017545
FTL_RS11355	2.11696	2.33459	1.65957	1.40674	0.159505	0.301977	FTL_0775	WP_224056111
FTL_RS11360	3.83551	-2.49796	1.07343	-2.32708	0.0199608	0.0580738	FTL_0792	WP_003015331
FTL_RS11365	1.86408	-2.94095	1.45964	-2.01485	0.0439201	0.111404	FTL_0793	WP_003015333
FTL_RS11370	0	NA	NA	NA	NA	NA	FTL_0794	WP_027129534
FTL_RS11375	0.360082	1.68354	2.772	0.607335	0.543628	NA	FTL_RS11375	WP_003015368
FTL_RS11380	30.3577	2.5238	0.872426	2.89285	0.00381761	0.0152964	FTL_0824	WP_003015395
FTL_RS11385	3.78764	1.41782	1.12099	1.26479	0.205947	0.361736	FTL_0825	WP_003015396
FTL_RS11390	0.866679	1.4003	1.93616	0.723237	0.469534	0.641886	FTL_0826	WP_003015399
FTL_RS11395	2.31367	4.50681	1.57892	2.85437	0.00431221	0.0169501	FTL_0835	WP_011457424
FTL_RS11400	0.160576	0.116121	3.38456	0.0343091	0.972631	NA	FTL_0836	WP_011457425
FTL_RS11415	0.120809	-0.75678	4.3357	-0.174546	0.861436	NA	FTL_0871	WP_010031266
FTL_RS11420	4.07029	-1.95715	0.85054	-2.30107	0.0213879	0.0610535	FTL_0907	WP_079399540
FTL_RS11430	6.80691	-0.0475982	0.803931	-0.0592069	0.952787	0.977999	FTL_0914	WP_042899558
FTL_RS11435	0	NA	NA	NA	NA	NA	FTL_0952	WP_011457439
FTL_RS11440	72.8049	-6.53644	1.14003	-5.73358	NA	NA	FTL_0953	WP_011457440
FTL_RS11445	5.84984	-0.920389	0.831578	-1.1068	0.268382	0.437921	FTL_RS11445	FTL_RS11445
FTL_RS11450	1.89752	2.48132	1.30792	1.89715	0.0578082	0.138382	FTL_0978	WP_003015805
FTL_RS01870	13.1177	-1.99519	0.64632	-3.08701	0.00202183	0.00912773	FTL_0357	WP_003014543
FTL_RS11460	1.44548	2.10922	1.70509	1.23702	0.21608	0.375274	FTL_0991	WP_080695611
FTL_RS11465	1.19205	0.317008	1.39132	0.227846	0.819766	0.900156	FTL_RS11465	WP_223862915
FTL_RS11470	0.241382	-1.64492	3.32129	-0.495266	0.620412	NA	FTL_1006	WP_024533521
FTL_RS11475	0.153771	1.70781	3.40632	0.501364	0.616115	NA	FTL_1007	WP_024533520
FTL_RS11480	0.0326592	-0.75651	4.38022	-0.17271	0.862879	NA	FTL_1008	WP_223292570
FTL_RS11490	13.2045	1.33657	0.787529	1.69717	0.0896648	0.194904	FTL_1055	WP_003015970
FTL_RS11495	0.389166	-0.106666	2.12708	-0.0501468	0.960005	NA	FTL_1098	WP_003026673
FTL_RS11500	2.39542	-0.00901042	1.13739	-0.00792199	0.993679	0.997634	FTL_1099	WP_015083834
FTL_RS05090	4.61897	-3.0458	0.987241	-3.08516	0.0020344	0.00916018	FTL_0995	WP_003015843
FTL_RS11510	3.7251	2.07853	1.03757	2.00328	0.0451478	0.113503	FTL_1103	WP_230478156
FTL_RS08095	3.58605	4.0776	1.32994	3.066	0.00216947	0.00974257	FTL_1588	WP_003033340
FTL_RS11520	4.5338	0.169791	0.844967	0.200944	0.840743	0.915511	FTL_1122	WP_003016090
FTL_RS11525	0	NA	NA	NA	NA	NA	FTL_RS11525	WP_223299297
FTL_RS11530	0.400131	1.00928	2.62322	0.384749	0.700423	NA	FTL_1150	WP_230956106
FTL_RS11535	0.315164	0.0385523	2.21418	0.0174116	0.986108	NA	FTL_RS11535	WP_003026056
FTL_RS11540	2.15477	1.56295	1.20349	1.29868	0.194052	0.344038	FTL_1234	WP_011457469
FTL_RS11545	3.6917	-0.0233496	1.12879	-0.0206855	0.983497	0.991653	FTL_1235	WP_042536538
FTL_RS11550	0.378587	-2.0892	3.13686	-0.666016	0.505401	NA	FTL_1254	WP_024533604
FTL_RS11555	3.96412	0.577854	0.780578	0.74029	0.459124	0.632225	FTL_1259	WP_223299117
FTL_RS11560	1.46583	1.8917	1.44829	1.30617	0.191496	0.341809	FTL_1260	WP_042536541
FTL_RS11565	0.168412	0.100525	4.4032	0.02283	0.981786	NA	FTL_1324	WP_010031186
FTL_RS11455	11.5688	2.09151	0.682343	3.06518	0.00217536	0.00974333	FTL_0979	WP_003015807
FTL_RS11575	0	NA	NA	NA	NA	NA	FTL_RS11575	WP_223292558
FTL_RS11580	0	NA	NA	NA	NA	NA	FTL_1346	WP_062924554
FTL_RS11585	3.29238	-0.183597	1.15108	-0.159499	0.873275	0.934789	FTL_1356	WP_024533593
FTL_RS11595	0.0574224	0.10054	4.4032	0.0228334	0.981783	NA	FTL_RS11595	WP_230956117
FTL_RS11600	0.251778	0.571329	2.58823	0.220741	0.825294	NA	FTL_1378	WP_223862921
FTL_RS11605	0.0653184	-1.34756	4.35144	-0.309682	0.756803	NA	FTL_1380	WP_230956574
FTL_RS11610	0.628815	1.76627	2.07841	0.84982	0.395425	0.57149	FTL_RS11610	WP_224087785
FTL_RS11615	2.65394	-2.12354	1.09078	-1.9468	0.0515581	0.126262	FTL_1519	WP_223292514
FTL_RS11620	2.33023	0.655801	1.17415	0.558534	0.57648	0.737166	FTL_1559	WP_003016923
FTL_RS11625	0.356682	0.0942123	3.23232	0.029147	0.976747	NA	FTL_1560	WP_223299128
FTL_RS11630	0.0881496	0.100533	4.4032	0.0228319	0.981784	NA	FTL_1561	WP_223862909
FTL_RS11635	1.94505	-0.0513683	1.17382	-0.0437618	0.965094	0.983172	FTL_1628	WP_003017036
FTL_RS11640	0.457897	-0.174599	2.71384	-0.0643367	0.948702	NA	FTL_1649	WP_224056124
FTL_RS11645	0	NA	NA	NA	NA	NA	FTL_1650	WP_223299148
FTL_RS11650	0.0633864	-0.756521	4.38022	-0.172713	0.862877	NA	FTL_1691	WP_003017146
FTL_RS11655	4.95805	-0.56939	1.0256	-0.555176	0.578774	0.738333	FTL_1692	WP_010030638
FTL_RS03615	22.7136	1.75947	0.57492	3.06037	0.00221062	0.00984943	FTL_0690	WP_010032800
FTL_RS11665	1.67676	3.93111	1.61077	2.44052	0.0146662	0.0459702	FTL_1712	WP_011457523
FTL_RS11670	0.634898	-0.109511	1.76815	-0.0619356	0.950614	0.977999	FTL_RS11670	WP_076010781
FTL_RS11675	0.248718	-2.3552	3.39454	-0.693819	0.487795	NA	FTL_1767	WP_024533567
FTL_RS11680	0	NA	NA	NA	NA	NA	FTL_1768	WP_158087690
FTL_RS11685	1.7479	-0.218068	1.20147	-0.181502	0.855974	0.924408	FTL_1769	WP_024533566
FTL_RS11690	0.0574224	0.10054	4.4032	0.0228334	0.981783	NA	FTL_RS11690	FTL_RS11690
FTL_RS11695	2.50685	-0.256094	1.18251	-0.216569	0.828544	0.906287	FTL_1877	WP_003024466
FTL_RS11700	0.0307272	0.100541	4.4032	0.0228337	0.981783	NA	FTL_RS11700	FTL_RS11700
FTL_RS11705	0.401306	0.0889305	2.71205	0.0327909	0.973841	NA	FTL_1884	WP_015083894
FTL_RS11710	0	NA	NA	NA	NA	NA	FTL_RS11710	WP_230478163
FTL_RS11715	0.295126	-1.57133	4.34309	-0.361799	0.717502	NA	FTL_1927	WP_003017531
FTL_RS11720	0.72956	1.31407	1.75416	0.749114	0.453789	0.627925	FTL_1928	WP_003013918
FTL_RS11725	1.35438	-0.470763	1.63814	-0.287376	0.773824	0.875769	FTL_1945	WP_224087777
FTL_RS11730	1.28809	-3.48638	1.82381	-1.91159	0.0559292	0.135408	FTL_1946	WP_226917179
FTL_RS11735	0.0326592	-0.75651	4.38022	-0.17271	0.862879	NA	FTL_RS11735	WP_223292534
FTL_RS11740	1.17947	-2.65718	1.39112	-1.9101	0.0561209	0.135662	FTL_1952	WP_024533559
FTL_RS11745	0.0492388	-1.06237	4.36399	-0.24344	0.807664	NA	FTL_1953	WP_003017504
FTL_RS11750	0.20301	0.56983	2.73651	0.208232	0.835048	NA	FTL_RS11750	WP_003017502
FTL_RS11755	1.28543	2.41145	1.6247	1.48425	0.137743	0.27197	FTL_RS11755	WP_003017565
FTL_RS11760	1.84535	1.46503	1.39903	1.04717	0.29502	0.466113	FTL_RS11760	WP_234365803
FTL_RS11765	0.365789	-1.35754	3.17919	-0.427009	0.669372	NA	FTL_RS11765	WP_079399568
FTL_RS11770	0	NA	NA	NA	NA	NA	FTL_RS11770	WP_162013006
FTL_RS11775	0.688418	1.49031	2.24288	0.664465	0.506393	0.672294	FTL_0064	WP_253253418
FTL_RS11780	8.04245	2.35556	0.976195	2.413	0.0158217	0.048229	FTL_0065	WP_003014010
FTL_RS11785	0	NA	NA	NA	NA	NA	FTL_RS11785	WP_003026545
FTL_RS06965	13.6616	-2.1066	0.688286	-3.06064	0.00220862	0.00984943	FTL_1364	WP_003016591
FTL_RS11795	0.343436	0.0961312	2.7381	0.0351087	0.971993	NA	FTL_RS11795	WP_003025848
FTL_RS11800	0	NA	NA	NA	NA	NA	FTL_RS11800	WP_003041763
FTL_RS11805	0.660114	0.074108	1.7719	0.041824	0.966639	0.983172	FTL_RS11805	WP_253253416
FTL_RS11810	0.400669	0.651795	2.16728	0.300744	0.76361	NA	FTL_0618	WP_235264900
FTL_RS11815	0.114845	0.10053	4.4032	0.0228312	0.981785	NA	FTL_RS11815	WP_254905282
FTL_RS11820	0.105349	1.29227	4.35462	0.296758	0.766652	NA	FTL_RS11820	WP_003026390
FTL_RS11825	0.109213	-0.155833	4.30228	-0.0362211	0.971106	NA	FTL_0840	WP_003015432
FTL_RS11830	0.468842	2.00938	3.5665	0.563404	0.57316	NA	FTL_0841	WP_003015435
FTL_RS11835	0.357953	-0.868806	3.12529	-0.277992	0.781019	NA	FTL_0909	WP_003015675
FTL_RS11840	0.403608	-1.8907	2.6728	-0.707387	0.479326	NA	FTL_0910	WP_003029121
FTL_RS11845	0.0307272	0.100541	4.4032	0.0228337	0.981783	NA	FTL_1052	WP_257004908
FTL_RS11850	0.977782	-0.11996	1.62395	-0.0738692	0.941114	0.973724	FTL_1053	WP_254052915
FTL_RS11855	2.40039	0.746378	1.12842	0.661439	0.508331	0.673816	FTL_1054	WP_003015968
FTL_RS11860	0.356774	0.841046	2.41006	0.348973	0.727109	NA	FTL_1095	WP_032685442
FTL_RS11865	6.92984	2.78338	1.07272	2.59469	0.00946776	0.0320998	FTL_1226	FTL_RS11865
FTL_RS11870	5.29149	0.105195	0.830156	0.126717	0.899164	0.952545	FTL_1227	WP_253253460
FTL_RS11875	3.48583	3.87414	1.32541	2.92299	0.00346692	0.0143919	FTL_1322	WP_253253417
FTL_RS04645	7.23084	-2.22162	0.726232	-3.0591	0.00222003	0.00986379	FTL_0905	WP_003015669
FTL_RS11130	4.6279	3.53828	1.15692	3.05837	0.00222544	0.00986379	FTL_1194	WP_003016271
FTL_RS11890	3.59179	1.07195	1.1027	0.972112	0.330995	0.504797	FTL_1368	WP_003016598
FTL_RS11895	0.704404	0.49589	1.74065	0.284888	0.77573	0.875769	FTL_RS11895	WP_257004967
FTL_RS11900	0	NA	NA	NA	NA	NA	FTL_RS11900	WP_003023503
FTL_RS11905	0.136076	1.29226	4.35462	0.296757	0.766652	NA	FTL_RS11905	WP_003025608
FTL_RS11910	0.951413	1.53523	1.84918	0.830221	0.406414	0.581319	FTL_RS11910	WP_010031650
FTL_RS11915	0	NA	NA	NA	NA	NA	FTL_RS11915	WP_003029898
FTL_RS11920	0.251208	0.0961305	3.49554	0.0275009	0.97806	NA	FTL_1838	WP_254052917
FTL_RS11925	0.90539	0.96532	2.02538	0.476611	0.633639	0.776305	FTL_1839	WP_011457540
FTL_RS11930	1.14038	-0.768294	1.56204	-0.491853	0.622823	0.768148	FTL_1857	WP_015083891
FTL_RS11935	0.155703	0.847618	3.36281	0.252057	0.800997	NA	FTL_1858	FTL_RS11935
FTL_RS11940	0.74868	-0.96653	1.79485	-0.538503	0.59023	0.743078	FTL_1859	WP_015083961
FTL_RS11945	0.452178	-1.83368	2.54174	-0.721425	0.470648	NA	FTL_1872	WP_238374395
FTL_RS11950	0.101502	-0.756523	4.38022	-0.172713	0.862877	NA	FTL_RS11950	WP_079323812

## Sheet: up_reg
	baseMean	log2FoldChange	lfcSE	stat	pvalue	padj	old_locus_tag	Protein_ID
FTL_RS00150	64.2099	2.79254	0.725186	3.85079	0.000117737	0.000868145	FTL_0029	WP_003017580
FTL_RS00165	12.1173	3.89868	0.974459	4.00086	6.31119e-05	0.00051892	FTL_0032	WP_003013943
FTL_RS00230	20.2754	2.67843	0.695777	3.84955	0.000118337	0.000868145	FTL_0044	WP_003013970
FTL_RS00285	10.9525	2.61183	0.839953	3.1095	0.00187404	0.00855127	FTL_0055	WP_003013986
FTL_RS00330	42.6647	4.86297	0.813213	5.97994	2.2322e-09	8.08342e-08	FTL_0063	WP_003014006
FTL_RS00355	299.285	3.23542	0.762717	4.24197	2.21568e-05	0.000213056	FTL_0071	WP_003014022
FTL_RS00425	38.0503	4.43905	1.02	4.352	1.349e-05	0.000140859	FTL_0085	WP_003014054
FTL_RS00445	27.1998	2.46104	0.650978	3.78053	0.000156497	0.00110065	FTL_0089	WP_003014068
FTL_RS00450	25.0987	3.83799	0.904708	4.24224	2.21304e-05	0.000213056	FTL_0090	WP_011457340
FTL_RS00455	19.0912	4.86867	1.19904	4.06046	4.89765e-05	0.000428642	FTL_0091	WP_004339855
FTL_RS00460	85.0388	3.82738	0.747191	5.12236	3.01729e-07	5.46321e-06	FTL_0092	WP_003014073
FTL_RS00465	52.4089	3.64833	0.684978	5.3262	1.00288e-07	2.24593e-06	FTL_0093	WP_003014076
FTL_RS00580	61.235	2.18691	0.5137	4.25717	2.0703e-05	0.000201351	FTL_0117	WP_003016175
FTL_RS00610	50.1659	3.24386	0.858386	3.77903	0.000157442	0.00110274	FTL_0123	WP_003016192
FTL_RS00845	78.4068	3.71449	0.61933	5.9976	2.00253e-09	7.74615e-08	FTL_0159	WP_003014144
FTL_RS00850	293.401	3.39896	0.48622	6.99058	2.7376e-12	3.10627e-10	FTL_0160	WP_003042872
FTL_RS00860	27.1658	7.60374	1.46276	5.1982	2.01225e-07	3.9366e-06	FTL_0162	WP_223292538
FTL_RS00885	475.036	3.36114	0.95177	3.53146	0.000413266	0.00253014	FTL_0166	WP_003014151
FTL_RS00890	47.5776	3.96634	0.807159	4.91395	8.92576e-07	1.41978e-05	FTL_0167	WP_011457351
FTL_RS00895	15.3066	2.46406	0.645289	3.81853	0.000134249	0.000957372	FTL_0168	WP_010031504
FTL_RS01095	22.5654	2.75709	0.875647	3.14864	0.00164034	0.00767357	FTL_0206	WP_003014257
FTL_RS01125	78.8872	2.09025	0.631283	3.31111	0.000929263	0.00491254	FTL_0212	WP_003014263
FTL_RS01490	21.5324	2.68927	0.663055	4.05588	4.99457e-05	0.000429516	FTL_0282	WP_003014415
FTL_RS01495	37.7959	3.90902	0.90379	4.32514	1.52438e-05	0.000154728	FTL_0283	WP_003014417
FTL_RS01520	7.3277	3.72232	1.18225	3.1485	0.00164112	0.00767357	FTL_0288	WP_003014431
FTL_RS02200	27.6539	2.13119	0.553599	3.8497	0.000118265	0.000868145	FTL_0425	WP_003017861
FTL_RS02470	64.6527	4.20116	0.946389	4.43914	9.03176e-06	0.000101132	FTL_0471	WP_004336871
FTL_RS02475	184.878	3.14312	0.654843	4.7998	1.58826e-06	2.21576e-05	FTL_0472	WP_010030951
FTL_RS02490	30.7961	3.00607	0.506394	5.93623	2.91658e-09	1.01306e-07	FTL_0474	WP_003028942
FTL_RS02495	63.6705	3.204	0.72589	4.41389	1.01529e-05	0.000110771	FTL_0475	WP_003017997
FTL_RS02500	44.2289	3.56075	0.769198	4.62917	3.67139e-06	4.52804e-05	FTL_0476	WP_004336874
FTL_RS02595	25.5537	5.26744	1.00713	5.23017	1.69356e-07	3.55857e-06	FTL_0495	WP_014549463
FTL_RS02600	17.6836	4.90591	0.998043	4.91553	8.85423e-07	1.41978e-05	FTL_RS02600	WP_012429322
FTL_RS02620	15.8573	4.31975	1.02377	4.21944	2.44905e-05	0.000231571	FTL_0501	WP_076010769
FTL_RS02630	10.1548	3.95564	1.07464	3.68091	0.000232406	0.00153913	FTL_0502	WP_003035728
FTL_RS02780	49.246	2.67867	0.700346	3.82478	0.000130888	0.000943631	FTL_0529	WP_003014844
FTL_RS02840	14.5746	3.01392	0.81704	3.68883	0.000225287	0.00150547	FTL_0542	WP_003014890
FTL_RS02860	28.1885	2.58282	0.527039	4.90062	9.55346e-07	1.50555e-05	FTL_0545	WP_003014896
FTL_RS02900	225.07	3.30131	0.64112	5.14929	2.61474e-07	4.89042e-06	FTL_0554	WP_003014910
FTL_RS02905	334.9	2.32436	0.662677	3.50753	0.000452284	0.00272974	FTL_0555	WP_003014912
FTL_RS02910	894.271	4.48041	0.726602	6.16625	6.99299e-10	3.7194e-08	FTL_0556	WP_011457392
FTL_RS02915	13.5879	5.53629	1.38327	4.00232	6.27231e-05	0.000518227	FTL_0557	WP_003025104
FTL_RS02920	28.5757	6.53696	1.19244	5.48198	4.20594e-08	1.06843e-06	FTL_0558	WP_003014918
FTL_RS02930	3.5033	4.57852	1.30315	3.51343	0.000442357	0.0026889	FTL_0560	WP_003014922
FTL_RS02935	9.07122	3.72546	0.965133	3.86004	0.000113366	0.00084627	FTL_0561	WP_003014925
FTL_RS02945	2.16409	5.11377	1.59712	3.20187	0.0013654	0.00663973	FTL_0562	WP_011648612
FTL_RS03025	81.5183	2.34598	0.596731	3.93139	8.44562e-05	0.000662417	FTL_0579	WP_003014948
FTL_RS03035	131.426	3.45629	0.677806	5.09923	3.41044e-07	5.93158e-06	FTL_0581	WP_011457396
FTL_RS03080	120.885	2.85489	0.70189	4.06744	4.75333e-05	0.000425792	FTL_0590	WP_011457397
FTL_RS03180	16.646	2.25673	0.683873	3.29993	0.000967094	0.00504961	FTL_0609	WP_003014999
FTL_RS03245	17.7421	4.09814	0.924081	4.43482	9.21474e-06	0.000101841	FTL_0621	WP_015083923
FTL_RS03315	18.9993	5.63574	1.38599	4.06622	4.77827e-05	0.000425792	FTL_RS03315	WP_003022246
FTL_RS03460	25.1767	3.76151	0.819188	4.59176	4.39533e-06	5.23137e-05	FTL_0662	WP_010032171
FTL_RS03480	148.462	2.36812	0.433297	5.46536	4.61977e-08	1.15568e-06	FTL_0666	WP_003015093
FTL_RS03635	91.4221	2.82368	0.630271	4.4801	7.46086e-06	8.40953e-05	FTL_0694	WP_003015159
FTL_RS03640	23.714	3.28123	0.807277	4.06456	4.81229e-05	0.000426589	FTL_0695	WP_003015161
FTL_RS03645	41.6233	2.98875	0.749403	3.98818	6.65831e-05	0.00053964	FTL_0696	WP_003018461
FTL_RS03720	7.17194	3.53266	1.0558	3.34596	0.00081999	0.0044026	FTL_RS03720	FTL_RS03720
FTL_RS03805	16.6039	3.41776	1.02951	3.31978	0.00090087	0.0047915	FTL_0729	WP_010030758
FTL_RS03840	179.023	4.15938	0.708019	5.87468	4.23663e-09	1.38668e-07	FTL_0734	FTL_RS03840
FTL_RS03930	70.9699	3.34645	0.65946	5.07454	3.88444e-07	6.61131e-06	FTL_0752	WP_003015272
FTL_RS03955	13.0377	3.40623	1.0653	3.19743	0.00138657	0.00672349	FTL_0759	WP_003015279
FTL_RS03980	20.7094	3.16873	0.982689	3.22455	0.0012617	0.00629741	FTL_0764	WP_003015288
FTL_RS04010	38.4221	3.80418	0.740363	5.13826	2.77288e-07	5.12983e-06	FTL_0769	WP_003015295
FTL_RS04020	18.7108	2.57722	0.658434	3.91416	9.07187e-05	0.000698657	FTL_0776	WP_003015299
FTL_RS04040	6.08303	4.4428	1.10783	4.01035	6.06283e-05	0.00050583	FTL_0780	WP_003015305
FTL_RS04045	23.4051	4.57286	0.75715	6.03956	1.54532e-09	6.9214e-08	FTL_0781	WP_003026436
FTL_RS04275	37.4287	2.03243	0.622056	3.26728	0.00108586	0.00554993	FTL_0830	WP_003015406
FTL_RS04385	432.341	3.43176	0.583059	5.88579	3.96158e-09	1.32208e-07	FTL_0851	WP_003015458
FTL_RS04390	108.688	4.04655	0.67123	6.02856	1.65425e-09	7.04573e-08	FTL_0852	WP_003015460
FTL_RS04395	476.116	6.94851	0.816869	8.50627	1.79611e-17	3.05698e-14	FTL_0853	WP_003015463
FTL_RS04400	863.745	5.73989	0.939828	6.10739	1.01276e-09	4.78812e-08	FTL_0854	WP_003015471
FTL_RS04405	372.91	4.6011	0.746804	6.16106	7.22591e-10	3.72682e-08	FTL_0855	WP_003015474
FTL_RS04410	1701.04	4.6114	0.708673	6.50709	7.66205e-11	5.21633e-09	FTL_0856	WP_003015476
FTL_RS04415	97.1408	5.69758	0.999587	5.69993	1.19856e-08	3.64276e-07	FTL_0857	WP_003018712
FTL_RS04420	109.732	3.63528	0.614129	5.91941	3.2309e-09	1.0998e-07	FTL_0858	WP_003015481
FTL_RS04430	20.554	5.15945	1.1957	4.31499	1.59607e-05	0.000159795	FTL_0860	WP_003015487
FTL_RS04440	108.511	5.08091	0.905364	5.612	1.99997e-08	5.40309e-07	FTL_0862	WP_003015493
FTL_RS04445	24.0955	4.14471	0.886283	4.67651	2.91794e-06	3.70622e-05	FTL_0863	WP_003015496
FTL_RS04450	163.882	3.02091	0.592914	5.09503	3.48686e-07	5.99459e-06	FTL_0864	WP_003015499
FTL_RS04455	47.6194	2.52432	0.479922	5.25986	1.44169e-07	3.14584e-06	FTL_0865	WP_003015502
FTL_RS04600	302.714	2.21683	0.512255	4.32759	1.50748e-05	0.000154728	FTL_0894	WP_010031287
FTL_RS05030	169.959	4.23521	0.870545	4.86501	1.14453e-06	1.75494e-05	FTL_0984	WP_003015818
FTL_RS05510	10.4865	4.13901	0.938077	4.41223	1.02311e-05	0.000110913	FTL_RS05510	WP_003039185
FTL_RS05635	42.3098	2.22058	0.556234	3.99217	6.54705e-05	0.000533162	FTL_1110	WP_011457447
FTL_RS05650	46.5735	2.29314	0.733434	3.12658	0.00176851	0.00817934	FTL_1113	WP_011457449
FTL_RS05665	43.2525	2.82678	0.684794	4.12793	3.66048e-05	0.000338595	FTL_1116	WP_010031677
FTL_RS05920	56.3618	2.30516	0.618364	3.72783	0.000193135	0.00130569	FTL_1163	WP_003016175
FTL_RS05950	50.7504	2.50928	0.747214	3.35817	0.000784591	0.00426637	FTL_1169	WP_003016192
FTL_RS06045	67.4037	3.55036	0.721016	4.92411	8.47446e-07	1.37699e-05	FTL_1181	WP_003016242
FTL_RS06050	104.044	3.83272	0.538946	7.11152	1.14775e-12	1.39534e-10	FTL_1182	WP_003016244
FTL_RS06055	896.82	4.77036	0.710284	6.71612	1.86622e-11	1.6977e-09	FTL_1183	WP_003016246
FTL_RS06200	59.4204	2.30321	0.48757	4.72385	2.31422e-06	2.99225e-05	FTL_1213	WP_003016307
FTL_RS06210	7.13284	3.02875	0.964711	3.13954	0.00169212	0.00789039	FTL_1215	WP_003016310
FTL_RS06230	733.974	3.82737	0.521559	7.33832	2.16295e-13	4.09038e-11	FTL_1218	WP_003016316
FTL_RS06240	21.4793	3.52375	0.973522	3.61959	0.000295071	0.00189514	FTL_1220	WP_003016320
FTL_RS06275	43.4751	3.59861	0.758253	4.74592	2.07558e-06	2.75987e-05	FTL_1228	WP_011457468
FTL_RS06280	83.5141	3.59362	0.619864	5.79744	6.73343e-09	2.12228e-07	FTL_1229	WP_003016343
FTL_RS06285	212.426	3.18201	0.48854	6.51331	7.35104e-11	5.21311e-09	FTL_1230	WP_003016345
FTL_RS06470	367.914	2.36874	0.52296	4.52949	5.91262e-06	6.89266e-05	FTL_1266	WP_003016401
FTL_RS06475	62.3676	4.1901	0.803408	5.21541	1.83414e-07	3.67259e-06	FTL_1267	WP_003016402
FTL_RS06480	148.477	3.96243	0.760228	5.21216	1.86657e-07	3.69407e-06	FTL_RS06480	WP_004578623
FTL_RS06510	29.7802	3.2067	0.838611	3.82382	0.000131399	0.000943631	FTL_1276	WP_003026010
FTL_RS06520	12.9799	3.93918	0.961608	4.09645	4.19543e-05	0.00038598	FTL_1278	WP_003016424
FTL_RS06535	7.09089	3.77384	1.0395	3.63045	0.000282931	0.00183098	FTL_1281	FTL_RS06535
FTL_RS06540	18.7056	4.42252	0.898223	4.92364	8.49493e-07	1.37699e-05	FTL_1282	WP_003016434
FTL_RS06605	28.6737	3.84845	0.715815	5.37632	7.60232e-08	1.77249e-06	FTL_1294	WP_003016460
FTL_RS06975	270.754	2.55837	0.539251	4.74431	2.09213e-06	2.76032e-05	FTL_RS06975	WP_003025648
FTL_RS07040	98.6204	3.61322	0.570463	6.33383	2.39151e-10	1.40357e-08	FTL_1376	WP_010030726
FTL_RS07050	5.66948	4.96615	1.35985	3.65199	0.000260213	0.00169687	FTL_1377	WP_003016613
FTL_RS07100	186	2.20818	0.615633	3.58685	0.000334696	0.00211767	FTL_1388	WP_003016632
FTL_RS07105	19.3575	2.15865	0.678807	3.18007	0.00147241	0.00703943	FTL_1389	WP_003016635
FTL_RS07435	16.5865	2.12787	0.618557	3.44005	0.000581596	0.00335551	FTL_1448	WP_003016747
FTL_RS07540	18.1976	3.30493	0.734183	4.50151	6.74717e-06	7.75924e-05	FTL_1472	WP_009369895
FTL_RS08095	3.58605	4.0776	1.32994	3.066	0.00216947	0.00974257	FTL_1588	WP_003033340
FTL_RS08520	55.4523	3.99181	0.845135	4.72328	2.32067e-06	2.99225e-05	FTL_1672	WP_011457517
FTL_RS08525	19.2448	2.71787	0.642486	4.23025	2.33437e-05	0.00022196	FTL_1673	WP_003017116
FTL_RS08580	26.159	2.52677	0.69161	3.65347	0.000258723	0.00169364	FTL_1685	WP_003017138
FTL_RS08690	31.5548	2.46738	0.607737	4.05995	4.90826e-05	0.000428642	FTL_1708	WP_003017163
FTL_RS08810	20.7808	2.87148	0.810617	3.54234	0.000396598	0.00243686	FTL_1728	WP_003017194
FTL_RS08835	13.515	3.64731	0.95346	3.82534	0.000130589	0.000943631	FTL_1731	WP_003017200
FTL_RS08850	19.4377	2.90285	0.91237	3.18166	0.00146433	0.00702055	FTL_1734	WP_003017208
FTL_RS09380	10.0983	3.33038	0.789861	4.21641	2.48219e-05	0.000233408	FTL_1833	WP_003017400
FTL_RS09430	95.7528	3.77518	0.564071	6.69273	2.19041e-11	1.78673e-09	FTL_RS09430	WP_003028585
FTL_RS09460	70.1586	5.54559	0.948357	5.84757	4.98792e-09	1.60178e-07	FTL_1853	WP_003017422
FTL_RS09650	6.71329	2.63332	0.805094	3.27083	0.00107233	0.00549733	FTL_1896	WP_003017460
FTL_RS09770	25.6958	3.17719	0.686822	4.62593	3.72924e-06	4.5663e-05	FTL_1919	WP_013921936
FTL_RS09960	74.0795	3.4039	0.738136	4.61148	3.99816e-06	4.84069e-05	FTL_1960	WP_010031558
FTL_RS09970	23.3748	2.74062	0.731049	3.74889	0.00017762	0.00121899	FTL_1962	WP_003013844
FTL_RS10635	178.217	3.79673	0.711716	5.33461	9.57483e-08	2.17285e-06	FTL_RS10635	WP_076611417
FTL_RS10670	60.0116	4.1879	0.902641	4.6396	3.4908e-06	4.36863e-05	FTL_1730	WP_230956110
FTL_RS10915	21.4163	2.88505	0.802243	3.59623	0.000322865	0.00205811	FTL_RS10915	WP_012429161
FTL_RS11010	14.2226	3.32832	0.70115	4.74695	2.06508e-06	2.75987e-05	FTL_RS11010	WP_014549035
FTL_RS11035	74.2545	4.98802	0.695705	7.16973	7.51467e-13	1.09279e-10	FTL_0053	WP_009370059
FTL_RS11130	4.6279	3.53828	1.15692	3.05837	0.00222544	0.00986379	FTL_1194	WP_003016271
FTL_RS11135	3.65765	4.69623	1.42314	3.2999	0.0009672	0.00504961	FTL_1214	WP_010030467
FTL_RS11350	13.1158	3.75077	0.935173	4.01078	6.05193e-05	0.00050583	FTL_0774	WP_223299123
FTL_RS11455	11.5688	2.09151	0.682343	3.06518	0.00217536	0.00974333	FTL_0979	WP_003015807
FTL_RS11505	9.20888	2.99763	0.961955	3.11618	0.00183208	0.00838226	FTL_1102	WP_003019055
FTL_RS11515	32.947	3.64872	0.762113	4.78763	1.68759e-06	2.31635e-05	FTL_1104	WP_223300440
FTL_RS11570	398.095	3.45306	0.67254	5.13436	2.83109e-07	5.18121e-06	FTL_RS11570	WP_003042179
FTL_RS11660	3.47528	4.7288	1.41314	3.3463	0.000818977	0.0044026	FTL_1711	WP_042536545
FTL_RS11880	5.46336	5.27995	1.52791	3.45567	0.000548933	0.0032106	FTL_1323	WP_003016520
FTL_RS11885	170.85	3.90555	0.678941	5.75241	8.79805e-09	2.7226e-07	FTL_1367	WP_003016595

## Sheet: down_reg
	baseMean	log2FoldChange	lfcSE	stat	pvalue	padj	old_locus_tag	Protein_ID
FTL_RS00005	57.8789	-3.77981	0.519422	-7.27695	3.41448e-13	5.81145e-11	FTL_0001	WP_003013591
FTL_RS00010	3.94293	-3.50491	1.02505	-3.41927	0.000627896	0.00357418	FTL_0002	WP_003013639
FTL_RS00045	8.31928	-2.38111	0.740233	-3.21671	0.00129671	0.00639711	FTL_0008	WP_003013655
FTL_RS00050	46.6144	-5.35219	0.850104	-6.29593	3.05567e-10	1.67766e-08	FTL_0009	WP_011457328
FTL_RS00055	5.5292	-3.74453	0.974178	-3.84379	0.00012115	0.000881188	FTL_0010	WP_003013699
FTL_RS00105	13.2035	-2.89932	0.765415	-3.7879	0.000151924	0.00107692	FTL_0020	WP_010032850
FTL_RS00240	2.7458	-4.57288	1.32833	-3.44257	0.000576212	0.00333794	FTL_0046	WP_003013974
FTL_RS00350	6.26991	-3.75742	0.956399	-3.92871	8.54011e-05	0.000663711	FTL_0070	WP_003014020
FTL_RS00515	10.843	-6.89284	1.14567	-6.01641	1.78325e-09	7.22639e-08	FTL_0105	WP_003014087
FTL_RS00555	134.631	-3.21708	0.670228	-4.79998	1.58684e-06	2.21576e-05	FTL_0112	WP_010031646
FTL_RS00560	99.0482	-4.42375	0.536096	-8.2518	1.56028e-16	1.3278e-13	FTL_0113	WP_003016165
FTL_RS00710	13.9551	-2.44184	0.760367	-3.2114	0.00132091	0.00649767	FTL_0136	WP_003014106
FTL_RS00755	8.21952	-3.77193	0.959815	-3.92985	8.49983e-05	0.000663611	FTL_0144	WP_003014123
FTL_RS00925	4.11475	-3.87345	1.08178	-3.58062	0.000342778	0.0021528	FTL_0174	WP_003014169
FTL_RS00935	19.1864	-2.56103	0.75022	-3.41371	0.000640858	0.00362372	FTL_0176	WP_003014181
FTL_RS00940	15.6407	-2.82413	0.694171	-4.06835	4.7347e-05	0.000425792	FTL_0177	WP_003021782
FTL_RS01005	16.3167	-2.29887	0.623665	-3.68606	0.000227754	0.00151421	FTL_0188	WP_003014216
FTL_RS01010	68.2536	-2.16083	0.56593	-3.81819	0.000134437	0.000957372	FTL_0189	WP_003014219
FTL_RS01045	15.9838	-3.29652	0.680535	-4.84402	1.27241e-06	1.88316e-05	FTL_0196	WP_003014238
FTL_RS01050	31.1308	-4.336	0.850371	-5.09895	3.41536e-07	5.93158e-06	FTL_0197	WP_003014240
FTL_RS01185	12.9097	-3.48027	1.0511	-3.31107	0.0009294	0.00491254	FTL_0223	WP_003014286
FTL_RS01190	112.019	-3.73992	0.465429	-8.03543	9.32528e-16	5.29054e-13	FTL_0224	WP_003014289
FTL_RS01195	123.828	-3.16379	0.571689	-5.5341	3.12828e-08	8.07627e-07	FTL_0225	WP_003017693
FTL_RS01205	41.5966	-2.1237	0.464613	-4.57091	4.85604e-06	5.73957e-05	FTL_0227	WP_003014302
FTL_RS01230	3.57983	-5.28174	1.29334	-4.08381	4.43023e-05	0.00040539	FTL_0232	WP_003014323
FTL_RS01235	158.12	-3.69383	0.519412	-7.11156	1.14737e-12	1.39534e-10	FTL_0233	WP_003021606
FTL_RS01250	7.07024	-2.66866	0.767259	-3.47817	0.00050485	0.00298352	FTL_0236	WP_003027202
FTL_RS01260	4.93437	-4.62795	1.16688	-3.96608	7.30649e-05	0.000586587	FTL_0238	WP_003027200
FTL_RS01265	29.3152	-2.47692	0.534549	-4.63367	3.59241e-06	4.46298e-05	FTL_0239	WP_011457354
FTL_RS01270	9.91176	-2.52949	0.741887	-3.40954	0.00065073	0.00366736	FTL_0240	WP_003027195
FTL_RS01285	20.9079	-3.87937	0.647409	-5.99214	2.07096e-09	7.83283e-08	FTL_0243	WP_010030778
FTL_RS01290	105.927	-3.48718	0.524528	-6.64822	2.96667e-11	2.19533e-09	FTL_0244	WP_003014341
FTL_RS01305	7.59353	-4.96758	1.12781	-4.40461	1.05973e-05	0.000113438	FTL_0247	WP_003014349
FTL_RS01310	10.7304	-4.77201	0.848823	-5.62191	1.88857e-08	5.26941e-07	FTL_0248	WP_003014352
FTL_RS01335	9.36348	-3.40475	0.787449	-4.32377	1.53384e-05	0.000154728	FTL_0253	WP_003014361
FTL_RS01370	11.5653	-2.64479	0.803165	-3.29296	0.000991379	0.00514429	FTL_0260	WP_003014378
FTL_RS01395	99.7679	-2.8948	0.751664	-3.85119	0.000117543	0.000868145	FTL_0265	WP_003016509
FTL_RS01410	109.917	-2.09601	0.487959	-4.29547	1.74323e-05	0.000173507	FTL_0267	WP_003014393
FTL_RS01425	11.1112	-4.48562	0.849775	-5.2786	1.30178e-07	2.87744e-06	FTL_0269	WP_003014395
FTL_RS01560	27.0443	-4.24977	0.757702	-5.60877	2.03773e-08	5.41909e-07	FTL_0295	WP_003018337
FTL_RS01610	30.5351	-3.35381	0.501183	-6.69179	2.20455e-11	1.78673e-09	FTL_0305	WP_003014480
FTL_RS01615	18.4481	-3.327	0.58783	-5.6598	1.51551e-08	4.37213e-07	FTL_0306	WP_003014483
FTL_RS01630	12.895	-3.80004	0.727846	-5.22094	1.78018e-07	3.63073e-06	FTL_0307	WP_003040486
FTL_RS01640	43.5352	-3.1214	0.518514	-6.0199	1.74527e-09	7.22639e-08	FTL_0309	WP_010031777
FTL_RS01650	23.9441	-2.04356	0.641271	-3.18674	0.00143886	0.0069375	FTL_0311	WP_003014488
FTL_RS01715	12.001	-2.6094	0.661441	-3.94503	7.97899e-05	0.000631639	FTL_0327	WP_003018366
FTL_RS01735	7.839	-2.93743	0.873019	-3.36469	0.000766307	0.00420727	FTL_0331	WP_003018370
FTL_RS01900	13.0716	-2.88929	0.8975	-3.21927	0.00128517	0.00635862	FTL_RS01900	WP_003020845
FTL_RS01955	7.18721	-3.50752	1.00078	-3.50479	0.000456964	0.00274824	FTL_0375	WP_003014577
FTL_RS01985	3.55089	-4.35817	1.11394	-3.9124	9.13849e-05	0.000700618	FTL_0381	WP_011457367
FTL_RS02005	19.1513	-3.48214	0.720006	-4.83626	1.32305e-06	1.92464e-05	FTL_0387	WP_003014600
FTL_RS02040	3.79278	-3.85549	1.09298	-3.52751	0.000419489	0.00255903	FTL_0394	WP_003014628
FTL_RS02045	7.43565	-3.07359	0.984167	-3.12303	0.00178998	0.00822239	FTL_0395	WP_003014629
FTL_RS02250	70.3529	-3.40462	0.530396	-6.41901	1.37166e-10	8.41218e-09	FTL_0436	WP_011457376
FTL_RS02265	4.94498	-3.94212	0.995242	-3.96097	7.46469e-05	0.000596474	FTL_0439	WP_011457377
FTL_RS02300	49.6096	-2.12197	0.57289	-3.70398	0.000212242	0.00142781	FTL_0444	WP_003014760
FTL_RS02355	29.3912	-2.3072	0.744486	-3.09905	0.00194141	0.00881143	FTL_0448	WP_003014768
FTL_RS02395	29.3406	-3.41685	0.801501	-4.26306	2.01648e-05	0.000198384	FTL_0456	WP_004336856
FTL_RS02400	3.41132	-4.37593	1.2328	-3.54959	0.000385832	0.00238795	FTL_0457	WP_003017957
FTL_RS02680	10.846	-5.03828	0.959507	-5.2509	1.51356e-07	3.26086e-06	FTL_0511	WP_003014792
FTL_RS02725	58.0243	-2.98404	0.873461	-3.41634	0.000634701	0.00360087	FTL_0520	WP_003014818
FTL_RS02730	16.1294	-3.74464	0.952042	-3.93328	8.37958e-05	0.00066028	FTL_0521	WP_003014820
FTL_RS02735	8.77904	-4.01512	0.98389	-4.08086	4.48692e-05	0.000408382	FTL_0522	WP_003014822
FTL_RS02815	268.507	-2.11302	0.645655	-3.27267	0.00106535	0.00547804	FTL_0537	WP_003014857
FTL_RS03070	127.173	-2.83274	0.592416	-4.78167	1.73846e-06	2.36709e-05	FTL_0588	WP_010030504
FTL_RS03075	7.91672	-3.31393	0.766269	-4.32476	1.52695e-05	0.000154728	FTL_0589	WP_003014965
FTL_RS03190	7.91764	-2.54775	0.760762	-3.34894	0.000811201	0.00438306	FTL_0611	WP_003015005
FTL_RS03215	41.3559	-2.57055	0.53033	-4.84707	1.253e-06	1.88031e-05	FTL_0616	WP_003015012
FTL_RS03360	15.0175	-5.33314	1.31686	-4.04988	5.12432e-05	0.000436079	FTL_0645	WP_003015055
FTL_RS03435	4.55518	-3.69091	1.05157	-3.50992	0.000448249	0.00271502	FTL_0660	WP_003015078
FTL_RS03525	10.5127	-2.73711	0.755046	-3.62509	0.000288856	0.00186225	FTL_0675	WP_010032150
FTL_RS03560	21.7506	-2.04495	0.556963	-3.67161	0.000241031	0.00159006	FTL_0681	WP_003015139
FTL_RS03680	19.5803	-2.80112	0.721682	-3.88138	0.000103867	0.000785698	FTL_0703	WP_003015178
FTL_RS03685	12.4189	-5.19876	0.921452	-5.64192	1.68162e-08	4.77021e-07	FTL_0704	WP_003015181
FTL_RS03750	18.03	-3.05517	0.777966	-3.92712	8.59682e-05	0.000665081	FTL_0718	WP_003015201
FTL_RS04000	31.3169	-4.85452	0.811704	-5.98065	2.22247e-09	8.08342e-08	FTL_0768	WP_003015293
FTL_RS04065	53.6541	-2.55108	0.678739	-3.75856	0.000170896	0.00118238	FTL_0784	WP_003015307
FTL_RS04115	7.00434	-4.03165	0.914657	-4.40782	1.04415e-05	0.000112477	FTL_0795	WP_003015336
FTL_RS04120	46.4434	-3.5388	0.6237	-5.67389	1.39593e-08	4.1682e-07	FTL_0796	WP_003015339
FTL_RS04160	6.85163	-3.00247	0.839666	-3.57579	0.000349169	0.00218488	FTL_0803	WP_003015357
FTL_RS04165	45.6084	-2.62972	0.488814	-5.37978	7.45749e-08	1.76287e-06	FTL_0804	WP_003015359
FTL_RS04295	10.4137	-2.88501	0.680921	-4.23692	2.26607e-05	0.000216677	FTL_0834	WP_003026367
FTL_RS04365	4.40366	-3.4543	1.10122	-3.13681	0.00170798	0.00794256	FTL_0847	WP_011457427
FTL_RS04545	57.8038	-2.22285	0.57817	-3.84464	0.000120731	0.000881188	FTL_0883	WP_011457433
FTL_RS04560	35.7505	-4.15466	0.613327	-6.77398	1.25289e-11	1.25436e-09	FTL_0886	WP_003015528
FTL_RS04585	469.956	-2.97632	0.574143	-5.18395	2.1724e-07	4.10824e-06	FTL_0891	WP_011457436
FTL_RS04645	7.23084	-2.22162	0.726232	-3.0591	0.00222003	0.00986379	FTL_0905	WP_003015669
FTL_RS04700	5.22542	-3.95049	1.22634	-3.22136	0.00127586	0.00633092	FTL_0918	WP_003015684
FTL_RS04735	15.3844	-4.23352	0.774963	-5.46286	4.68521e-08	1.15568e-06	FTL_0926	WP_003015695
FTL_RS04740	30.8753	-2.8306	0.581575	-4.86712	1.13238e-06	1.75209e-05	FTL_0927	WP_003015696
FTL_RS04755	23.4186	-2.11406	0.656237	-3.22148	0.00127528	0.00633092	FTL_0930	WP_003015702
FTL_RS04810	3.77699	-4.06475	1.08109	-3.75988	0.000169995	0.00118238	FTL_0941	WP_003015722
FTL_RS04925	22.2464	-3.17566	0.70625	-4.49651	6.9078e-06	7.89066e-05	FTL_0965	WP_003015772
FTL_RS04940	36.705	-2.61418	0.807235	-3.23843	0.00120189	0.0060165	FTL_0968	WP_003015781
FTL_RS05045	5.50396	-4.0347	1.03746	-3.88902	0.000100649	0.000764749	FTL_0987	WP_010030432
FTL_RS05055	4.5476	-2.79717	0.86345	-3.23953	0.00119728	0.00601114	FTL_0989	WP_003015834
FTL_RS05090	4.61897	-3.0458	0.987241	-3.08516	0.0020344	0.00916018	FTL_0995	WP_003015843
FTL_RS05170	6.40885	-3.04145	0.980071	-3.10329	0.00191381	0.00870937	FTL_1014	WP_003015875
FTL_RS05175	13.8289	-3.52729	0.744798	-4.73591	2.18077e-06	2.85513e-05	FTL_1015	WP_003015877
FTL_RS05190	3.67244	-3.46894	1.05111	-3.30027	0.000965915	0.00504961	FTL_1018	WP_003015888
FTL_RS05225	12.9002	-4.8225	0.789568	-6.10777	1.01033e-09	4.78812e-08	FTL_1024	WP_003015897
FTL_RS05235	10.002	-3.59362	0.854713	-4.20447	2.61693e-05	0.000244726	FTL_1026	WP_010031819
FTL_RS05325	109.513	-4.78708	0.917113	-5.21972	1.7919e-07	3.63073e-06	FTL_1043	WP_003015950
FTL_RS05345	5.85967	-3.54965	1.01886	-3.48395	0.000494063	0.00294019	FTL_1047	WP_003015958
FTL_RS05350	12.5936	-2.96114	0.789167	-3.75223	0.000175266	0.0012077	FTL_1048	WP_003015961
FTL_RS05405	13.7055	-3.75706	0.735325	-5.10938	3.23212e-07	5.7906e-06	FTL_1060	WP_003015979
FTL_RS05475	14.2663	-3.94982	0.824418	-4.79104	1.65919e-06	2.29589e-05	FTL_1075	WP_003016005
FTL_RS05540	3.44742	-3.58393	1.04055	-3.44426	0.000572617	0.00333765	FTL_1089	WP_003021267
FTL_RS05575	8.3009	-4.0106	0.988761	-4.05619	4.98802e-05	0.000429516	FTL_1097	WP_003019053
FTL_RS05795	14.9021	-5.88384	1.12125	-5.24759	1.54101e-07	3.2785e-06	FTL_1138	WP_003025404
FTL_RS05815	180.437	-2.14424	0.445973	-4.80801	1.52436e-06	2.16206e-05	FTL_1142	WP_003016130
FTL_RS05830	43.5042	-2.55251	0.491931	-5.18876	2.11701e-07	4.04848e-06	FTL_1145	WP_003016141
FTL_RS05895	130.098	-2.77322	0.595683	-4.65554	3.23135e-06	4.07389e-05	FTL_1158	WP_010031646
FTL_RS05900	101.322	-3.96818	0.553727	-7.16631	7.70471e-13	1.09279e-10	FTL_1159	WP_003016165
FTL_RS06025	7.32473	-2.77993	0.795797	-3.49327	0.000477141	0.00285948	FTL_1177	WP_011457460
FTL_RS06070	3.37552	-5.04759	1.26892	-3.97787	6.95345e-05	0.000560889	FTL_1186	WP_003025459
FTL_RS06075	8.18988	-3.20055	0.96722	-3.30902	0.000936245	0.0049334	FTL_1187	WP_003016252
FTL_RS06175	33.2177	-2.5481	0.631171	-4.0371	5.41158e-05	0.000458234	FTL_1207	WP_003016293
FTL_RS06320	4.93833	-2.91242	0.848431	-3.43271	0.000597571	0.00342447	FTL_1237	WP_011457470
FTL_RS06330	70.4392	-2.05478	0.421274	-4.87754	1.07419e-06	1.67731e-05	FTL_1239	WP_003019188
FTL_RS06420	7.00083	-2.31959	0.742827	-3.12265	0.00179231	0.00822239	FTL_1256	WP_010030665
FTL_RS06650	23.2562	-3.95004	0.760264	-5.19562	2.04043e-07	3.94638e-06	FTL_1303	WP_010032364
FTL_RS06680	13.6241	-2.14407	0.618891	-3.46437	0.000531474	0.0031192	FTL_1309	WP_003027135
FTL_RS06725	95.0206	-2.80047	0.701383	-3.99278	6.53035e-05	0.000533162	FTL_1317	WP_003016509
FTL_RS06770	18.13	-2.85115	0.575547	-4.9538	7.27767e-07	1.21437e-05	FTL_1328	WP_011457482
FTL_RS06965	13.6616	-2.1066	0.688286	-3.06064	0.00220862	0.00984943	FTL_1364	WP_003016591
FTL_RS07125	12.7231	-4.26439	0.994422	-4.28831	1.80035e-05	0.000178151	FTL_1393	WP_003022320
FTL_RS07200	28.3754	-3.70587	0.58749	-6.30796	2.82738e-10	1.60407e-08	FTL_1406	WP_015083947
FTL_RS07205	50.7997	-4.70953	0.636669	-7.39715	1.39139e-13	3.38306e-11	FTL_1407	WP_003016677
FTL_RS07260	31.8138	-3.01425	0.500007	-6.0284	1.65587e-09	7.04573e-08	FTL_1416	WP_003016688
FTL_RS07300	8.10538	-3.75433	0.772151	-4.86218	1.16101e-06	1.76433e-05	FTL_1419	WP_003016692
FTL_RS07370	18.6764	-2.5344	0.73764	-3.43583	0.00059075	0.00339681	FTL_1433	WP_003016725
FTL_RS07405	10.1537	-3.42386	0.791935	-4.32341	1.53637e-05	0.000154728	FTL_1442	WP_010031745
FTL_RS07455	4.73266	-3.2299	0.902034	-3.58069	0.000342688	0.0021528	FTL_1452	WP_003016752
FTL_RS07490	32.8031	-2.46059	0.682489	-3.60531	0.000311778	0.00199491	FTL_1461	WP_003016758
FTL_RS07575	17.6273	-2.59095	0.536798	-4.82669	1.38823e-06	1.98552e-05	FTL_1479	WP_003016784
FTL_RS07635	47.2163	-4.29593	0.550355	-7.80573	5.9157e-15	1.91652e-12	FTL_1490	WP_003019368
FTL_RS07645	2.38004	-3.80283	1.20335	-3.1602	0.00157663	0.0074128	FTL_1492	WP_003016801
FTL_RS07705	69.7505	-2.62234	0.552175	-4.74911	2.04313e-06	2.75985e-05	FTL_1504	WP_003016823
FTL_RS07735	20.3211	-2.17824	0.641879	-3.39354	0.000689964	0.00386289	FTL_1511	WP_003016829
FTL_RS07805	31.9786	-2.62513	0.50219	-5.22738	1.71933e-07	3.56865e-06	FTL_1527	WP_003016861
FTL_RS07845	197.035	-3.2854	0.679309	-4.83638	1.32225e-06	1.92464e-05	FTL_1534	WP_003016871
FTL_RS07865	8.78111	-3.38404	0.893599	-3.78698	0.000152491	0.00107692	FTL_1538	WP_003016883
FTL_RS07890	12.486	-3.77455	0.818623	-4.61085	4.0102e-06	4.84069e-05	FTL_1543	WP_003016895
FTL_RS07915	99.9062	-2.5256	0.420656	-6.00395	1.92576e-09	7.62244e-08	FTL_1547	WP_010032542
FTL_RS07950	13.8316	-2.38554	0.588354	-4.0546	5.02195e-05	0.000429516	FTL_1553	WP_003016913
FTL_RS07965	17.6066	-3.0634	0.740158	-4.13885	3.49048e-05	0.000324634	FTL_1556	WP_003016919
FTL_RS08020	8.99673	-2.5092	0.704255	-3.56291	0.000366762	0.00228655	FTL_1571	WP_003019437
FTL_RS08045	5.29058	-3.41941	1.01283	-3.37609	0.000735234	0.00406289	FTL_RS08045	WP_012429759
FTL_RS08120	461.142	-5.69367	0.730992	-7.78896	6.75624e-15	1.91652e-12	FTL_1593	WP_003016972
FTL_RS08165	11.2773	-2.43669	0.733115	-3.32375	0.00088815	0.00473865	FTL_1602	WP_003016988
FTL_RS08170	76.7157	-4.06009	0.552153	-7.35321	1.9351e-13	4.09038e-11	FTL_1603	WP_003016990
FTL_RS08175	35.6477	-2.35246	0.586919	-4.00815	6.11973e-05	0.000508087	FTL_1604	WP_003016993
FTL_RS08185	7.20194	-2.51397	0.745648	-3.37152	0.000747533	0.00411748	FTL_1606	WP_003019455
FTL_RS08330	9.93439	-4.29564	0.868274	-4.94733	7.52381e-07	1.24325e-05	FTL_1634	WP_003017047
FTL_RS08360	21.5716	-3.58229	1.1168	-3.20763	0.00133832	0.00653097	FTL_RS08360	WP_003017058
FTL_RS08390	34.4328	-2.05067	0.473523	-4.33067	1.48659e-05	0.000154279	FTL_1644	WP_003017064
FTL_RS08700	81.3126	-2.05376	0.550471	-3.73091	0.000190793	0.00129892	FTL_1710	WP_003017165
FTL_RS08735	12.7979	-3.39561	0.954816	-3.5563	0.000376113	0.00233629	FTL_1715	WP_003017172
FTL_RS08785	5.47984	-3.89575	1.1623	-3.35174	0.000803045	0.00435281	FTL_1723	WP_003017182
FTL_RS08800	13.6523	-2.26673	0.651255	-3.48056	0.000500358	0.00296728	FTL_1726	WP_010032739
FTL_RS08880	232.14	-2.29364	0.517479	-4.43234	9.32174e-06	0.000102359	FTL_1740	WP_003017220
FTL_RS08895	249.616	-2.00419	0.370202	-5.41377	6.17121e-08	1.47935e-06	FTL_1743	WP_003017226
FTL_RS08900	170.668	-3.23591	0.5338	-6.06203	1.34414e-09	6.18306e-08	FTL_1744	WP_011457525
FTL_RS08910	10.2372	-5.02764	0.841878	-5.97194	2.34449e-09	8.31316e-08	FTL_1746	WP_003017231
FTL_RS08915	24.3221	-3.93731	0.701492	-5.61277	1.99113e-08	5.40309e-07	FTL_1747	WP_015083957
FTL_RS08925	22.4459	-5.26011	0.769575	-6.83508	8.19588e-12	8.71837e-10	FTL_1749	WP_011457527
FTL_RS09060	42.8007	-2.3164	0.570567	-4.05982	4.911e-05	0.000428642	FTL_1772	WP_003017291
FTL_RS09105	24.3919	-2.30599	0.489727	-4.70872	2.49272e-06	3.18993e-05	FTL_1780	WP_003017307
FTL_RS09110	26.2729	-2.20053	0.539646	-4.07773	4.54769e-05	0.000411711	FTL_1781	WP_003017310
FTL_RS09120	10.5083	-3.45113	0.850916	-4.05578	4.99681e-05	0.000429516	FTL_1783	WP_011457535
FTL_RS09130	5.01881	-3.33847	0.895612	-3.72759	0.000193321	0.00130569	FTL_1785	WP_003017317
FTL_RS09135	29.4455	-3.53725	0.526856	-6.71388	1.8952e-11	1.6977e-09	FTL_1786	WP_003017320
FTL_RS09145	3.11847	-4.42303	1.21506	-3.64019	0.000272435	0.00176979	FTL_1788	WP_003019781
FTL_RS09150	22.2568	-3.3919	0.664756	-5.10247	3.3525e-07	5.93158e-06	FTL_1789	WP_003028605
FTL_RS09195	21.2728	-3.75875	0.679222	-5.5339	3.13181e-08	8.07627e-07	FTL_1797	WP_003017337
FTL_RS09200	10.4398	-3.08063	0.670576	-4.594	4.34828e-06	5.21181e-05	FTL_1798	WP_003017341
FTL_RS09205	13.5681	-3.46982	0.685764	-5.0598	4.19704e-07	7.07263e-06	FTL_1799	WP_003017342
FTL_RS09215	8.98677	-3.77195	0.829044	-4.54976	5.37074e-06	6.30414e-05	FTL_1801	WP_003017346
FTL_RS09250	10.2325	-2.11291	0.658257	-3.20986	0.001328	0.00651368	FTL_1808	WP_003017352
FTL_RS09260	68.3591	-3.45058	0.646053	-5.34102	9.24259e-08	2.12579e-06	FTL_1810	WP_010032491
FTL_RS09265	8.84701	-5.92752	1.08612	-5.45754	4.82778e-08	1.17384e-06	FTL_1811	WP_003024580
FTL_RS09340	6.44819	-2.8367	0.773735	-3.66625	0.000246135	0.00161746	FTL_1825	WP_003017381
FTL_RS09350	246.606	-3.57511	0.557074	-6.41765	1.38391e-10	8.41218e-09	FTL_1827	WP_003017384
FTL_RS09355	9.19143	-2.72265	0.73814	-3.68853	0.000225555	0.00150547	FTL_1828	WP_011457538
FTL_RS09360	113.828	-4.36491	0.674668	-6.46973	9.81801e-11	6.42702e-09	FTL_1829	WP_003017394
FTL_RS09440	84.3249	-3.67299	0.461157	-7.96473	1.65587e-15	7.04574e-13	FTL_1849	WP_003017416
FTL_RS09520	14.1534	-2.84365	0.876703	-3.24358	0.00118038	0.00595507	FTL_1866	WP_003017431
FTL_RS09580	86.1072	-3.52824	0.623387	-5.65979	1.5156e-08	4.37213e-07	FTL_RS09580	WP_003022719
FTL_RS09640	95.4141	-2.8801	0.714458	-4.03116	5.55023e-05	0.000467648	FTL_1892	WP_003016509
FTL_RS09665	72.4209	-2.05733	0.482882	-4.26052	2.03951e-05	0.000199497	FTL_1899	WP_003017497
FTL_RS09725	115.193	-3.57041	0.812134	-4.39633	1.10094e-05	0.000117113	FTL_1911	WP_003027427
FTL_RS09730	44.6636	-3.57141	0.739828	-4.82735	1.3836e-06	1.98552e-05	FTL_1912	WP_011648794
FTL_RS09740	45.9084	-4.74088	0.70923	-6.68455	2.31633e-11	1.792e-09	FTL_1914	WP_003013806
FTL_RS09815	5.20876	-3.34518	1.0297	-3.24869	0.00115939	0.00587284	FTL_1929	WP_003013914
FTL_RS09820	4.5231	-4.70736	1.07266	-4.38849	1.14138e-05	0.000120661	FTL_1930	WP_003013911
FTL_RS09830	4.30237	-2.87468	0.896252	-3.20745	0.00133919	0.00653097	FTL_1933	WP_003027372
FTL_RS09845	8.39585	-2.49474	0.715186	-3.48825	0.0004862	0.00290355	FTL_1936	WP_010030827
FTL_RS09985	5.73996	-3.36487	1.00047	-3.3633	0.000770167	0.00421487	FTL_1965	WP_003013838
FTL_RS09990	53.8778	-2.2686	0.468134	-4.84605	1.25943e-06	1.88031e-05	FTL_1966	WP_010031554
FTL_RS09995	7.41179	-2.27049	0.735035	-3.08895	0.00200862	0.00909223	FTL_1967	WP_003017545
FTL_RS11790	4.51324	-5.53456	1.26622	-4.37094	1.23715e-05	0.000129977	FTL_RS11790	WP_003038440
