# Supplementary material for: Phenotypic and transcriptional characterization of F. tularensis LVS during transition into a viable but non-culturable state
Source: Front Microbiol. 2024 Feb 6;15:1347488. doi: 10.3389/fmicb.2024.1347488 (PMC10877056; doi:10.3389/fmicb.2024.1347488)
Supplement: Supplementary file 8 [file Table_4.XLSX]

## Sheet: illumina_LVS_result
	baseMean	log2FoldChange	lfcSE	stat	pvalue	padj	old_locus_tag	Uniprot
FTL_RS11310	1598.92	7.1402	0.254652	28.0391	5.43115e-173	1.05419e-169	FTL_0614	WP_230478145
FTL_RS03210	8404.74	5.08126	0.212003	23.9678	6.02467e-127	5.84694e-124	FTL_0615	WP_003015009
FTL_RS11665	2252.93	4.70306	0.197776	23.7797	5.41828e-125	3.50563e-122	FTL_1712	WP_011457523
FTL_RS11660	2576.53	4.76066	0.200576	23.7349	1.57357e-124	7.63575e-122	FTL_1711	WP_042536545
FTL_RS00035	1230.63	-0.576769	0.294541	-1.95819	0.0502072	0.0626702	FTL_0006	WP_012429909
FTL_RS01105	1198.31	-3.34857	0.1616	-20.7214	2.22294e-95	7.50074e-93	FTL_0208	WP_003014260
FTL_RS09770	2587.63	4.28049	0.206594	20.7193	2.31862e-95	7.50074e-93	FTL_1919	WP_013921936
FTL_RS03395	3685.13	2.6718	0.130114	20.5343	1.06294e-93	2.94738e-91	FTL_0652	WP_003015064
FTL_RS09950	15960.7	3.44432	0.168011	20.5006	2.12832e-93	5.16384e-91	FTL_1958	WP_010031560
FTL_RS02925	2372.66	4.95407	0.243688	20.3296	7.04318e-92	1.51898e-89	FTL_0559	WP_003014920
FTL_RS06615	2051.17	5.31105	0.262273	20.2501	3.54543e-91	6.88168e-89	FTL_1297	WP_003016465
FTL_RS01110	886.343	-3.1582	0.156311	-20.2046	8.92477e-91	1.57482e-88	FTL_0209	WP_003017717
FTL_RS00080	7291.6	-0.164721	0.191413	-0.860556	0.389483	0.427836	FTL_0015	WP_003013741
FTL_RS01100	4771.98	-3.56024	0.176986	-20.1159	5.35645e-90	8.66406e-88	FTL_0207	WP_010031082
FTL_RS00465	7747.44	2.71974	0.135432	20.0819	1.06174e-89	1.58526e-87	FTL_0093	WP_003014076
FTL_RS03370	1211.04	4.15847	0.208257	19.968	1.04632e-88	1.45064e-86	FTL_0647	WP_003015059
FTL_RS09990	30035	-3.50307	0.186842	-18.7488	1.97989e-78	2.56198e-76	FTL_1966	WP_010031554
FTL_RS01410	14660.4	2.85174	0.157911	18.0592	6.67877e-73	8.10219e-71	FTL_0267	WP_003014393
FTL_RS00990	6932.07	3.46213	0.209258	16.5448	1.74685e-61	1.99449e-59	FTL_0186	WP_003014202
FTL_RS00135	22.2579	1.32367	0.509468	2.59814	0.00937307	0.0127761	FTL_0025	FTL_RS00135
FTL_RS02935	1512.04	3.72542	0.23052	16.161	9.50836e-59	1.02532e-56	FTL_0561	WP_003014925
FTL_RS00145	2338.07	-0.0947636	0.185459	-0.510969	0.609373	0.645629	FTL_0028	WP_003013928
FTL_RS00150	4948.88	0.377934	0.724233	0.521841	NA	NA	FTL_0029	WP_003017580
FTL_RS00155	1972.48	0.352642	0.71974	0.489957	NA	NA	FTL_0030	WP_003013939
FTL_RS08050	3899.29	-3.27136	0.203018	-16.1136	2.04621e-58	2.09037e-56	FTL_1579	WP_010032392
FTL_RS05300	525.408	2.03893	0.127567	15.9832	1.67306e-57	1.6237e-55	FTL_1038	WP_003015942
FTL_RS05235	3042.85	-1.84729	0.11891	-15.5352	2.00479e-54	1.853e-52	FTL_1026	WP_010031819
FTL_RS00190	1051.17	2.42906	0.156808	15.4906	4.01325e-54	3.54078e-52	FTL_0036	WP_003013956
FTL_RS02975	4116.24	-3.20871	0.207498	-15.4638	6.08938e-54	5.13891e-52	FTL_0569	WP_003014930
FTL_RS02645	1037	3.72577	0.241316	15.4394	8.89317e-54	7.19235e-52	FTL_RS02645	WP_012429325
FTL_RS02920	2615.18	3.49579	0.227419	15.3716	2.53995e-53	1.97201e-51	FTL_0558	WP_003014918
FTL_RS00200	6284.4	-0.442091	0.254945	-1.73406	0.0829071	0.101146	FTL_0038	WP_003013961
FTL_RS07775	14302.7	-2.19816	0.144244	-15.2392	1.94187e-52	1.44968e-50	FTL_1521	WP_011457499
FTL_RS00210	723.96	0.294579	0.210494	1.39947	0.161674	0.188814	FTL_0040	WP_003013965
FTL_RS00115	220.128	3.55993	0.237677	14.978	1.02201e-50	7.34713e-49	FTL_0022	WP_003017574
FTL_RS06595	945.528	3.87832	0.259832	14.9262	2.2249e-50	1.54233e-48	FTL_RS06595	WP_003019310
FTL_RS00225	516.155	0.446621	0.224358	1.99066	0.0465184	0.0584037	FTL_0043	WP_003013968
FTL_RS04445	4753.96	2.78109	0.187664	14.8195	1.09643e-49	7.33849e-48	FTL_0863	WP_003015496
FTL_RS00235	972.298	-0.754731	0.461224	-1.63636	NA	NA	FTL_0045	WP_003013972
FTL_RS00240	1391.01	-0.219287	0.441194	-0.497032	NA	NA	FTL_0046	WP_003013974
FTL_RS00245	20.4853	0.758684	0.315301	2.40622	0.0161187	0.0213559	FTL_0047	WP_011457334
FTL_RS10915	7829.75	2.53011	0.171555	14.7481	3.16281e-49	2.04634e-47	FTL_RS10915	WP_012429161
FTL_RS00255	286.292	0.474778	0.178248	2.66358	0.00773135	0.0106585	FTL_0049	WP_003017627
FTL_RS09995	3749.89	-5.81529	0.394714	-14.7329	3.96156e-49	2.48044e-47	FTL_1967	WP_003017545
FTL_RS00285	547.745	0.212309	0.32073	0.661955	0.508	0.547489	FTL_0055	WP_003013986
FTL_RS02930	746.293	3.66119	0.253764	14.4275	3.4728e-47	2.10647e-45	FTL_0560	WP_003014922
FTL_RS03620	7635.17	-1.93693	0.13439	-14.4127	4.30246e-47	2.53063e-45	FTL_0691	WP_011648654
FTL_RS00305	2278.46	-0.171054	0.162259	-1.05421	0.291789	0.326999	FTL_0058	WP_003013996
FTL_RS04430	1668.98	3.24274	0.225925	14.3532	1.01745e-46	5.80846e-45	FTL_0860	WP_003015487
FTL_RS03195	9149.58	3.04459	0.212671	14.3159	1.73981e-46	9.6485e-45	FTL_0612	WP_011457400
FTL_RS05225	2131.68	-2.49654	0.174679	-14.2922	2.44845e-46	1.32012e-44	FTL_1024	WP_003015897
FTL_RS06240	4756.27	3.4521	0.242798	14.218	7.08589e-46	3.71722e-44	FTL_1220	WP_003016320
FTL_RS09640	9512.64	-2.7489	0.19343	-14.2113	7.79165e-46	3.9799e-44	FTL_1892	WP_003016509
FTL_RS11070	414.273	2.20307	0.155544	14.1636	1.53811e-45	7.65504e-44	FTL_0467	WP_011457383
FTL_RS00185	181.568	4.11701	0.2909	14.1527	1.79833e-45	8.72638e-44	FTL_0035	WP_003013954
FTL_RS00350	2767.67	-0.0166445	0.204996	-0.0811945	0.935287	0.944533	FTL_0070	WP_003014020
FTL_RS03805	2787.96	1.70126	0.120507	14.1175	2.96206e-45	1.40228e-43	FTL_0729	WP_010030758
FTL_RS00480	1920.56	-3.16936	0.226964	-13.9642	2.57889e-44	1.19182e-42	FTL_0097	WP_003014078
FTL_RS06725	9339.63	-2.77371	0.199345	-13.9141	5.19838e-44	2.34652e-42	FTL_1317	WP_003016509
FTL_RS00370	2355.94	0.441589	0.238302	1.85306	0.0638734	0.0790678	FTL_0074	WP_003014032
FTL_RS00375	1527.38	-0.0231958	0.297983	-0.0778426	0.937953	0.946241	FTL_0075	WP_003014034
FTL_RS00380	4204.14	0.67105	0.260331	2.57768	0.00994664	0.0135199	FTL_0076	WP_003014037
FTL_RS00385	1226.96	-0.174576	0.278856	-0.626044	0.531286	0.570368	FTL_0077	WP_003014040
FTL_RS00390	3377.57	-0.506436	0.201051	-2.51894	0.011771	0.0158114	FTL_0078	WP_003014043
FTL_RS09985	6688.34	-2.25152	0.162501	-13.8554	1.17929e-43	5.20229e-42	FTL_1965	WP_003013838
FTL_RS05735	105.074	5.70866	0.412692	13.8327	1.61791e-43	6.97858e-42	FTL_RS05735	WP_012118997
FTL_RS10275	3014.22	3.04178	0.220085	13.8209	1.90705e-43	8.04692e-42	FTL_RS10275	WP_086558274
FTL_RS00420	2321.25	0.526196	0.251767	2.09001	0.0366169	0.0464532	FTL_RS00420	WP_003040744
FTL_RS09840	1818.03	-2.16971	0.157303	-13.7932	2.80027e-43	1.15645e-41	FTL_1935	WP_003017524
FTL_RS00430	2227.02	0.653225	0.248315	2.63063	0.0085227	0.0116744	FTL_0086	WP_011457339
FTL_RS00435	2842.41	0.477998	0.194204	2.46133	0.0138425	0.0184788	FTL_0087	WP_003014057
FTL_RS00820	1895.67	3.1055	0.226426	13.7153	8.22046e-43	3.27274e-41	FTL_0155	WP_010031825
FTL_RS02575	1751.54	-2.96602	0.216261	-13.715	8.26195e-43	3.27274e-41	FTL_0491	WP_010030999
FTL_RS01395	9518.02	-2.73306	0.200221	-13.6502	2.01323e-42	7.81536e-41	FTL_0265	WP_003016509
FTL_RS05230	331.216	-1.92006	0.141664	-13.5536	7.5456e-42	2.87177e-40	FTL_1025	WP_003015901
FTL_RS10670	3663.58	3.28938	0.244856	13.434	3.82356e-41	1.42722e-39	FTL_1730	WP_230956110
FTL_RS08565	184.684	4.13076	0.307837	13.4187	4.70127e-41	1.72173e-39	FTL_1682	WP_003017131
FTL_RS01580	4964.16	2.10855	0.157382	13.3976	6.24129e-41	2.2434e-39	FTL_0299	WP_003014464
FTL_RS00475	846.094	0.143095	0.256481	0.557917	0.576901	0.613906	FTL_RS00475	FTL_RS00475
FTL_RS01020	4514.29	-1.37436	0.102829	-13.3654	9.63122e-41	3.39894e-39	FTL_0191	WP_003014224
FTL_RS04405	5982.7	2.51083	0.188946	13.2886	2.69502e-40	9.34113e-39	FTL_0855	WP_003015474
FTL_RS05160	1042.36	-2.36807	0.18017	-13.1436	1.85302e-39	6.31001e-38	FTL_1012	WP_003015870
FTL_RS00495	1085.89	-0.385204	0.15847	-2.43078	0.0150664	0.0200438	FTL_0100	WP_003014083
FTL_RS00500	2524.09	0.131156	0.152234	0.861539	0.388941	0.427725	FTL_0101	WP_014550324
FTL_RS06145	1439.37	2.86052	0.219164	13.052	6.1938e-39	2.07279e-37	FTL_1200	WP_003016280
FTL_RS08125	2745.92	-2.79565	0.214295	-13.0458	6.71558e-39	2.20931e-37	FTL_1594	WP_003016975
FTL_RS01595	298.446	3.6734	0.281702	13.04	7.24431e-39	2.34353e-37	FTL_0302	WP_003019836
FTL_RS00520	85.4079	0.220002	0.173445	1.26842	0.204647	0.233934	FTL_0106	WP_230957738
FTL_RS00975	637.981	2.58393	0.198299	13.0304	8.21421e-39	2.61374e-37	FTL_0184	WP_003023117
FTL_RS04465	4402.5	2.67045	0.205468	12.9969	1.27407e-38	3.98866e-37	FTL_0866	WP_230478159
FTL_RS04515	12226.6	-2.13255	0.164387	-12.9728	1.74578e-38	5.37867e-37	FTL_0877	WP_003015512
FTL_RS05780	3512.72	1.98726	0.153515	12.9451	2.50594e-38	7.60005e-37	FTL_1135	WP_003016113
FTL_RS03380	12700.2	2.11714	0.163774	12.9272	3.15993e-38	9.43604e-37	FTL_0650	WP_010031693
FTL_RS00570	952.52	-0.358275	0.255283	-1.40344	0.160486	0.187732	FTL_0115	WP_003016169
FTL_RS00575	8723.09	0.724636	0.375425	1.93017	0.0535853	0.0665445	FTL_0116	WP_003016172
FTL_RS08100	364.762	3.47729	0.271525	12.8065	1.5076e-37	4.43372e-36	FTL_1589	WP_003019836
FTL_RS00585	3934.73	0.541478	0.396699	1.36496	0.172266	0.199981	FTL_0118	WP_003016179
FTL_RS00590	2958.27	0.155564	0.371505	0.418742	0.675405	0.705956	FTL_0119	WP_003016181
FTL_RS00595	6677.76	0.662912	0.391048	1.69522	0.0900342	0.109291	FTL_0120	WP_003016182
FTL_RS08150	4011.36	2.85727	0.223255	12.7983	1.67672e-37	4.85749e-36	FTL_1599	WP_202128073
FTL_RS11555	5515.08	3.07128	0.240167	12.7881	1.91072e-37	5.45399e-36	FTL_1259	WP_223299117
FTL_RS08540	16830.2	-2.67446	0.209157	-12.7868	1.9419e-37	5.46265e-36	FTL_1678	WP_003017123
FTL_RS00615	161.452	0.99206	0.369503	2.68485	0.00725619	0.010053	FTL_0124	WP_003018235
FTL_RS00620	13458.6	1.14316	0.658598	1.73575	0.0826084	0.100845	FTL_0125	WP_011457346
FTL_RS00625	12171.9	1.03983	0.578315	1.79804	0.0721708	0.0888854	FTL_0126	WP_003016195
FTL_RS06520	2249.95	2.54404	0.199197	12.7715	2.36474e-37	6.5571e-36	FTL_1278	WP_003016424
FTL_RS00670	10880.4	0.265901	0.281802	0.943571	0.345389	0.384403	FTL_RS00670	WP_003021743
FTL_RS09805	355.581	3.51264	0.275722	12.7398	3.55343e-37	9.71437e-36	FTL_1926	WP_003019836
FTL_RS07420	274.185	3.65387	0.287485	12.7098	5.21856e-37	1.40684e-35	FTL_1445	WP_003019836
FTL_RS07905	5523.78	2.28323	0.179931	12.6895	6.76579e-37	1.79896e-35	FTL_1545	WP_003016897
FTL_RS00690	202.815	-0.570822	0.28769	-1.98415	0.0472388	0.0592315	FTL_0134	WP_003014103
FTL_RS11140	263.721	2.70716	0.213508	12.6794	7.69275e-37	2.01779e-35	FTL_RS11140	WP_003016327
FTL_RS08550	351.877	3.55991	0.281646	12.6397	1.27604e-36	3.3024e-35	FTL_1680	WP_003019836
FTL_RS08785	2254.29	-1.87763	0.148676	-12.629	1.46048e-36	3.72998e-35	FTL_1723	WP_003017182
FTL_RS00555	23300.1	-2.82351	0.22407	-12.601	2.08354e-36	5.25214e-35	FTL_0112	WP_010031646
FTL_RS00730	986.73	0.221822	0.187586	1.18251	0.237004	0.267612	FTL_0140	WP_003017764
FTL_RS05895	23557.7	-2.82785	0.224989	-12.5688	3.13248e-36	7.79506e-35	FTL_1158	WP_010031646
FTL_RS06865	293.451	3.52293	0.280646	12.5529	3.8312e-36	9.41311e-35	FTL_1348	WP_003019836
FTL_RS09730	28869.2	-2.90714	0.231717	-12.5461	4.17589e-36	1.01318e-34	FTL_1912	WP_011648794
FTL_RS02105	23668.1	3.12283	0.249633	12.5097	6.60996e-36	1.58394e-34	FTL_0407	WP_003014650
FTL_RS00755	144.465	0.50835	0.22058	2.30461	0.0211887	0.0276578	FTL_0144	WP_003014123
FTL_RS00760	2050.89	0.0218866	0.157498	0.138964	0.889479	0.902498	FTL_0145	WP_003014125
FTL_RS10060	385.896	3.64435	0.293988	12.3963	2.73742e-35	6.47967e-34	FTL_1885	WP_003019836
FTL_RS06485	10805.9	2.27075	0.183515	12.3737	3.62906e-35	8.48676e-34	FTL_1271	WP_003016405
FTL_RS00775	3646.48	0.00493822	0.246312	0.0200487	0.984005	0.986115	FTL_0148	WP_003014132
FTL_RS08875	21940.1	3.07233	0.248522	12.3624	4.17358e-35	9.64396e-34	FTL_1739	WP_003017219
FTL_RS00785	1581.35	0.140257	0.262323	0.534672	0.592876	0.630215	FTL_0150	WP_011648556
FTL_RS00790	1229.37	0.681672	0.258009	2.64205	0.0082406	0.0113039	FTL_0151	WP_003014135
FTL_RS05220	252.43	3.75097	0.304512	12.318	7.24901e-35	1.65533e-33	FTL_RS05220	WP_003019836
FTL_RS04410	6010.48	1.94111	0.158974	12.2102	2.74152e-34	6.18754e-33	FTL_0856	WP_003015476
FTL_RS07400	281.219	3.69327	0.303466	12.1703	4.47563e-34	9.98529e-33	FTL_1441	WP_003019836
FTL_RS00835	2310.59	0.319426	0.303347	1.05301	0.292337	0.327425	FTL_0157	WP_003017784
FTL_RS01465	1740.53	-1.86735	0.153476	-12.167	4.65704e-34	1.0272e-32	FTL_0277	WP_003014403
FTL_RS09945	6122.55	3.65549	0.300815	12.152	5.60046e-34	1.2214e-32	FTL_1957	WP_003013862
FTL_RS07755	290.997	3.61146	0.298331	12.1055	9.87478e-34	2.10626e-32	FTL_1516	WP_003019836
FTL_RS00855	5633.88	-0.159068	0.231527	-0.687036	0.49206	0.532083	FTL_0161	WP_003014146
FTL_RS11770	56.2737	5.6749	0.46876	12.1062	9.79422e-34	2.10626e-32	FTL_RS11770	WP_162013006
FTL_RS02585	3805.95	-1.14094	0.094775	-12.0384	2.23195e-33	4.70893e-32	FTL_0493	WP_004336886
FTL_RS06005	812.837	2.25376	0.187486	12.021	2.7578e-33	5.75579e-32	FTL_1175	WP_003016232
FTL_RS09645	193.843	3.19901	0.266199	12.0174	2.87986e-33	5.9466e-32	FTL_1894	WP_003019836
FTL_RS00895	1527.63	0.177256	0.206467	0.858521	0.390605	0.428826	FTL_0168	WP_010031504
FTL_RS06090	685.015	2.73393	0.228442	11.9677	5.24434e-33	1.0715e-31	FTL_1190	WP_003037086
FTL_RS09595	3463.85	-1.92751	0.161295	-11.9502	6.47643e-33	1.30945e-31	FTL_1883	WP_003017453
FTL_RS09625	463.753	2.61853	0.219364	11.9369	7.59672e-33	1.52013e-31	FTL_1889	WP_003017458
FTL_RS00915	4597.07	-0.403112	0.183018	-2.20258	0.0276246	0.0354156	FTL_0172	WP_003014165
FTL_RS03535	713.538	1.75756	0.147497	11.9159	9.78407e-33	1.93785e-31	FTL_0677	WP_003015115
FTL_RS11420	828.698	-2.12357	0.178549	-11.8935	1.27965e-32	2.50888e-31	FTL_0907	WP_079399540
FTL_RS01975	1002.27	-2.01061	0.169098	-11.8902	1.33059e-32	2.58268e-31	FTL_0379	WP_003014581
FTL_RS08025	266.423	3.8685	0.325629	11.8801	1.50175e-32	2.88604e-31	FTL_1572	WP_003019836
FTL_RS05900	9710.27	-2.5469	0.214625	-11.8668	1.76167e-32	3.35235e-31	FTL_1159	WP_003016165
FTL_RS11755	2726.1	2.24928	0.18966	11.8595	1.92115e-32	3.62034e-31	FTL_RS11755	WP_003017565
FTL_RS00950	1286.87	-0.026529	0.235615	-0.112595	0.910352	0.920309	FTL_0179	WP_003014184
FTL_RS08045	1496.75	-2.66186	0.224704	-11.8461	2.25509e-32	4.20879e-31	FTL_RS08045	WP_012429759
FTL_RS00960	969.191	-0.151269	0.194201	-0.778933	0.436019	0.47519	FTL_0181	WP_003014190
FTL_RS00965	2802.67	0.151928	0.178158	0.852773	0.393785	0.431829	FTL_0182	WP_003014194
FTL_RS04315	2115.82	-1.50625	0.127416	-11.8215	3.022e-32	5.58638e-31	FTL_0838	WP_003015426
FTL_RS01915	306.083	3.39559	0.287444	11.813	3.3423e-32	6.12019e-31	FTL_0367	WP_003019836
FTL_RS06390	269.939	3.73195	0.315976	11.8108	3.4309e-32	6.22372e-31	FTL_1250	WP_003019836
FTL_RS07085	386.398	3.79491	0.322354	11.7725	5.41035e-32	9.72361e-31	FTL_1386	WP_003019836
FTL_RS01430	272.403	3.44405	0.293169	11.7477	7.2583e-32	1.29251e-30	FTL_0270	WP_003019836
FTL_RS02455	334.307	3.55664	0.303888	11.7038	1.21895e-31	2.1509e-30	FTL_0468	WP_003019836
FTL_RS08435	418.927	3.41985	0.292239	11.7022	1.24135e-31	2.17069e-30	FTL_1655	WP_003019836
FTL_RS06630	1267.87	1.89964	0.162528	11.6881	1.46655e-31	2.54158e-30	FTL_1299	WP_003016467
FTL_RS09615	220.186	2.4337	0.208324	11.6823	1.56933e-31	2.69564e-30	FTL_RS09615	WP_011370220
FTL_RS03990	2669.91	-1.66131	0.142397	-11.6667	1.88549e-31	3.21029e-30	FTL_0766	WP_003015291
FTL_RS00560	9479.51	-2.51934	0.216261	-11.6495	2.30779e-31	3.89515e-30	FTL_0113	WP_003016165
FTL_RS05175	7750.34	-2.19855	0.188921	-11.6374	2.66064e-31	4.45199e-30	FTL_1015	WP_003015877
FTL_RS02200	15545	1.98815	0.171147	11.6166	3.39188e-31	5.62704e-30	FTL_0425	WP_003017861
FTL_RS02790	307.51	2.60785	0.224823	11.5995	4.1426e-31	6.81422e-30	FTL_0532	WP_003022484
FTL_RS01050	2022.48	-0.100408	0.141167	-0.711271	0.476917	0.516283	FTL_0197	WP_003014240
FTL_RS01055	2555.33	-0.0187753	0.142814	-0.131467	0.895406	0.908037	FTL_0198	WP_010031087
FTL_RS08795	7297.46	2.39723	0.206802	11.5919	4.52872e-31	7.38676e-30	FTL_1725	WP_003017188
FTL_RS01065	1405.03	-0.131965	0.23584	-0.559552	0.575785	0.613355	FTL_0200	WP_003014246
FTL_RS04425	1218.79	3.01463	0.260663	11.5652	6.18152e-31	9.99861e-30	FTL_0859	WP_003015484
FTL_RS01075	171.416	-0.213208	0.168648	-1.26422	0.206152	0.235516	FTL_0202	WP_003014250
FTL_RS01080	689.158	-0.214151	0.179375	-1.19387	0.232527	0.262863	FTL_0203	WP_003014253
FTL_RS01085	641.188	0.0894149	0.171127	0.522506	0.601318	0.63814	FTL_0204	WP_003014255
FTL_RS01090	343.858	-0.336592	0.279517	-1.20419	0.228516	0.258791	FTL_0205	WP_011457353
FTL_RS01095	972.187	0.170322	0.273975	0.621669	0.534159	0.572819	FTL_0206	WP_003014257
FTL_RS02155	304.017	3.66805	0.317323	11.5594	6.61981e-31	1.06191e-29	FTL_0416	WP_003019836
FTL_RS05525	1249.46	1.7818	0.154304	11.5473	7.61698e-31	1.21185e-29	FTL_1086	WP_003033808
FTL_RS03460	15247.3	2.61495	0.226553	11.5423	8.06927e-31	1.27337e-29	FTL_0662	WP_010032171
FTL_RS02665	1876.43	1.84766	0.160216	11.5323	9.06793e-31	1.41942e-29	FTL_0509	WP_003014789
FTL_RS07735	3271.72	-2.60433	0.225861	-11.5307	9.23884e-31	1.43461e-29	FTL_1511	WP_003016829
FTL_RS08730	42620	2.16889	0.188288	11.519	1.05791e-30	1.62968e-29	FTL_1714	WP_003017167
FTL_RS02945	292.125	2.30513	0.200624	11.4898	1.48423e-30	2.26842e-29	FTL_0562	WP_011648612
FTL_RS01135	2725.16	0.383031	0.16366	2.34041	0.0192626	0.0252968	FTL_0214	WP_003014268
FTL_RS06540	4409.13	2.2115	0.193114	11.4518	2.30342e-30	3.49292e-29	FTL_1282	WP_003016434
FTL_RS10225	270.504	3.21185	0.281066	11.4274	3.05205e-30	4.59228e-29	FTL_RS10225	WP_003019836
FTL_RS02205	15778.4	2.6336	0.231293	11.3864	4.88648e-30	7.2959e-29	FTL_0426	WP_003014690
FTL_RS03200	365.394	3.6376	0.320548	11.3481	7.5834e-30	1.12362e-28	FTL_0613	WP_003019836
FTL_RS01115	7193.09	-1.97359	0.174126	-11.3343	8.87712e-30	1.30534e-28	FTL_0210	WP_010031079
FTL_RS00865	142.581	3.58574	0.317865	11.2807	1.63406e-29	2.38474e-28	FTL_0163	WP_011457349
FTL_RS07195	376.827	-1.68317	0.149573	-11.2531	2.23528e-29	3.23782e-28	FTL_1405	WP_003016672
FTL_RS04475	393.448	3.65439	0.325583	11.2241	3.10422e-29	4.46318e-28	FTL_0868	WP_003019836
FTL_RS01185	2253.81	-0.477512	0.231885	-2.05926	0.0394693	0.0499087	FTL_0223	WP_003014286
FTL_RS02015	8128.68	2.44183	0.218195	11.1911	4.51024e-29	6.43705e-28	FTL_0389	WP_003014601
FTL_RS11560	1989.36	3.12767	0.279596	11.1864	4.75339e-29	6.73455e-28	FTL_1260	WP_042536541
FTL_RS02990	10639.6	-2.32837	0.208316	-11.1771	5.27825e-29	7.42398e-28	FTL_0572	WP_003014935
FTL_RS09505	2098.73	-1.81885	0.163069	-11.1538	6.85764e-29	9.57603e-28	FTL_1863	WP_004339999
FTL_RS00195	4088.57	1.8445	0.165383	11.1529	6.93019e-29	9.60822e-28	FTL_0037	WP_010032336
FTL_RS02950	746.747	3.17428	0.28555	11.1164	1.04454e-28	1.43791e-27	FTL_0563	WP_014548805
FTL_RS03085	315.735	3.81489	0.344327	11.0793	1.58144e-28	2.15271e-27	FTL_0591	WP_003019836
FTL_RS11440	6783.95	-4.04326	0.364948	-11.079	1.58598e-28	2.15271e-27	FTL_0953	WP_011457440
FTL_RS11760	3999.79	2.58338	0.233683	11.0551	2.0721e-28	2.79302e-27	FTL_RS11760	WP_234365803
FTL_RS08055	2335.09	-1.77832	0.16091	-11.0517	2.15178e-28	2.88041e-27	FTL_1580	WP_003016946
FTL_RS01275	3844.73	-2.96006	0.268086	-11.0414	2.41146e-28	3.20592e-27	FTL_0241	WP_003027193
FTL_RS06770	40728.7	-2.31847	0.210231	-11.0282	2.79361e-28	3.68871e-27	FTL_1328	WP_011457482
FTL_RS03005	411.877	3.33895	0.302823	11.0261	2.86037e-28	3.75133e-27	FTL_0575	WP_003019836
FTL_RS06635	708.646	1.99629	0.181353	11.0077	3.50737e-28	4.569e-27	FTL_1300	WP_011648720
FTL_RS02970	376.402	3.33533	0.303748	10.9806	4.73845e-28	6.13156e-27	FTL_0568	WP_003019836
FTL_RS00220	422.258	3.50389	0.319554	10.965	5.63241e-28	7.24008e-27	FTL_0042	WP_003019836
FTL_RS07690	290.467	2.9049	0.265111	10.9573	6.13093e-28	7.82904e-27	FTL_1500	WP_003019836
FTL_RS03065	894.131	-2.57674	0.235267	-10.9524	6.47067e-28	8.20887e-27	FTL_0587	WP_003014961
FTL_RS11190	627.06	3.36006	0.306992	10.9451	7.01208e-28	8.83795e-27	FTL_RS11190	WP_003014394
FTL_RS06235	27023.5	-2.75849	0.253237	-10.8929	1.24592e-27	1.55271e-26	FTL_1219	WP_003016318
FTL_RS07505	307.418	3.35702	0.308188	10.8928	1.24793e-27	1.55271e-26	FTL_1463	WP_003019836
FTL_RS11890	3819.95	3.13997	0.288412	10.8871	1.32791e-27	1.6417e-26	FTL_1368	WP_003016598
FTL_RS05080	449.221	1.91866	0.176392	10.8772	1.47991e-27	1.81805e-26	FTL_0993	WP_003015840
FTL_RS04680	8799.53	-1.22802	0.11292	-10.8751	1.5154e-27	1.84994e-26	FTL_0913	WP_230957618
FTL_RS01165	360.969	3.51095	0.323151	10.8647	1.69759e-27	2.05939e-26	FTL_0220	WP_003019836
FTL_RS09015	1436.84	1.95078	0.179587	10.8626	1.73782e-27	2.0951e-26	FTL_1763	WP_003017280
FTL_RS08165	12007.6	-1.50145	0.138267	-10.859	1.8068e-27	2.16482e-26	FTL_1602	WP_003016988
FTL_RS11595	35.7592	3.96456	0.366398	10.8204	2.75681e-27	3.2828e-26	FTL_RS11595	WP_230956117
FTL_RS09740	21027.1	-2.76025	0.25579	-10.7911	3.79275e-27	4.48886e-26	FTL_1914	WP_003013806
FTL_RS05750	54.8388	3.87176	0.358856	10.7892	3.87171e-27	4.55454e-26	FTL_1128	WP_003016103
FTL_RS02095	9827.06	2.22339	0.206253	10.7799	4.28228e-27	5.00717e-26	FTL_0405	WP_003014645
FTL_RS05645	285.584	3.41889	0.317839	10.7566	5.51421e-27	6.40903e-26	FTL_1112	WP_003019836
FTL_RS04790	1528.32	-2.25017	0.209304	-10.7507	5.88082e-27	6.79445e-26	FTL_0937	WP_003015719
FTL_RS04360	291.441	-3.0464	0.28351	-10.7453	6.23705e-27	7.16338e-26	FTL_RS04360	WP_011648638
FTL_RS07535	300.964	3.24425	0.302351	10.7301	7.35377e-27	8.39628e-26	FTL_1471	WP_003019836
FTL_RS00110	482.116	2.14465	0.200237	10.7105	9.08276e-27	1.02498e-25	FTL_0021	WP_003013752
FTL_RS08450	5587.99	-2.16887	0.202492	-10.7109	9.04973e-27	1.02498e-25	FTL_1658	WP_003017080
FTL_RS06445	1879.1	2.42161	0.226165	10.7073	9.4093e-27	1.05569e-25	FTL_1261	WP_011457474
FTL_RS03755	655.083	1.83339	0.171257	10.7054	9.59694e-27	1.07055e-25	FTL_0719	WP_003015203
FTL_RS04395	2201.21	2.28391	0.213581	10.6934	1.09269e-26	1.21195e-25	FTL_0853	WP_003015463
FTL_RS09140	3908.72	-3.15085	0.29477	-10.6892	1.14361e-26	1.26122e-25	FTL_1787	WP_003017321
FTL_RS02620	1273.09	3.17414	0.297236	10.6789	1.27832e-26	1.40182e-25	FTL_0501	WP_076010769
FTL_RS00550	5859.66	-2.68413	0.251546	-10.6705	1.39807e-26	1.52453e-25	FTL_0111	WP_003016161
FTL_RS08120	2110.71	-3.03786	0.284892	-10.6632	1.51319e-26	1.64084e-25	FTL_1593	WP_003016972
FTL_RS01435	650.947	-0.138777	0.300584	-0.461691	0.644303	0.67746	FTL_0271	WP_223292618
FTL_RS02680	4486.11	1.16701	0.109553	10.6525	1.69798e-26	1.83099e-25	FTL_0511	WP_003014792
FTL_RS07520	317.162	3.25906	0.306824	10.6219	2.35661e-26	2.52718e-25	FTL_1467	WP_003019836
FTL_RS01450	412.137	-0.357315	0.181223	-1.97168	0.0486457	0.060917	FTL_0274	WP_010031044
FTL_RS04335	94.98	2.34697	0.221232	10.6086	2.71672e-26	2.89734e-25	FTL_0842	WP_006248253
FTL_RS06810	3022.76	-1.79885	0.169739	-10.5978	3.05103e-26	3.23609e-25	FTL_1336	WP_003016545
FTL_RS05890	5784.97	-2.67647	0.252631	-10.5944	3.16422e-26	3.33791e-25	FTL_1157	WP_003016161
FTL_RS09460	1076.91	2.63992	0.249316	10.5887	3.36329e-26	3.52873e-25	FTL_1853	WP_003017422
FTL_RS04800	1213.37	-2.0549	0.194364	-10.5724	4.00043e-26	4.17465e-25	FTL_0939	WP_003015584
FTL_RS06640	309.298	3.4308	0.324528	10.5717	4.03215e-26	4.18524e-25	FTL_1301	WP_003019836
FTL_RS00045	2008.92	-1.66922	0.157991	-10.5653	4.317e-26	4.45707e-25	FTL_0008	WP_003013655
FTL_RS08855	3843.95	-2.74839	0.260289	-10.559	4.61685e-26	4.74143e-25	FTL_1735	WP_003017210
FTL_RS11225	198.424	3.79299	0.359512	10.5504	5.05848e-26	5.16764e-25	FTL_RS11225	WP_014549150
FTL_RS01500	465.089	0.135199	0.426199	0.317221	0.751076	0.779176	FTL_0284	WP_003014420
FTL_RS01505	14127.1	0.672513	0.380797	1.76607	0.0773849	0.0948857	FTL_0285	WP_010031040
FTL_RS04435	305.855	3.33086	0.316028	10.5398	5.66458e-26	5.75652e-25	FTL_0861	WP_003019836
FTL_RS09590	3992.21	-1.90248	0.180579	-10.5354	5.93331e-26	5.9982e-25	FTL_RS09590	WP_004339068
FTL_RS04455	13003.3	2.10451	0.199958	10.5248	6.64334e-26	6.6812e-25	FTL_0865	WP_003015502
FTL_RS08530	954.203	2.68523	0.255592	10.5059	8.11213e-26	8.11631e-25	FTL_1674	WP_003017118
FTL_RS01530	2034.24	-0.337726	0.280106	-1.20571	0.22793	0.258418	FTL_0290	WP_003014452
FTL_RS02345	13837.1	3.00816	0.2864	10.5033	8.33912e-26	8.30064e-25	FTL_RS02345	WP_003022102
FTL_RS02855	13572	1.9709	0.187925	10.4877	9.83823e-26	9.74286e-25	FTL_0544	WP_003014894
FTL_RS04145	4085.14	-1.95874	0.187029	-10.4729	1.15074e-25	1.1338e-24	FTL_0801	WP_003015352
FTL_RS10810	146.757	3.25334	0.311232	10.4531	1.41806e-25	1.39013e-24	FTL_RS10810	WP_011648577
FTL_RS04940	4019.34	-2.02271	0.193649	-10.4452	1.54061e-25	1.50268e-24	FTL_0968	WP_003015781
FTL_RS03630	1445.46	3.0608	0.29326	10.4372	1.67756e-25	1.62807e-24	FTL_0693	WP_003015155
FTL_RS06515	3514.9	1.91826	0.1841	10.4196	2.01715e-25	1.9479e-24	FTL_1277	WP_003016421
FTL_RS01575	4181.89	0.482853	0.224131	2.15433	0.031214	0.0398856	FTL_0298	WP_010031034
FTL_RS00030	219.059	2.1987	0.211145	10.4132	2.15729e-25	2.07292e-24	FTL_0005	WP_003013646
FTL_RS01585	1260.27	0.32445	0.223289	1.45305	0.146209	0.17189	FTL_0300	WP_003014466
FTL_RS11850	4581.05	3.0061	0.288818	10.4083	2.2725e-25	2.17286e-24	FTL_1053	WP_254052915
FTL_RS01390	435.675	1.87669	0.180548	10.3944	2.62927e-25	2.50167e-24	FTL_0264	WP_003019836
FTL_RS11650	691.257	2.85686	0.274983	10.3892	2.77623e-25	2.62861e-24	FTL_1691	WP_003017146
FTL_RS05530	400.861	3.27056	0.315322	10.3721	3.3203e-25	3.1285e-24	FTL_1087	WP_003019836
FTL_RS01615	8638.52	-0.570084	0.229437	-2.48471	0.0129658	0.0173563	FTL_0306	WP_003014483
FTL_RS03840	10436.8	2.49713	0.240889	10.3663	3.52932e-25	3.30938e-24	FTL_0734	FTL_RS03840
FTL_RS04480	82.4476	2.48807	0.240158	10.3601	3.76414e-25	3.51259e-24	FTL_0869	WP_010031263
FTL_RS03245	3841.99	1.99392	0.192654	10.3497	4.1971e-25	3.89788e-24	FTL_0621	WP_015083923
FTL_RS00395	413.69	3.13901	0.303376	10.3469	4.32084e-25	3.99369e-24	FTL_0079	WP_003019836
FTL_RS08170	888.86	-1.95375	0.188851	-10.3455	4.38828e-25	4.0368e-24	FTL_1603	WP_003016990
FTL_RS06430	7524.07	1.78113	0.172292	10.3378	4.75107e-25	4.34992e-24	FTL_1258	WP_014548260
FTL_RS01670	2263.72	0.321075	0.207243	1.54927	0.121317	0.144269	FTL_0316	WP_003014497
FTL_RS01675	3276.94	-0.547333	0.272228	-2.01057	0.0443712	0.0558887	FTL_0317	WP_003014502
FTL_RS01680	391.703	0.0496064	0.182919	0.271194	0.786242	0.812185	FTL_0318	WP_003014503
FTL_RS01705	9954.24	-2.31135	0.223863	-10.3249	5.43993e-25	4.95723e-24	FTL_0325	WP_003014506
FTL_RS09450	396.61	3.09446	0.299985	10.3154	6.00335e-25	5.44509e-24	FTL_1851	WP_003019836
FTL_RS01695	1961.5	0.483199	0.231619	2.08618	0.0369624	0.0468609	FTL_0322	WP_003026588
FTL_RS01195	10683.1	-2.28901	0.222061	-10.308	6.4827e-25	5.85252e-24	FTL_0225	WP_003017693
FTL_RS06580	379.315	2.01896	0.196059	10.2977	7.21527e-25	6.48372e-24	FTL_1289	WP_003016454
FTL_RS04115	5501.46	-1.97956	0.192325	-10.2928	7.59363e-25	6.79227e-24	FTL_0795	WP_003015336
FTL_RS03915	301.761	3.28668	0.319843	10.2759	9.04846e-25	8.05645e-24	FTL_0749	WP_003019836
FTL_RS08980	8754.01	-1.81157	0.176544	-10.2613	1.05314e-24	9.33396e-24	FTL_1756	WP_011457530
FTL_RS03290	1388.59	1.78508	0.174124	10.2517	1.16225e-24	1.02542e-23	FTL_RS03290	WP_014550096
FTL_RS08500	9594.53	-1.9728	0.193348	-10.2034	1.91481e-24	1.68174e-23	FTL_1668	WP_003017108
FTL_RS09980	14101.8	-1.96352	0.192832	-10.1825	2.37388e-24	2.07554e-23	FTL_1964	WP_015083964
FTL_RS07205	16137.6	-2.02418	0.198906	-10.1766	2.52315e-24	2.19616e-23	FTL_1407	WP_003016677
FTL_RS08835	7007.07	2.09191	0.205745	10.1675	2.77011e-24	2.40035e-23	FTL_1731	WP_003017200
FTL_RS01190	13002.4	-3.33873	0.328999	-10.1482	3.37702e-24	2.91324e-23	FTL_0224	WP_003014289
FTL_RS04125	1503.21	-1.70292	0.167978	-10.1377	3.75714e-24	3.22682e-23	FTL_0797	WP_003015344
FTL_RS04695	20243.2	2.15719	0.213057	10.1249	4.2834e-24	3.66259e-23	FTL_0917	WP_003015680
FTL_RS08780	3048.02	-2.11073	0.208745	-10.1115	4.91165e-24	4.18137e-23	FTL_1722	WP_003019581
FTL_RS01770	168.576	0.0759602	0.225286	0.337172	0.735987	0.765569	FTL_0338	WP_003024934
FTL_RS01785	26.9841	0.767035	0.289156	2.65267	0.00798586	0.0109933	FTL_0340	WP_003014717
FTL_RS03680	7136.31	-2.66574	0.263889	-10.1017	5.42661e-24	4.59959e-23	FTL_0703	WP_003015178
FTL_RS08915	9351.05	-2.3597	0.233651	-10.0993	5.56552e-24	4.67648e-23	FTL_1747	WP_015083957
FTL_RS11830	704.422	1.48728	0.147264	10.0994	5.55803e-24	4.67648e-23	FTL_0841	WP_003015435
FTL_RS01815	428.749	0.23703	0.247428	0.957975	0.338075	0.376912	FTL_0346	WP_004286484
FTL_RS03215	50917.9	2.09495	0.20754	10.0942	5.86163e-24	4.90407e-23	FTL_0616	WP_003015012
FTL_RS00505	855.943	-2.52118	0.250511	-10.0641	7.96038e-24	6.63137e-23	FTL_0103	WP_003032563
FTL_RS03375	4324.14	1.37159	0.136593	10.0414	1.00235e-23	8.31433e-23	FTL_RS03375	WP_003037244
FTL_RS01855	438.179	-0.355754	0.216022	-1.64684	0.0995905	0.120065	FTL_0354	WP_003014535
FTL_RS01860	943.3	0.0425006	0.265064	0.160341	0.872613	0.887705	FTL_0355	WP_003014538
FTL_RS00065	13047.3	-1.78486	0.177878	-10.0342	1.07838e-23	8.87127e-23	FTL_0012	WP_003013734
FTL_RS07355	3183.98	-1.85361	0.18473	-10.0342	1.07863e-23	8.87127e-23	FTL_1430	WP_003016720
FTL_RS04235	298.726	3.22689	0.322361	10.0102	1.37524e-23	1.1263e-22	FTL_0820	WP_003019836
FTL_RS01890	1994.66	0.0384622	0.157646	0.243979	0.807247	0.832554	FTL_0360	WP_003014558
FTL_RS06730	207.627	2.96913	0.297281	9.98763	1.72657e-23	1.4081e-22	FTL_1319	WP_003019836
FTL_RS03760	1295.44	1.93398	0.193785	9.98001	1.86452e-23	1.51424e-22	FTL_0720	WP_003015206
FTL_RS01905	2162.59	0.173415	0.131849	1.31525	0.188426	0.217053	FTL_0365	WP_014549374
FTL_RS07945	4339.05	-2.10181	0.210854	-9.96808	2.10263e-23	1.697e-22	FTL_1552	WP_011457502
FTL_RS08765	485.439	2.70658	0.271531	9.96787	2.10704e-23	1.697e-22	FTL_1719	WP_003017175
FTL_RS03180	14207.5	2.67615	0.268552	9.96508	2.16698e-23	1.73806e-22	FTL_0609	WP_003014999
FTL_RS11025	121.12	-2.45383	0.246328	-9.96164	2.24339e-23	1.79194e-22	FTL_0007	WP_003024316
FTL_RS11805	98.9835	2.61234	0.262398	9.95564	2.38281e-23	1.8955e-22	FTL_RS11805	WP_253253416
FTL_RS01940	4317.16	0.509687	0.200177	2.54618	0.0108909	0.0147312	FTL_0372	WP_003014572
FTL_RS02020	8475.13	1.83275	0.18477	9.91912	3.43775e-23	2.71816e-22	FTL_0390	WP_003014602
FTL_RS04610	2589.81	-1.73839	0.175261	-9.91891	3.44496e-23	2.71816e-22	FTL_0896	WP_003015649
FTL_RS01285	6615.49	-2.28748	0.231086	-9.89883	4.21162e-23	3.30962e-22	FTL_0243	WP_010030778
FTL_RS09865	1114.04	-2.03935	0.206038	-9.89794	4.2495e-23	3.32592e-22	FTL_1941	WP_003013894
FTL_RS08350	1407.75	-1.92692	0.194927	-9.88534	4.81948e-23	3.75687e-22	FTL_1638	WP_003017055
FTL_RS09820	5950.85	-1.94337	0.196629	-9.88342	4.9126e-23	3.81414e-22	FTL_1930	WP_003013911
FTL_RS02065	8394.22	2.26251	0.229389	9.86321	6.00984e-23	4.64745e-22	FTL_0399	WP_003014632
FTL_RS08245	3109.23	-2.17532	0.220673	-9.85765	6.35155e-23	4.89221e-22	FTL_1617	WP_003017016
FTL_RS01985	2192.39	0.0100446	0.173099	0.0580281	0.953726	0.960157	FTL_0381	WP_011457367
FTL_RS06465	13665.4	1.50245	0.15289	9.827	8.615e-23	6.60937e-22	FTL_1265	WP_003016400
FTL_RS01995	1154.52	-0.265866	0.16035	-1.65804	0.0973097	0.117461	FTL_0383	WP_003018413
FTL_RS08000	847.875	1.25114	0.127676	9.79934	1.13327e-22	8.66012e-22	FTL_1567	WP_003016925
FTL_RS02005	13512.5	-0.32538	0.191861	-1.69592	0.0899006	0.109197	FTL_0387	WP_003014600
FTL_RS04400	3302.72	1.96839	0.200971	9.7944	1.19004e-22	9.05832e-22	FTL_0854	WP_003015471
FTL_RS02070	407.823	3.08015	0.315077	9.77588	1.42903e-22	1.0835e-21	FTL_0400	WP_003019836
FTL_RS05025	3747.09	1.95357	0.200123	9.76183	1.6417e-22	1.2399e-21	FTL_0983	WP_003015815
FTL_RS02035	1043.79	0.23024	0.160518	1.43435	0.151471	0.177755	FTL_0393	WP_003014609
FTL_RS02580	6892.6	-1.95875	0.200814	-9.75404	1.77277e-22	1.3337e-21	FTL_0492	WP_004336885
FTL_RS02045	4628.1	-0.256051	0.164547	-1.5561	0.119685	0.142608	FTL_0395	WP_003014629
FTL_RS02050	11667.6	-0.326133	0.168562	-1.9348	0.0530147	0.0659202	FTL_0396	WP_010030542
FTL_RS01280	12393.6	-3.22603	0.330971	-9.74718	1.89662e-22	1.42137e-21	FTL_0242	WP_003017796
FTL_RS04095	2454.05	-2.39808	0.246758	-9.71833	2.51879e-22	1.88037e-21	FTL_0790	WP_003015323
FTL_RS06690	5204.97	-1.52231	0.156769	-9.71056	2.71833e-22	2.02156e-21	FTL_1311	WP_003016498
FTL_RS08475	1452.3	-2.03193	0.209362	-9.70535	2.86087e-22	2.11945e-21	FTL_1663	WP_003017093
FTL_RS00140	3382	-2.55347	0.263582	-9.68759	3.40453e-22	2.51262e-21	FTL_RS00140	WP_003027514
FTL_RS02080	2405.23	0.0270853	0.12428	0.217938	0.827478	0.849806	FTL_0402	WP_003014637
FTL_RS02525	2568.33	1.74451	0.180146	9.68387	3.53094e-22	2.59604e-21	FTL_0481	WP_004336879
FTL_RS02630	1887.96	2.55967	0.264994	9.65933	4.48768e-22	3.2634e-21	FTL_0502	WP_003035728
FTL_RS07605	1677.56	1.37005	0.141838	9.6593	4.48907e-22	3.2634e-21	FTL_1485	WP_003016793
FTL_RS10190	1337.2	2.37571	0.245936	9.65986	4.46453e-22	3.2634e-21	FTL_0314	WP_011457326
FTL_RS02360	3047.69	-2.32939	0.241221	-9.65666	4.60653e-22	3.3363e-21	FTL_0449	WP_003017929
FTL_RS08970	1027.41	-1.48454	0.153791	-9.65296	4.77571e-22	3.44597e-21	FTL_1754	WP_003017265
FTL_RS05725	1030.15	2.18475	0.226374	9.65107	4.86476e-22	3.49722e-21	FTL_1125	WP_011457453
FTL_RS02125	1873.21	0.54786	0.212938	2.57286	0.0100862	0.0137	FTL_0410	WP_003025840
FTL_RS01270	1412.25	-3.43943	0.357417	-9.62302	6.39253e-22	4.57856e-21	FTL_0240	WP_003027195
FTL_RS02135	1506.45	0.0727261	0.159576	0.455746	0.648573	0.681208	FTL_0412	WP_003014661
FTL_RS07135	4172.88	-1.62339	0.169074	-9.60164	7.86853e-22	5.615e-21	FTL_1395	WP_011457485
FTL_RS03340	136.98	2.72161	0.283498	9.6001	7.98667e-22	5.67844e-21	FTL_0641	WP_011457403
FTL_RS04440	5571.77	1.97699	0.206263	9.58479	9.2646e-22	6.56299e-21	FTL_0862	WP_003015493
FTL_RS08040	2971.35	-1.02607	0.107264	-9.56586	1.11268e-21	7.85349e-21	FTL_1576	WP_003016941
FTL_RS07040	3621.31	1.79565	0.187777	9.56269	1.14739e-21	8.06917e-21	FTL_1376	WP_010030726
FTL_RS07090	2467.83	1.96889	0.206156	9.5505	1.29067e-21	9.04399e-21	FTL_1387	WP_253253420
FTL_RS09870	461.939	-1.52259	0.159565	-9.54214	1.39911e-21	9.7686e-21	FTL_1942	WP_003013892
FTL_RS03055	23088.7	-1.46694	0.153972	-9.52735	1.61356e-21	1.12255e-20	FTL_0585	WP_010030507
FTL_RS02185	2845.79	-0.172898	0.256316	-0.674553	0.49996	0.539723	FTL_0422	WP_014549397
FTL_RS02190	3664.25	-0.00205205	0.105978	-0.019363	0.984552	0.986115	FTL_0423	WP_003014687
FTL_RS00340	5401.96	2.03288	0.21345	9.52391	1.66777e-21	1.15612e-20	FTL_0068	WP_003014015
FTL_RS05760	3829.88	2.01773	0.212185	9.5093	1.91941e-21	1.32583e-20	FTL_RS05760	WP_004339337
FTL_RS00260	1434.67	2.08055	0.219085	9.49653	2.16998e-21	1.48937e-20	FTL_RS00260	WP_014549161
FTL_RS07030	5062.66	1.83251	0.192968	9.49646	2.17152e-21	1.48937e-20	FTL_1374	WP_014549614
FTL_RS07240	3806.08	2.04854	0.215752	9.49488	2.20465e-21	1.50677e-20	FTL_1412	WP_003016683
FTL_RS02220	1930.46	-0.289553	0.129368	-2.23821	0.0252076	0.0325103	FTL_0429	WP_003014696
FTL_RS02225	3528.76	0.0477347	0.162464	0.293817	0.768898	0.795539	FTL_0430	WP_003014698
FTL_RS02985	1888.31	-2.22238	0.234595	-9.47326	2.71251e-21	1.84736e-20	FTL_0571	WP_003014931
FTL_RS06740	686.025	2.39096	0.252428	9.47183	2.74996e-21	1.86632e-20	FTL_1321	WP_003016518
FTL_RS06095	15377.2	2.09387	0.221285	9.46234	3.01125e-21	2.03653e-20	FTL_1191	WP_003016262
FTL_RS08860	13469.5	-2.47225	0.261522	-9.45333	3.28224e-21	2.21209e-20	FTL_1736	WP_003024826
FTL_RS02250	28089.8	-0.0307221	0.163891	-0.187455	0.851304	0.869674	FTL_0436	WP_011457376
FTL_RS02255	2182.34	0.0856189	0.257442	0.332575	0.739455	0.768764	FTL_0437	WP_003014708
FTL_RS02370	3345.07	-1.85218	0.195945	-9.45254	3.30693e-21	2.22102e-20	FTL_0451	WP_004336850
FTL_RS05770	2722.75	1.76643	0.186917	9.45036	3.37657e-21	2.25997e-20	FTL_1133	WP_010030599
FTL_RS02290	1527.96	-0.468434	0.270852	-1.72949	0.0837222	0.102076	FTL_0442	WP_003014750
FTL_RS06055	11874.6	2.23972	0.237052	9.44821	3.44685e-21	2.29909e-20	FTL_1183	WP_003016246
FTL_RS08645	5179.24	1.43652	0.152062	9.44695	3.48849e-21	2.31889e-20	FTL_1699	WP_011648773
FTL_RS11855	1615.06	2.04823	0.216946	9.44118	3.68603e-21	2.44184e-20	FTL_1054	WP_003015968
FTL_RS05130	1323.44	-1.34374	0.142464	-9.43215	4.01775e-21	2.65254e-20	FTL_1003	WP_015083937
FTL_RS04165	188.618	-2.73784	0.290542	-9.4232	4.37556e-21	2.87078e-20	FTL_0804	WP_003015359
FTL_RS02355	1742.3	0.211214	0.171385	1.23239	0.217802	0.247916	FTL_0448	WP_003014768
FTL_RS09135	22778.3	-2.64768	0.280976	-9.42314	4.3779e-21	2.87078e-20	FTL_1786	WP_003017320
FTL_RS09065	1448.28	-1.92422	0.204568	-9.40625	5.14157e-21	3.3602e-20	FTL_1773	WP_011457534
FTL_RS07190	2458.77	-2.32442	0.247152	-9.40482	5.21195e-21	3.39477e-20	FTL_1404	WP_003016668
FTL_RS00745	58.4175	2.24177	0.238605	9.3953	5.70561e-21	3.70388e-20	FTL_RS00745	WP_010032603
FTL_RS02380	8525.57	-0.362946	0.141109	-2.5721	0.0101083	0.0137204	FTL_0453	WP_003027098
FTL_RS09410	1873.34	-1.42856	0.152146	-9.3894	6.03404e-21	3.90402e-20	FTL_1840	WP_003017410
FTL_RS02390	12457.9	0.49814	0.28087	1.77356	0.0761355	0.0934719	FTL_0455	WP_011457382
FTL_RS10175	910.635	2.45533	0.261662	9.3836	6.37549e-21	4.11124e-20	FTL_0268	WP_011457329
FTL_RS07330	893.642	-1.43354	0.153266	-9.35327	8.49774e-21	5.46163e-20	FTL_1425	WP_003016706
FTL_RS02405	116.221	-0.639939	0.266952	-2.3972	0.0165207	0.0218438	FTL_0458	WP_003017959
FTL_RS07200	12001.2	-2.99056	0.320458	-9.33215	1.03749e-20	6.64608e-20	FTL_1406	WP_015083947
FTL_RS05905	8397.32	-1.87471	0.201658	-9.29649	1.45154e-20	9.26787e-20	FTL_1160	WP_011457345
FTL_RS02860	2068.89	1.64268	0.176733	9.29473	1.47575e-20	9.39157e-20	FTL_0545	WP_003014896
FTL_RS02915	3594.4	2.33913	0.252702	9.25649	2.11272e-20	1.34013e-19	FTL_0557	WP_003025104
FTL_RS02430	2402.54	0.415697	0.183397	2.26665	0.0234115	0.0303147	FTL_0463	WP_003017972
FTL_RS02435	1156.62	0.55858	0.218818	2.55271	0.0106887	0.0144678	FTL_0464	WP_004336864
FTL_RS03250	419.718	3.25214	0.351373	9.2555	2.13225e-20	1.34811e-19	FTL_0622	WP_003019836
FTL_RS02110	1885.37	2.21851	0.239761	9.25301	2.1826e-20	1.37546e-19	FTL_0408	WP_003022010
FTL_RS11550	104.835	1.88467	0.203716	9.25145	2.21468e-20	1.39117e-19	FTL_1254	WP_024533604
FTL_RS02465	2205.68	-0.38367	0.249836	-1.53569	0.124615	0.147847	FTL_0470	WP_004336869
FTL_RS02470	589.853	-0.3706	0.392308	-0.944666	0.344829	0.384001	FTL_0471	WP_004336871
FTL_RS02475	14399.8	0.315526	0.198165	1.59224	0.111331	0.133144	FTL_0472	WP_010030951
FTL_RS02480	2777.87	-0.39858	0.17504	-2.27708	0.0227816	0.0295582	FTL_0473	WP_004336873
FTL_RS00515	1532.13	-3.05291	0.330106	-9.24829	2.28119e-20	1.42832e-19	FTL_0105	WP_003014087
FTL_RS10605	941.166	2.54039	0.275248	9.22943	2.72079e-20	1.69809e-19	FTL_1610	WP_011457329
FTL_RS02500	6698.41	-0.165338	0.20368	-0.811755	0.416932	0.456696	FTL_0476	WP_004336874
FTL_RS00060	4091.9	-2.73217	0.296041	-9.22902	2.73125e-20	1.69915e-19	FTL_0011	WP_003013731
FTL_RS02600	351.147	3.17187	0.344067	9.21875	3.00575e-20	1.86253e-19	FTL_RS02600	WP_012429322
FTL_RS08975	5249.64	-1.22821	0.133233	-9.21849	3.01306e-20	1.86253e-19	FTL_1755	WP_003017268
FTL_RS06250	1648.26	2.37855	0.258453	9.20301	3.48063e-20	2.14473e-19	FTL_1222	WP_003016326
FTL_RS06605	4645.65	1.24569	0.135365	9.20242	3.49973e-20	2.14968e-19	FTL_1294	WP_003016460
FTL_RS04390	13938.5	2.21404	0.240745	9.1966	3.69457e-20	2.26219e-19	FTL_0852	WP_003015460
FTL_RS02535	6324.97	0.0258067	0.154796	0.166714	0.867595	0.884409	FTL_0483	WP_011457385
FTL_RS09940	3957.97	-1.37344	0.149427	-9.19134	3.87971e-20	2.36809e-19	FTL_1956	WP_003013864
FTL_RS10380	930.615	2.34297	0.254961	9.18953	3.94578e-20	2.40087e-19	FTL_0969	WP_011457329
FTL_RS01485	3122.7	1.66669	0.181504	9.18265	4.20628e-20	2.55137e-19	FTL_0281	WP_003014413
FTL_RS03525	1577.91	-1.32135	0.144027	-9.17434	4.54338e-20	2.74726e-19	FTL_0675	WP_010032150
FTL_RS00565	8485.33	-1.8788	0.205023	-9.16388	5.00643e-20	3.01785e-19	FTL_0114	WP_011457345
FTL_RS09845	3427.61	-1.63358	0.178467	-9.15344	5.51474e-20	3.31397e-19	FTL_1936	WP_010030827
FTL_RS10775	1009.81	2.46127	0.268962	9.15102	5.6396e-20	3.37854e-19	FTL_1925	WP_011457551
FTL_RS02350	6105.94	2.05944	0.225483	9.13346	6.63466e-20	3.96243e-19	FTL_0447	WP_010030927
FTL_RS10140	1009.64	2.41865	0.265226	9.11919	7.56865e-20	4.50636e-19	FTL_0135	WP_011457329
FTL_RS04810	817.248	-2.2152	0.243122	-9.11147	8.127e-20	4.82401e-19	FTL_0941	WP_003015722
FTL_RS02590	1187.06	0.435949	0.334796	1.30213	0.192871	0.221779	FTL_0494	WP_042899533
FTL_RS01735	3588.57	-1.83227	0.201225	-9.10556	8.58247e-20	5.07884e-19	FTL_0331	WP_003018370
FTL_RS01265	11325.2	-2.71317	0.298338	-9.09425	9.52406e-20	5.6189e-19	FTL_0239	WP_011457354
FTL_RS11780	786.657	1.85036	0.203591	9.0886	1.00324e-19	5.90087e-19	FTL_0065	WP_003014010
FTL_RS04320	1000.12	-1.29102	0.142118	-9.08416	1.04507e-19	6.12834e-19	FTL_0839	WP_003015429
FTL_RS10575	962.41	2.34955	0.258765	9.07987	1.08702e-19	6.35513e-19	FTL_1505	WP_011457329
FTL_RS10650	1266.66	2.47487	0.272947	9.06721	1.22098e-19	7.11689e-19	FTL_1687	WP_011457329
FTL_RS09145	4857.63	-2.84964	0.314671	-9.05594	1.35395e-19	7.86833e-19	FTL_1788	WP_003019781
FTL_RS10750	910.388	2.29779	0.254066	9.04408	1.50932e-19	8.74503e-19	FTL_1886	WP_011457547
FTL_RS02650	875.376	0.355358	0.223038	1.59326	0.111101	0.132995	FTL_0506	WP_003014783
FTL_RS02655	1246.08	0.356653	0.212832	1.67575	0.0937879	0.113493	FTL_0507	WP_003014785
FTL_RS02660	3884.79	0.433281	0.196476	2.20527	0.0274353	0.0351963	FTL_0508	WP_003014787
FTL_RS04620	1917.2	-2.08048	0.230535	-9.02457	1.80401e-19	1.04214e-18	FTL_0898	WP_003015654
FTL_RS09500	4303.2	-2.07196	0.229731	-9.01906	1.89709e-19	1.09265e-18	FTL_1861	WP_003017426
FTL_RS02685	257.295	0.191099	0.202113	0.945509	0.344399	0.383742	FTL_0512	WP_003018057
FTL_RS02690	513.919	0.418015	0.191447	2.18345	0.0290028	0.0371336	FTL_0513	WP_003014804
FTL_RS02695	2061.09	-0.0617971	0.142351	-0.434118	0.664203	0.695371	FTL_0514	WP_003038333
FTL_RS00995	4803.93	1.67181	0.185663	9.00451	2.16634e-19	1.24405e-18	FTL_0187	WP_003014206
FTL_RS02875	393.279	1.61087	0.179058	8.99635	2.33336e-19	1.33601e-18	FTL_0548	WP_003014901
FTL_RS02710	6679.55	0.347321	0.194229	1.7882	0.0737439	0.0906504	FTL_0517	WP_003014811
FTL_RS02530	11087.4	1.9448	0.216206	8.99515	2.3591e-19	1.34677e-18	FTL_0482	WP_004336880
FTL_RS08920	9729.22	-3.32299	0.369793	-8.9861	2.5617e-19	1.45814e-18	FTL_1748	WP_010032706
FTL_RS08870	2997.21	-1.82166	0.203011	-8.97321	2.88003e-19	1.63454e-18	FTL_1738	WP_003017217
FTL_RS10415	899.934	2.42067	0.269777	8.97287	2.88893e-19	1.63482e-18	FTL_1127	WP_011457329
FTL_RS10150	857.86	2.3813	0.265472	8.97004	2.96401e-19	1.67243e-18	FTL_0164	WP_011457329
FTL_RS03070	16069.5	-2.02213	0.225486	-8.9679	3.02223e-19	1.69542e-18	FTL_0588	WP_010030504
FTL_RS09620	106.827	1.63945	0.182813	8.96792	3.02169e-19	1.69542e-18	FTL_1888	WP_003017457
FTL_RS04560	4648.08	-1.30271	0.145309	-8.96509	3.10018e-19	1.73413e-18	FTL_0886	WP_003015528
FTL_RS01475	470.494	-1.63091	0.182285	-8.94704	3.65127e-19	2.03653e-18	FTL_0279	WP_003014409
FTL_RS01250	13873.9	-2.01032	0.224701	-8.94661	3.66575e-19	2.03874e-18	FTL_0236	WP_003027202
FTL_RS10250	867.815	2.34118	0.261709	8.94576	3.69411e-19	2.04865e-18	FTL_0510	WP_011457329
FTL_RS02775	5993.89	-0.651869	0.258545	-2.5213	0.0116924	0.0157385	FTL_0528	WP_003014842
FTL_RS02780	873.824	0.205658	0.27064	0.759896	0.447317	0.485594	FTL_0529	WP_003014844
FTL_RS00075	9587.5	-1.3442	0.150268	-8.94533	3.70857e-19	2.0508e-18	FTL_0014	WP_003013740
FTL_RS10625	1463.63	2.34131	0.261836	8.94189	3.82579e-19	2.10962e-18	FTL_1643	WP_011457329
FTL_RS10645	1318.32	2.47125	0.276761	8.92916	4.2926e-19	2.36032e-18	FTL_1681	WP_011457329
FTL_RS04615	953.513	-0.967303	0.108369	-8.92604	4.41522e-19	2.41407e-18	FTL_0897	WP_003015652
FTL_RS08330	620.206	-1.53754	0.17225	-8.9262	4.40884e-19	2.41407e-18	FTL_1634	WP_003017047
FTL_RS01300	2756.85	-1.87102	0.209772	-8.91931	4.6921e-19	2.55825e-18	FTL_0246	WP_003014346
FTL_RS04685	762.76	-1.28149	0.143761	-8.91402	4.92156e-19	2.67584e-18	FTL_0915	WP_003015556
FTL_RS00160	1357.81	1.58992	0.178434	8.91041	5.08453e-19	2.74904e-18	FTL_0031	WP_003013942
FTL_RS04740	3391.37	-1.58419	0.177788	-8.91054	5.07855e-19	2.74904e-18	FTL_0927	WP_003015696
FTL_RS02835	2665.58	0.300804	0.219166	1.37249	0.169911	0.197601	FTL_0541	WP_003014887
FTL_RS02840	2654.16	0.196721	0.315359	0.623799	0.53276	0.571634	FTL_0542	WP_003014890
FTL_RS11725	2030.29	1.97632	0.221905	8.90614	5.2838e-19	2.84885e-18	FTL_1945	WP_224087777
FTL_RS08480	4028.22	-1.68175	0.188936	-8.90118	5.52563e-19	2.97098e-18	FTL_1664	WP_003017098
FTL_RS10130	1362.49	2.42571	0.27254	8.90038	5.56544e-19	2.98412e-18	FTL_0128	WP_011457326
FTL_RS05015	2040.56	1.81111	0.203662	8.89273	5.96282e-19	3.18839e-18	FTL_0981	WP_003015811
FTL_RS02870	5843.17	-0.248592	0.202391	-1.22827	0.219344	0.249412	FTL_0547	WP_003014899
FTL_RS08600	4132.78	1.26309	0.142097	8.88888	6.17294e-19	3.29167e-18	FTL_1689	WP_003017143
FTL_RS02880	1020.21	-0.332463	0.230229	-1.44405	0.148724	0.174635	FTL_0549	WP_003014903
FTL_RS02885	2522.98	0.487902	0.248589	1.96269	0.0496825	0.0621351	FTL_0551	FTL_RS02885
FTL_RS00050	10783.4	-2.82319	0.318166	-8.87332	7.09943e-19	3.77534e-18	FTL_0009	WP_011457328
FTL_RS08180	4498.36	-1.86447	0.210175	-8.87101	7.24883e-19	3.84426e-18	FTL_1605	WP_010031325
FTL_RS02900	2045.2	-0.204469	0.17631	-1.15971	0.246166	0.277517	FTL_0554	WP_003014910
FTL_RS02905	3415.51	-0.434995	0.194168	-2.2403	0.0250714	0.0323561	FTL_0555	WP_003014912
FTL_RS02910	15816.3	0.116641	0.116387	1.00219	0.316253	0.353803	FTL_0556	WP_011457392
FTL_RS10490	1337.07	2.42487	0.273361	8.87057	7.27711e-19	3.84874e-18	FTL_1316	WP_011457329
FTL_RS00310	525.738	-1.37353	0.154888	-8.86788	7.45486e-19	3.93203e-18	FTL_0059	WP_003013997
FTL_RS07540	3609.39	2.4424	0.275442	8.86721	7.50015e-19	3.9452e-18	FTL_1472	WP_009369895
FTL_RS10325	1083.32	2.38695	0.26922	8.86615	7.572e-19	3.97223e-18	FTL_0783	WP_011457326
FTL_RS01290	1394.91	-2.88875	0.326042	-8.86004	7.99834e-19	4.18457e-18	FTL_0244	WP_003014341
FTL_RS00830	7647.36	2.25207	0.254238	8.85812	8.13735e-19	4.24586e-18	FTL_0156	WP_003014140
FTL_RS03765	3420.02	2.10171	0.237457	8.85092	8.68038e-19	4.51705e-18	FTL_0721	WP_003015208
FTL_RS02605	1131.57	2.75241	0.311466	8.83698	9.83412e-19	5.10375e-18	FTL_0498	WP_004336891
FTL_RS04495	281.877	2.47425	0.280428	8.82309	1.11344e-18	5.76315e-18	FTL_0872	WP_010031268
FTL_RS01810	566.716	1.98637	0.225466	8.81007	1.25064e-18	6.45609e-18	FTL_0345	WP_003014732
FTL_RS10765	1346.79	2.38766	0.271043	8.80915	1.26095e-18	6.49205e-18	FTL_1891	WP_011457329
FTL_RS08840	2448.2	1.08512	0.123187	8.8087	1.26602e-18	6.5009e-18	FTL_1732	WP_003017204
FTL_RS10295	950.879	2.27619	0.258627	8.80104	1.35552e-18	6.9421e-18	FTL_0682	WP_011457329
FTL_RS09370	1044.52	-2.40292	0.27305	-8.80027	1.36485e-18	6.97153e-18	FTL_1831	WP_003017396
FTL_RS10680	1356.33	2.47483	0.281372	8.79559	1.42294e-18	7.24914e-18	FTL_1757	WP_011457329
FTL_RS10660	935.942	2.28718	0.260272	8.78764	1.52736e-18	7.76076e-18	FTL_1718	WP_011457329
FTL_RS02545	3723	-1.72473	0.196407	-8.78143	1.61411e-18	8.18012e-18	FTL_0485	WP_003033234
FTL_RS05730	126.901	1.96239	0.223603	8.77625	1.69018e-18	8.54333e-18	FTL_1126	WP_003016100
FTL_RS03020	7032.2	-0.290082	0.18948	-1.53094	0.125785	0.149143	FTL_0578	FTL_RS03020
FTL_RS10165	1324.6	2.45446	0.279686	8.77579	1.69706e-18	8.55582e-18	FTL_0263	WP_011457355
FTL_RS03030	222.811	-0.561209	0.352275	-1.5931	0.111138	0.132995	FTL_0580	WP_003018117
FTL_RS06935	69.1427	-2.72037	0.310689	-8.75591	2.02465e-18	1.0181e-17	FTL_RS06935	WP_029760229
FTL_RS10200	1320.72	2.37772	0.271745	8.74981	2.13714e-18	1.07188e-17	FTL_0339	WP_011457326
FTL_RS01335	11101.6	-2.33953	0.267649	-8.74102	2.31015e-18	1.15567e-17	FTL_0253	WP_003014361
FTL_RS03050	22335.3	-0.379395	0.223255	-1.69938	0.0892482	0.108473	FTL_0584	WP_003014955
FTL_RS10620	1006.63	2.29939	0.263197	8.7364	2.40667e-18	1.20086e-17	FTL_1630	WP_011457329
FTL_RS07475	18471.8	-1.66427	0.190549	-8.73411	2.45591e-18	1.22229e-17	FTL_1458	WP_003016755
FTL_RS09785	4531.78	-1.27471	0.146053	-8.72774	2.59807e-18	1.28973e-17	FTL_1923	WP_010030943
FTL_RS08200	7954.28	1.37719	0.157968	8.71811	2.82879e-18	1.40068e-17	FTL_1609	WP_003016998
FTL_RS01635	1023.82	-2.13149	0.2445	-8.71774	2.83803e-18	1.40168e-17	FTL_0308	WP_003014485
FTL_RS03080	7597.18	0.498854	0.246431	2.02431	0.0429382	0.054154	FTL_0590	WP_011457397
FTL_RS00930	144.555	-2.51778	0.288877	-8.71575	2.88838e-18	1.42293e-17	FTL_0175	WP_003014180
FTL_RS03090	16630.2	-0.318988	0.233597	-1.36555	0.172081	0.199886	FTL_0592	WP_003014967
FTL_RS03095	6706.07	-0.240449	0.308323	-0.779858	0.435474	0.474863	FTL_0593	WP_024533490
FTL_RS03100	6228.96	0.658023	0.279069	2.35793	0.0183774	0.0241834	FTL_0594	WP_003014975
FTL_RS03105	4552.63	0.28577	0.320875	0.890595	0.373146	0.412658	FTL_0595	WP_003014978
FTL_RS03110	16620.4	0.583398	0.243832	2.39262	0.0167285	0.0221035	FTL_0596	WP_010030805
FTL_RS03115	11999.8	0.590628	0.227627	2.59472	0.00946688	0.0128935	FTL_0597	WP_010030803
FTL_RS03120	970.276	0.00826138	0.400323	0.0206368	0.983535	0.986115	FTL_0598	WP_003014983
FTL_RS03125	1429.8	-0.529804	0.385009	-1.37608	NA	NA	FTL_0599	WP_003014984
FTL_RS03130	7860.89	0.332111	0.362485	0.916207	0.359558	0.399258	FTL_0600	WP_003014987
FTL_RS03135	7575.35	-0.387376	0.262929	-1.47331	0.140668	0.165577	FTL_0601	WP_003014989
FTL_RS03140	3785.5	-0.0504831	0.307783	-0.164022	0.869714	0.885684	FTL_0602	WP_003014991
FTL_RS03145	3832.43	0.699265	0.301837	2.3167	0.0205201	0.0268212	FTL_0603	WP_003014993
FTL_RS03150	3255.41	-0.0298141	0.307556	-0.0969388	0.922775	0.932382	FTL_0604	WP_011457399
FTL_RS03155	3027.36	-0.291116	0.255582	-1.13903	0.254689	0.286746	FTL_0605	WP_010030797
FTL_RS03160	5115.11	-0.315229	0.207689	-1.51779	0.129067	0.152662	FTL_0606	WP_010030795
FTL_RS09205	2442.03	-2.15355	0.247139	-8.71395	2.93459e-18	1.44204e-17	FTL_1799	WP_003017342
FTL_RS10510	884.352	2.21877	0.254726	8.71044	3.02694e-18	1.48366e-17	FTL_1349	WP_011457483
FTL_RS03185	20068.7	0.607316	0.273431	2.22109	0.0263447	0.0338867	FTL_0610	WP_003015002
FTL_RS10205	948.847	2.29815	0.264204	8.69841	3.36578e-18	1.64558e-17	FTL_0353	WP_011457326
FTL_RS01120	1049.47	-1.8666	0.214607	-8.69778	3.38439e-18	1.65053e-17	FTL_0211	WP_003014262
FTL_RS10395	1334.77	2.30528	0.265296	8.68948	3.64103e-18	1.77124e-17	FTL_0992	WP_011457329
FTL_RS09275	2338.4	-1.85281	0.213309	-8.68602	3.75348e-18	1.82138e-17	FTL_1812	WP_003017361
FTL_RS02100	4004.19	2.15896	0.248791	8.67782	4.03416e-18	1.9527e-17	FTL_0406	WP_011457370
FTL_RS01640	23903.6	-2.35877	0.271882	-8.6757	4.10998e-18	1.98445e-17	FTL_0309	WP_010031777
FTL_RS07875	330.904	-2.77696	0.320343	-8.66872	4.37006e-18	2.10478e-17	FTL_1540	WP_003016891
FTL_RS03235	1740.78	-0.480486	0.182855	-2.62768	0.0085969	0.0117677	FTL_0620	WP_003015019
FTL_RS10285	887.043	2.2484	0.259591	8.66131	4.66368e-18	2.24065e-17	FTL_0678	WP_011457329
FTL_RS10170	881.018	2.35614	0.272246	8.65447	4.95217e-18	2.37338e-17	FTL_0266	WP_011457329
FTL_RS03255	929.036	-0.0776574	0.116616	-0.665927	0.505458	0.545052	FTL_0623	WP_003015025
FTL_RS06735	1728.33	2.22691	0.25745	8.64985	5.15649e-18	2.46521e-17	FTL_1320	WP_010031187
FTL_RS10105	915.692	2.36892	0.274169	8.64035	5.60427e-18	2.6727e-17	FTL_0054	WP_011457329
FTL_RS10710	975.964	2.30035	0.266654	8.6267	6.31474e-18	3.00415e-17	FTL_1815	WP_011457326
FTL_RS03275	301.935	-0.287873	0.190953	-1.50756	0.131666	0.155642	FTL_0627	WP_003015033
FTL_RS10440	1344.78	2.37858	0.275767	8.62531	6.39198e-18	3.03346e-17	FTL_1195	WP_011457329
FTL_RS03285	1423.13	-0.20586	0.167077	-1.23213	0.217901	0.247916	FTL_0629	WP_003015035
FTL_RS10145	1530.99	2.34853	0.272427	8.62078	6.64996e-18	3.14819e-17	FTL_0153	WP_011457329
FTL_RS03305	586.671	0.759202	0.595704	1.27446	0.2025	0.231753	FTL_0632	WP_003018167
FTL_RS03310	661.033	1.67611	0.623776	2.68704	NA	NA	FTL_0633	WP_003015036
FTL_RS03315	2542.1	1.70212	0.347643	4.89618	NA	NA	FTL_RS03315	WP_003022246
FTL_RS03320	2205.72	-0.059528	0.194282	-0.3064	0.7593	0.786867	FTL_0637	WP_003015040
FTL_RS06150	1547.04	2.06759	0.240045	8.61335	7.09545e-18	3.35092e-17	FTL_1201	WP_003016283
FTL_RS03330	1363.46	0.488946	0.236592	2.06662	0.0387703	0.0490889	FTL_0639	WP_010031704
FTL_RS01310	9941.88	-3.2751	0.380311	-8.61165	7.20157e-18	3.39278e-17	FTL_0248	WP_003014352
FTL_RS03465	1035.14	-3.2729	0.380102	-8.61057	7.26995e-18	3.4167e-17	FTL_0663	WP_003015087
FTL_RS07695	3111.8	1.85077	0.214985	8.60886	7.37925e-18	3.45969e-17	FTL_1502	WP_003016819
FTL_RS11880	921.996	2.01798	0.234547	8.60376	7.7147e-18	3.60825e-17	FTL_1323	WP_003016520
FTL_RS03355	1822.62	-0.321128	0.140287	-2.28908	0.0220749	0.028718	FTL_0644	WP_010031695
FTL_RS01605	9463.8	2.54314	0.295594	8.60347	7.7339e-18	3.60853e-17	FTL_0304	WP_003014477
FTL_RS03365	3622.9	0.0548301	0.263981	0.207705	0.83546	0.857097	FTL_0646	WP_003015058
FTL_RS00815	298.345	2.22889	0.259098	8.6025	7.79991e-18	3.6306e-17	FTL_0154	WP_003023112
FTL_RS00095	981.542	2.28715	0.265919	8.60092	7.90812e-18	3.67217e-17	FTL_0018	WP_011457329
FTL_RS01255	13718.7	-3.36132	0.390966	-8.59748	8.14825e-18	3.77464e-17	FTL_0237	WP_003021600
FTL_RS01320	7608.12	-3.07031	0.357637	-8.58501	9.08302e-18	4.19765e-17	FTL_0250	WP_003014356
FTL_RS01340	2694.35	-2.69115	0.313712	-8.5784	9.62038e-18	4.43543e-17	FTL_0254	WP_003014363
FTL_RS08775	2869.49	-1.30593	0.152532	-8.56167	1.11245e-17	5.11675e-17	FTL_1721	WP_003017177
FTL_RS03415	3176.37	0.219833	0.240256	0.914997	0.360193	0.399734	FTL_0655	WP_003015067
FTL_RS08365	2949.59	-1.13287	0.132335	-8.56063	1.12248e-17	5.14251e-17	FTL_1640	WP_003017060
FTL_RS10215	864.702	2.27417	0.265658	8.56055	1.12335e-17	5.14251e-17	FTL_0417	WP_011457355
FTL_RS03430	2592.9	0.0897653	0.175189	0.512392	0.608377	0.644926	FTL_0659	WP_003015075
FTL_RS03425	3036.26	1.44139	0.168438	8.55739	1.15448e-17	5.27256e-17	FTL_0657	WP_003015071
FTL_RS00295	1160.87	-1.69997	0.198686	-8.55605	1.168e-17	5.3218e-17	FTL_0056	WP_003013990
FTL_RS10540	942.737	2.27091	0.265534	8.55226	1.20699e-17	5.48659e-17	FTL_1446	WP_011457483
FTL_RS01460	630.602	-1.11439	0.13031	-8.55178	1.212e-17	5.49646e-17	FTL_0276	WP_003014401
FTL_RS03470	2508.21	-0.511535	0.313167	-1.63342	0.10238	0.123046	FTL_0664	WP_003015090
FTL_RS03075	5642.08	-2.12058	0.24801	-8.55039	1.22673e-17	5.55029e-17	FTL_0589	WP_003014965
FTL_RS03480	5018.22	0.0305021	0.151326	0.201565	0.840257	0.859746	FTL_0666	WP_003015093
FTL_RS08410	590.435	1.95932	0.229161	8.54997	1.2312e-17	5.5576e-17	FTL_1648	WP_014367900
FTL_RS03490	2427.45	0.0868946	0.171505	0.50666	0.612394	0.648476	FTL_0668	WP_003015100
FTL_RS08215	4587.25	-1.61863	0.189356	-8.5481	1.2513e-17	5.63521e-17	FTL_1611	WP_080502287
FTL_RS01370	6844.2	-2.31738	0.27178	-8.52667	1.50617e-17	6.76732e-17	FTL_0260	WP_003014378
FTL_RS10400	1462.26	2.29738	0.269603	8.52135	1.57709e-17	7.06958e-17	FTL_1020	WP_011457329
FTL_RS07830	1098.69	-1.63969	0.192501	-8.51779	1.6262e-17	7.27296e-17	FTL_1532	WP_010031162
FTL_RS01240	46314.1	-2.49436	0.292851	-8.51752	1.63007e-17	7.27348e-17	FTL_0234	WP_003043247
FTL_RS00360	10344	1.50487	0.176861	8.50877	1.75781e-17	7.82547e-17	FTL_0072	WP_010032231
FTL_RS08355	413.924	-1.46678	0.172609	-8.49768	1.93425e-17	8.59127e-17	FTL_1639	WP_010031687
FTL_RS10655	1425.97	2.3359	0.274922	8.49657	1.95268e-17	8.65334e-17	FTL_1713	WP_011457329
FTL_RS02235	1531.28	1.61177	0.189743	8.4945	1.98795e-17	8.78954e-17	FTL_0433	WP_003014702
FTL_RS03550	426.708	0.273898	0.402796	0.679993	0.496509	0.536296	FTL_0679	WP_003015118
FTL_RS03555	730.197	0.0504777	0.417889	0.120792	0.903856	0.914694	FTL_0680	WP_010030520
FTL_RS03560	2205.17	-0.653842	0.272241	-2.4017	0.0163191	0.0215919	FTL_0681	WP_003015139
FTL_RS10125	1284.65	2.28183	0.268641	8.49397	1.99688e-17	8.80895e-17	FTL_0107	WP_011457326
FTL_RS03585	509.424	-0.0228766	0.109599	-0.20873	0.834659	0.856728	FTL_0684	WP_003015141
FTL_RS00720	3332.36	-1.82164	0.214588	-8.489	2.08416e-17	9.17315e-17	FTL_0138	WP_003014113
FTL_RS03595	2581.79	-0.0899173	0.181343	-0.49584	0.620007	0.655465	FTL_0686	WP_003015149
FTL_RS03600	2014.79	0.148676	0.217589	0.683287	0.494426	0.534343	FTL_0687	WP_003015151
FTL_RS03605	2059.29	0.253956	0.188535	1.347	0.177981	0.206122	FTL_0688	WP_011457408
FTL_RS05575	1848.39	-2.27974	0.26877	-8.48214	2.21086e-17	9.70876e-17	FTL_1097	WP_003019053
FTL_RS03615	2954.86	-0.312187	0.123855	-2.52058	0.011716	0.0157485	FTL_0690	WP_010032800
FTL_RS10425	1342.65	2.25502	0.266134	8.47327	2.38608e-17	1.04546e-16	FTL_1153	WP_011457326
FTL_RS01360	4461.07	-2.4242	0.286274	-8.46808	2.49464e-17	1.08872e-16	FTL_0258	WP_003014373
FTL_RS09745	5859.63	1.76203	0.20808	8.46802	2.49603e-17	1.08872e-16	FTL_1915	WP_003019983
FTL_RS10585	1127.76	2.18005	0.257572	8.46384	2.58713e-17	1.12593e-16	FTL_1544	WP_011457326
FTL_RS03640	1067.63	0.40846	0.276379	1.4779	0.139436	0.164226	FTL_0695	WP_003015161
FTL_RS03645	1577.12	0.235966	0.271473	0.869208	0.384734	0.424059	FTL_0696	WP_003018461
FTL_RS03650	2187.84	-0.323508	0.218505	-1.48055	0.138725	0.163489	FTL_0697	WP_003015162
FTL_RS08900	47839.4	-2.1008	0.248313	-8.46027	2.66749e-17	1.1583e-16	FTL_1744	WP_011457525
FTL_RS09530	5133.74	1.35088	0.15975	8.45625	2.76102e-17	1.19623e-16	FTL_1868	WP_003018250
FTL_RS10220	1197.6	2.22283	0.26321	8.44508	3.03849e-17	1.31352e-16	FTL_0440	WP_011457378
FTL_RS01205	1765.06	-2.03277	0.240891	-8.43855	3.2131e-17	1.38592e-16	FTL_0227	WP_003014302
FTL_RS03675	1158.41	0.21067	0.268078	0.785852	0.431954	0.471289	FTL_0702	WP_003015175
FTL_RS02845	19111.8	2.33257	0.276537	8.43493	3.31396e-17	1.42625e-16	FTL_0543	WP_003014892
FTL_RS10085	1269.52	2.26721	0.268909	8.43115	3.42282e-17	1.46984e-16	FTL_0023	WP_011457326
FTL_RS08175	3745.9	-2.07248	0.246044	-8.42321	3.66302e-17	1.56952e-16	FTL_1604	WP_003016993
FTL_RS09515	8291.58	-1.5021	0.178401	-8.41979	3.77166e-17	1.61251e-16	FTL_1865	WP_003017429
FTL_RS01160	5181.45	1.81372	0.215606	8.41218	4.02444e-17	1.7168e-16	FTL_0219	WP_014549289
FTL_RS04170	15647.1	-2.0983	0.249695	-8.40346	4.33528e-17	1.84535e-16	FTL_0805	WP_011457419
FTL_RS09520	3203.68	-2.36148	0.281067	-8.40183	4.39589e-17	1.86705e-16	FTL_1866	WP_003017431
FTL_RS07490	10411.1	-2.0509	0.244165	-8.39964	4.47831e-17	1.89791e-16	FTL_1461	WP_003016758
FTL_RS00510	1770.12	-2.94492	0.350977	-8.39063	4.83561e-17	2.04486e-16	FTL_0104	WP_003014086
FTL_RS11460	68.439	2.50385	0.298565	8.38628	5.01779e-17	2.11729e-16	FTL_0991	WP_080695611
FTL_RS03730	2705.63	-0.201496	0.331825	-0.607237	0.543694	0.581438	FTL_0714	WP_003015194
FTL_RS10460	886.432	2.17334	0.259423	8.3776	5.40159e-17	2.27429e-16	FTL_1290	WP_011457326
FTL_RS02740	864.803	-2.1625	0.258488	-8.36593	5.96413e-17	2.5003e-16	FTL_0523	WP_003014824
FTL_RS08445	2166.13	-1.91073	0.22839	-8.3661	5.95581e-17	2.5003e-16	FTL_1657	WP_010031750
FTL_RS03750	4330.08	-0.230849	0.145192	-1.58995	0.111845	0.133595	FTL_0718	WP_003015201
FTL_RS11205	783.151	2.14522	0.25665	8.35855	6.34963e-17	2.65617e-16	FTL_RS11205	FTL_RS11205
FTL_RS00885	10982.5	-2.17691	0.260829	-8.34611	7.05501e-17	2.9449e-16	FTL_0166	WP_003014151
FTL_RS10450	889.026	2.20244	0.264054	8.34088	7.37378e-17	3.07135e-16	FTL_1241	WP_011457326
FTL_RS03770	2348.73	0.26222	0.159224	1.64686	0.0995864	0.120065	FTL_0722	WP_003015211
FTL_RS09165	6171.13	-1.64255	0.197031	-8.33651	7.65131e-17	3.1762e-16	FTL_1791	WP_003017326
FTL_RS03780	2894.92	0.0763951	0.1244	0.614106	0.539145	0.577847	FTL_0724	WP_003015217
FTL_RS09445	3759.99	-1.52203	0.182576	-8.33641	7.65822e-17	3.1762e-16	FTL_1850	WP_003017418
FTL_RS10270	949.892	2.19531	0.263554	8.32961	8.11087e-17	3.35676e-16	FTL_0631	WP_011457329
FTL_RS03795	2349.48	-0.279389	0.177562	-1.57347	0.11561	0.138007	FTL_0727	WP_003015224
FTL_RS06100	2535.41	1.17885	0.141571	8.32693	8.29687e-17	3.42643e-16	FTL_1192	WP_011457462
FTL_RS07335	711.297	-2.58068	0.311006	-8.29785	1.06009e-16	4.36864e-16	FTL_1426	WP_010031956
FTL_RS07770	2589.02	-1.45086	0.174886	-8.29607	1.07614e-16	4.4254e-16	FTL_1520	WP_010031150
FTL_RS10480	1162.02	2.24231	0.270491	8.28976	1.13478e-16	4.65669e-16	FTL_1298	WP_011457326
FTL_RS03715	1021.57	2.1485	0.259312	8.28539	1.17724e-16	4.80047e-16	FTL_0710	WP_003015192
FTL_RS06680	10310.8	-1.55687	0.187905	-8.28539	1.17719e-16	4.80047e-16	FTL_1309	WP_003027135
FTL_RS10115	950.357	2.17487	0.262483	8.28575	1.17362e-16	4.80047e-16	FTL_0080	WP_011457338
FTL_RS07870	4230.81	-1.54963	0.187088	-8.28293	1.20186e-16	4.89058e-16	FTL_1539	WP_003016888
FTL_RS10785	1377.02	2.27044	0.274189	8.28059	1.22569e-16	4.97711e-16	FTL_1944	WP_011457551
FTL_RS03865	10559.7	-0.164398	0.122505	-1.34198	0.179603	0.207877	FTL_0739	WP_003015250
FTL_RS03870	509.886	-0.0917763	0.202337	-0.453581	0.65013	0.68211	FTL_0740	WP_003015254
FTL_RS03875	661.488	0.204029	0.144758	1.40945	0.158703	0.185791	FTL_0741	WP_003015256
FTL_RS03880	1954.78	0.191974	0.259629	0.739418	0.459653	0.497872	FTL_RS03880	WP_224056121
FTL_RS06355	627.04	-1.77704	0.215069	-8.26264	1.42482e-16	5.77365e-16	FTL_1243	WP_003033717
FTL_RS08495	1639.99	-1.41638	0.171643	-8.25189	1.55904e-16	6.30437e-16	FTL_1667	WP_003017106
FTL_RS03895	2494.17	-0.231847	0.298317	-0.777181	0.437052	0.476048	FTL_0745	WP_003018548
FTL_RS07245	9832.44	1.2976	0.157583	8.23437	1.80499e-16	7.28375e-16	FTL_1413	WP_010031943
FTL_RS02260	102675	2.00093	0.243031	8.23322	1.8224e-16	7.33877e-16	FTL_0438	WP_003017876
FTL_RS03580	728.171	2.04875	0.248894	8.23143	1.84992e-16	7.43417e-16	FTL_0683	WP_223299109
FTL_RS00410	332.365	2.09	0.254	8.22834	1.89831e-16	7.61284e-16	FTL_0081	WP_224056115
FTL_RS03920	2397.68	-0.272147	0.225284	-1.20802	0.227041	0.257561	FTL_0750	WP_230956111
FTL_RS03925	2023.98	0.0417251	0.177989	0.234426	0.814655	0.838856	FTL_0751	WP_003015270
FTL_RS03930	2269.74	0.400449	0.171439	2.33581	0.0195011	0.0255582	FTL_0752	WP_003015272
FTL_RS09060	31545.8	-1.73819	0.211303	-8.22603	1.93518e-16	7.74473e-16	FTL_1772	WP_003017291
FTL_RS04880	3112.69	-1.10846	0.13478	-8.22426	1.96407e-16	7.84416e-16	FTL_0955	WP_003015749
FTL_RS03945	583.259	-0.0324507	0.193022	-0.168119	0.86649	0.884409	FTL_0755	WP_003015278
FTL_RS03950	2825.25	-0.11687	0.131277	-0.890259	0.373327	0.412658	FTL_RS03950	FTL_RS03950
FTL_RS03955	852.274	0.219144	0.221114	0.99109	0.321642	0.359623	FTL_0759	WP_003015279
FTL_RS03960	1688.19	0.0622213	0.136671	0.455263	0.64892	0.681208	FTL_0760	WP_003015280
FTL_RS02400	3377.54	-1.89771	0.230861	-8.22016	2.0324e-16	8.10037e-16	FTL_0457	WP_003017957
FTL_RS04850	1739.2	-1.52448	0.185486	-8.21887	2.05431e-16	8.17092e-16	FTL_0948	WP_013923302
FTL_RS01325	4647.94	-2.71676	0.331137	-8.20433	2.31882e-16	9.20414e-16	FTL_0251	WP_003014357
FTL_RS03980	976.068	-0.28564	0.155336	-1.83885	0.0659366	0.0815698	FTL_0764	WP_003015288
FTL_RS03985	872.502	0.179909	0.233779	0.769568	0.441556	0.480372	FTL_0765	WP_010030850
FTL_RS09900	464.38	1.13334	0.138164	8.20288	2.34697e-16	9.29687e-16	FTL_1948	WP_015083963
FTL_RS10080	918.759	2.18169	0.266125	8.19796	2.44494e-16	9.66524e-16	FTL_0004	WP_011457326
FTL_RS10515	868.482	2.10244	0.257122	8.17682	2.91444e-16	1.14978e-15	FTL_1369	WP_011457326
FTL_RS04010	535.302	-0.385202	0.296881	-1.2975	0.19446	0.223342	FTL_0769	WP_003015295
FTL_RS04020	206.852	-0.417977	0.279478	-1.49556	0.134768	0.159114	FTL_0776	WP_003015299
FTL_RS04025	6.14204	-0.848094	0.56607	-1.49821	0.134078	0.158396	FTL_0777	WP_003015301
FTL_RS04035	383.537	0.606575	0.30273	2.00368	0.0451038	0.0567746	FTL_0779	WP_003015303
FTL_RS04040	278.95	0.565516	0.227475	2.48606	0.0129167	0.0173026	FTL_0780	WP_003015305
FTL_RS04420	7118.99	1.53319	0.187715	8.16766	3.1443e-16	1.23795e-15	FTL_0858	WP_003015481
FTL_RS10265	1317.64	2.15428	0.264048	8.15866	3.38749e-16	1.331e-15	FTL_0607	WP_011457326
FTL_RS04045	1657.71	1.72714	0.21179	8.15494	3.49357e-16	1.36714e-15	FTL_0781	WP_003026436
FTL_RS10040	1712.93	2.90829	0.356628	8.15497	3.49265e-16	1.36714e-15	FTL_1123	WP_011457451
FTL_RS04080	840.637	-0.438042	0.242987	-1.80274	0.0714296	0.0880844	FTL_0787	WP_003015315
FTL_RS04085	1256.32	-0.40293	0.205217	-1.96343	0.0495962	0.0620672	FTL_0788	WP_003015318
FTL_RS01560	8461.8	-2.46413	0.302233	-8.1531	3.54721e-16	1.38287e-15	FTL_0295	WP_003018337
FTL_RS10555	931.328	2.20929	0.270976	8.15307	3.548e-16	1.38287e-15	FTL_1462	WP_011457326
FTL_RS06155	1502.23	2.17057	0.267032	8.12848	4.34707e-16	1.69091e-15	FTL_1202	WP_003019230
FTL_RS02295	7447.9	1.57353	0.19373	8.12229	4.57455e-16	1.77584e-15	FTL_0443	WP_010031526
FTL_RS10610	1441.19	2.18028	0.268698	8.11425	4.88795e-16	1.89372e-15	FTL_1627	WP_011457329
FTL_RS10160	1294.71	2.13971	0.263719	8.11362	4.91345e-16	1.8998e-15	FTL_0185	WP_011457326
FTL_RS01895	2204.57	-1.25692	0.155117	-8.10302	5.36112e-16	2.06877e-15	FTL_0361	WP_003014561
FTL_RS04135	1743.86	-0.359824	0.167419	-2.14925	0.0316148	0.0403713	FTL_0799	WP_003015349
FTL_RS08185	3591.84	-2.96396	0.365811	-8.10244	5.38659e-16	2.07448e-15	FTL_1606	WP_003019455
FTL_RS10525	905.222	2.23286	0.275659	8.10007	5.4928e-16	2.11119e-15	FTL_1402	WP_011457326
FTL_RS04150	7545.95	0.382321	0.176337	2.16813	0.0301492	0.0385504	FTL_0802	WP_003015354
FTL_RS04160	5009.53	0.558379	0.287803	1.94014	0.0523625	0.065151	FTL_0803	WP_003015357
FTL_RS11295	188.629	2.86759	0.354051	8.09938	5.52386e-16	2.11893e-15	FTL_0531	WP_011457390
FTL_RS00840	20078	1.59937	0.197558	8.0957	5.69358e-16	2.17973e-15	FTL_0158	WP_014549184
FTL_RS05795	6287.08	-2.67086	0.330173	-8.08927	6.00212e-16	2.29333e-15	FTL_1138	WP_003025404
FTL_RS11630	265.163	2.07605	0.25678	8.08495	6.21884e-16	2.37147e-15	FTL_1561	WP_223862909
FTL_RS04185	3420.76	-0.205574	0.159432	-1.28942	0.197253	0.226415	FTL_0808	WP_003015364
FTL_RS04190	4030.19	0.339359	0.188467	1.80063	0.0717609	0.0884368	FTL_0809	WP_003015366
FTL_RS04200	237.076	0.623266	0.282106	2.20933	0.0271514	0.0348551	FTL_0810	WP_003015371
FTL_RS01590	751.603	2.38039	0.294821	8.074	6.80302e-16	2.58915e-15	FTL_0301	WP_011457357
FTL_RS04815	935.845	-1.83389	0.227374	-8.06555	7.29047e-16	2.76924e-15	FTL_0942	WP_003015725
FTL_RS01235	9952.08	-3.41485	0.423895	-8.0559	7.88938e-16	2.99088e-15	FTL_0233	WP_003021606
FTL_RS05830	11319.2	-1.50904	0.187615	-8.04325	8.7487e-16	3.31018e-15	FTL_1145	WP_003016141
FTL_RS04225	69.7817	0.0819013	0.240198	0.340974	0.733123	0.762998	FTL_0816	WP_003026392
FTL_RS04985	1099.52	-1.47649	0.183783	-8.03385	9.44601e-16	3.56706e-15	FTL_0974	WP_003015795
FTL_RS02725	11648.9	-1.90752	0.238077	-8.01219	1.12683e-15	4.24696e-15	FTL_0520	WP_003014818
FTL_RS08455	2542.59	-1.55364	0.19401	-8.00802	1.16572e-15	4.385e-15	FTL_1659	WP_003017082
FTL_RS04120	2886.04	-1.98515	0.248505	-7.98836	1.36743e-15	5.13381e-15	FTL_0796	WP_003015339
FTL_RS00205	4169.94	-2.27246	0.284566	-7.98573	1.39692e-15	5.23442e-15	FTL_0039	WP_003013963
FTL_RS01295	775.119	-3.12519	0.391624	-7.98009	1.46229e-15	5.4688e-15	FTL_0245	WP_010030776
FTL_RS04265	7875.48	0.461771	0.239144	1.93093	0.0534919	0.0664711	FTL_0828	WP_003015403
FTL_RS05455	7575.55	-1.57045	0.196812	-7.97945	1.46989e-15	5.48665e-15	FTL_1071	WP_003015999
FTL_RS02410	2130.97	-1.91163	0.239658	-7.9765	1.50544e-15	5.60854e-15	FTL_0459	WP_004336859
FTL_RS07860	29389.2	-1.4267	0.178912	-7.97429	1.53258e-15	5.69872e-15	FTL_1537	WP_003016880
FTL_RS04285	6730.93	-0.104555	0.164655	-0.634992	0.525434	0.56471	FTL_0832	WP_003015410
FTL_RS10240	1041.64	2.05033	0.25727	7.96957	1.59221e-15	5.90916e-15	FTL_0503	WP_011457326
FTL_RS07660	2639.7	-1.52419	0.19163	-7.9538	1.80878e-15	6.70006e-15	FTL_1494	WP_003016804
FTL_RS06105	321.81	2.21865	0.279077	7.94996	1.86565e-15	6.89759e-15	FTL_1193	WP_003034451
FTL_RS09360	3975.3	-2.02242	0.254439	-7.94855	1.88706e-15	6.96346e-15	FTL_1829	WP_003017394
FTL_RS01330	3359.3	-2.44341	0.307462	-7.94703	1.91036e-15	7.03605e-15	FTL_0252	WP_003014360
FTL_RS05590	869.967	-1.45948	0.183734	-7.94344	1.9665e-15	7.22911e-15	FTL_1100	WP_003026672
FTL_RS07730	3005.3	-1.41312	0.177966	-7.94039	2.0155e-15	7.39526e-15	FTL_1510	WP_003016826
FTL_RS04345	1785.94	-0.372277	0.24423	-1.52428	0.127438	0.151011	FTL_0844	WP_003028109
FTL_RS02420	2090.25	-1.85414	0.233849	-7.9288	2.21269e-15	8.10345e-15	FTL_0461	WP_042536567
FTL_RS04355	939.664	0.273061	0.132509	2.0607	0.0393315	0.049767	FTL_0846	WP_003015443
FTL_RS04230	771.244	1.66674	0.210314	7.92501	2.28135e-15	8.33916e-15	FTL_RS04230	WP_003026388
FTL_RS06170	1227.06	2.02442	0.255535	7.92226	2.33232e-15	8.50947e-15	FTL_RS06170	WP_003039149
FTL_RS09775	1855.78	1.82327	0.230168	7.92148	2.34699e-15	8.54691e-15	FTL_1921	WP_003013798
FTL_RS02425	6590.75	-1.28623	0.162485	-7.91595	2.45382e-15	8.91922e-15	FTL_0462	WP_004336862
FTL_RS04380	5501.91	-0.59467	0.232554	-2.55713	0.0105541	0.0142955	FTL_0850	WP_003015455
FTL_RS06050	4057.09	1.52247	0.192815	7.89601	2.87968e-15	1.04476e-14	FTL_1182	WP_003016244
FTL_RS01715	4586.49	-1.78719	0.226526	-7.88955	3.03275e-15	1.09824e-14	FTL_0327	WP_003018366
FTL_RS02720	10040.2	-1.51099	0.191654	-7.88396	3.17172e-15	1.14643e-14	FTL_0519	WP_003014814
FTL_RS11655	653.695	1.41987	0.180141	7.88199	3.22208e-15	1.16247e-14	FTL_1692	WP_010030638
FTL_RS01260	4365.37	-3.24782	0.412211	-7.87903	3.29925e-15	1.1881e-14	FTL_0238	WP_003027200
FTL_RS09355	5515.75	-2.2144	0.28118	-7.87539	3.3968e-15	1.22096e-14	FTL_1828	WP_011457538
FTL_RS02555	5507.37	-1.10818	0.140733	-7.87433	3.4256e-15	1.22904e-14	FTL_0487	WP_003018029
FTL_RS07805	7940.75	-2.22024	0.282077	-7.87106	3.51642e-15	1.25929e-14	FTL_1527	WP_003016861
FTL_RS07395	706.646	1.64912	0.209628	7.86691	3.6351e-15	1.2994e-14	FTL_RS07395	WP_003025486
FTL_RS07130	3431.19	-1.40885	0.179103	-7.86614	3.65755e-15	1.30502e-14	FTL_1394	WP_003016648
FTL_RS03710	2580.47	-0.925733	0.117704	-7.86494	3.69287e-15	1.3152e-14	FTL_0709	WP_003015190
FTL_RS11100	77.7919	-2.53836	0.322922	-7.86059	3.82329e-15	1.35916e-14	FTL_0962	WP_010030715
FTL_RS09540	1303.31	1.3121	0.167115	7.8515	4.11094e-15	1.45875e-14	FTL_1871	FTL_RS09540
FTL_RS01365	2611.34	-2.38814	0.304296	-7.84808	4.22442e-15	1.49628e-14	FTL_0259	WP_003014376
FTL_RS07880	2759.05	-1.52666	0.194641	-7.84346	4.38299e-15	1.54961e-14	FTL_1541	WP_003016893
FTL_RS01230	4494.62	-2.68179	0.34195	-7.84263	4.41205e-15	1.55705e-14	FTL_0232	WP_003014323
FTL_RS04550	1482.95	-1.14949	0.146706	-7.8353	4.6771e-15	1.6476e-14	FTL_0884	WP_010031277
FTL_RS01305	2389.47	-2.32063	0.296255	-7.83321	4.7556e-15	1.67221e-14	FTL_0247	WP_003014349
FTL_RS06685	2764.36	-2.23044	0.28509	-7.82366	5.13098e-15	1.80094e-14	FTL_1310	WP_003016495
FTL_RS08115	3034.7	-2.51897	0.322168	-7.8188	5.33289e-15	1.86844e-14	FTL_1592	WP_003016970
FTL_RS11085	31.5597	3.16955	0.405537	7.81569	5.46647e-15	1.91179e-14	FTL_RS11085	WP_003025332
FTL_RS07390	110.496	2.09895	0.268937	7.80461	5.96877e-15	2.0837e-14	FTL_1438	WP_003016735
FTL_RS09200	2119.72	-2.47259	0.317128	-7.79682	6.34877e-15	2.21238e-14	FTL_1798	WP_003017341
FTL_RS08460	594.763	-1.50354	0.192879	-7.79527	6.42686e-15	2.23558e-14	FTL_1660	WP_003017083
FTL_RS09350	7067.23	-2.18132	0.280488	-7.77689	7.43263e-15	2.58081e-14	FTL_1827	WP_003017384
FTL_RS10420	222.579	1.57338	0.202339	7.77595	7.48804e-15	2.59541e-14	FTL_1151	WP_231843961
FTL_RS11680	23.4677	2.39361	0.308233	7.76559	8.12662e-15	2.81172e-14	FTL_1768	WP_158087690
FTL_RS00055	2639.2	-2.54805	0.328521	-7.75613	8.75597e-15	3.02408e-14	FTL_0010	WP_003013699
FTL_RS11670	65.7331	1.72333	0.222304	7.75215	9.03468e-15	3.1148e-14	FTL_RS11670	WP_076010781
FTL_RS00005	4055.38	-2.38925	0.308342	-7.74871	9.28329e-15	3.19484e-14	FTL_0001	WP_003013591
FTL_RS04545	1153.2	0.207813	0.164714	1.26166	0.207071	0.236427	FTL_0883	WP_011457433
FTL_RS08800	14147.6	1.40112	0.180848	7.74751	9.37111e-15	3.21935e-14	FTL_1726	WP_010032739
FTL_RS07575	8538.59	-1.80176	0.2326	-7.74615	9.47229e-15	3.24836e-14	FTL_1479	WP_003016784
FTL_RS09495	10026.6	-1.41562	0.182841	-7.74233	9.76085e-15	3.34141e-14	FTL_1860	WP_011457545
FTL_RS04565	337.035	-0.347229	0.263041	-1.32006	0.186816	0.215454	FTL_0887	WP_003015529
FTL_RS04570	420.792	-0.0304798	0.148041	-0.205887	0.836879	0.857194	FTL_RS04570	WP_011579039
FTL_RS04575	439.352	0.262018	0.162904	1.60842	0.107744	0.129173	FTL_0890	WP_003018771
FTL_RS04585	6723.53	-0.353414	0.256024	-1.38039	0.167466	0.194992	FTL_0891	WP_011457436
FTL_RS04590	2251.33	-0.0737571	0.204783	-0.360173	0.718718	0.749614	FTL_0892	WP_003015534
FTL_RS04595	6028.54	0.114913	0.230765	0.497964	0.618509	0.654238	FTL_0893	WP_003015535
FTL_RS08490	6630.98	-1.39542	0.18037	-7.73647	1.02215e-14	3.49295e-14	FTL_1666	WP_003017104
FTL_RS04605	8321.2	-0.581022	0.273859	-2.12161	0.0338705	0.0431665	FTL_0895	WP_224056098
FTL_RS08525	11413.9	1.68372	0.217747	7.73248	1.05472e-14	3.5979e-14	FTL_1673	WP_003017116
FTL_RS09210	3176.57	-1.78689	0.23115	-7.73042	1.07192e-14	3.65018e-14	FTL_1800	WP_003017345
FTL_RS04415	932.472	1.67407	0.216946	7.71654	1.19528e-14	4.06312e-14	FTL_0857	WP_003018712
FTL_RS08335	1044.19	1.07514	0.13964	7.69933	1.36785e-14	4.6416e-14	FTL_1635	WP_003017051
FTL_RS11130	160.419	2.22558	0.289471	7.68843	1.48955e-14	5.04574e-14	FTL_1194	WP_003016271
FTL_RS02090	5844.29	1.51186	0.19679	7.68262	1.55872e-14	5.27087e-14	FTL_0404	WP_003014642
FTL_RS09510	1126.45	-1.02803	0.133843	-7.68085	1.58042e-14	5.33497e-14	FTL_1864	WP_010031517
FTL_RS07990	443.361	-1.59524	0.207704	-7.68037	1.58634e-14	5.34565e-14	FTL_RS07990	WP_013923508
FTL_RS04675	4993.56	0.482017	0.265289	1.81695	0.0692243	0.0855279	FTL_0912	WP_013923330
FTL_RS04340	2798.42	1.56243	0.203747	7.66847	1.7406e-14	5.8553e-14	FTL_0843	WP_003015439
FTL_RS11600	81.7349	2.1878	0.285328	7.66765	1.75171e-14	5.88246e-14	FTL_1378	WP_223862921
FTL_RS03885	888.174	-1.7682	0.230833	-7.66011	1.85778e-14	6.2279e-14	FTL_0743	WP_003015258
FTL_RS03855	2503.36	2.22895	0.291042	7.65849	1.88126e-14	6.29573e-14	FTL_0737	WP_003015243
FTL_RS11005	1987.19	-2.33052	0.304325	-7.65801	1.88831e-14	6.30844e-14	FTL_1826	WP_003017383
FTL_RS04705	1445.58	0.16183	0.173062	0.935094	0.34974	0.389023	FTL_0919	WP_003015685
FTL_RS04710	1014.12	0.250946	0.281236	0.892296	0.372234	0.41192	FTL_0920	WP_003015687
FTL_RS04715	1756.83	0.297007	0.260368	1.14072	0.253986	0.286121	FTL_0921	WP_010030692
FTL_RS04720	2237.87	-0.00062634	0.274318	-0.00228326	0.998178	0.998178	FTL_0922	WP_003015689
FTL_RS02515	9546.26	-1.48282	0.193682	-7.65592	1.91939e-14	6.40127e-14	FTL_0479	WP_004336876
FTL_RS09440	1965.68	-2.65829	0.347298	-7.6542	1.94516e-14	6.47609e-14	FTL_1849	WP_003017416
FTL_RS04505	7233.33	-1.08059	0.141247	-7.65035	2.00431e-14	6.66158e-14	FTL_0875	WP_010031272
FTL_RS07160	286.753	-1.48775	0.194529	-7.64798	2.04162e-14	6.77399e-14	FTL_1400	WP_003016659
FTL_RS00845	13904.3	2.09611	0.274209	7.64421	2.10238e-14	6.96367e-14	FTL_0159	WP_003014144
FTL_RS08930	2867.69	-1.66585	0.217961	-7.6429	2.12377e-14	7.02254e-14	FTL_1750	WP_011457528
FTL_RS00175	10201.5	-2.60809	0.341277	-7.64216	2.13606e-14	7.05117e-14	FTL_0034	WP_010032341
FTL_RS04760	2369.45	-0.173499	0.107962	-1.60704	0.108046	0.129455	FTL_0931	WP_003015577
FTL_RS04765	1300.83	-0.527487	0.213413	-2.47168	0.0134481	0.0179772	FTL_0932	WP_003015706
FTL_RS04770	1777.85	-0.23571	0.101709	-2.3175	0.0204766	0.0267824	FTL_0933	WP_003015710
FTL_RS00425	4981.7	1.88273	0.246425	7.64018	2.16911e-14	7.14813e-14	FTL_0085	WP_003014054
FTL_RS04780	705.273	0.427229	0.192335	2.22128	0.0263322	0.0338867	FTL_0935	WP_003015717
FTL_RS04175	5641.2	-1.81323	0.237458	-7.63602	2.24041e-14	7.37057e-14	FTL_0806	WP_011457420
FTL_RS06420	1150.13	-1.64834	0.216327	-7.61966	2.54339e-14	8.35318e-14	FTL_1256	WP_010030665
FTL_RS01840	552.192	1.77355	0.233107	7.60832	2.77688e-14	9.10461e-14	FTL_0352	WP_003014526
FTL_RS01345	3996.92	-2.31246	0.304041	-7.60573	2.83299e-14	9.27291e-14	FTL_0255	WP_003014365
FTL_RS01245	1900.32	-2.81492	0.37016	-7.60461	2.85773e-14	9.33814e-14	FTL_0235	WP_024533505
FTL_RS01315	7569.83	-3.41056	0.44885	-7.59843	2.99744e-14	9.77821e-14	FTL_0249	WP_003014354
FTL_RS01520	3306.33	4.43709	0.584113	7.59629	3.04753e-14	9.92492e-14	FTL_0288	WP_003014431
FTL_RS08625	937.098	1.35903	0.178943	7.59479	3.0829e-14	1.00233e-13	FTL_1694	WP_003019553
FTL_RS04830	536.153	-0.349636	0.152586	-2.2914	0.02194	0.028581	FTL_0945	WP_003015729
FTL_RS11675	225.807	1.60183	0.21094	7.5938	3.10664e-14	1.00836e-13	FTL_1767	WP_024533567
FTL_RS04845	428.023	-0.336996	0.243475	-1.38411	0.166325	0.193896	FTL_0947	WP_228369077
FTL_RS02820	8346.18	-1.94754	0.256653	-7.58821	3.24346e-14	1.05101e-13	FTL_0538	WP_003014877
FTL_RS09750	6064.43	1.84592	0.243278	7.58768	3.25684e-14	1.05359e-13	FTL_1916	WP_010030937
FTL_RS07325	1026.52	-1.54314	0.203569	-7.58043	3.44398e-14	1.11228e-13	FTL_1424	WP_003016703
FTL_RS04865	3904.47	-0.258119	0.186328	-1.38529	0.165963	0.193591	FTL_0951	WP_003015744
FTL_RS04875	177.62	0.295906	0.141302	2.09413	0.0362481	0.0460154	FTL_0954	WP_003015746
FTL_RS09195	10965.2	-1.61641	0.213275	-7.57901	3.4821e-14	1.12272e-13	FTL_1797	WP_003017337
FTL_RS00330	1148.59	2.02315	0.267217	7.57119	3.69814e-14	1.1904e-13	FTL_0063	WP_003014006
FTL_RS08570	3507.96	-1.12473	0.148615	-7.56804	3.7891e-14	1.21766e-13	FTL_1683	WP_003017134
FTL_RS01200	6857.2	-1.38702	0.183343	-7.56519	3.87311e-14	1.2426e-13	FTL_0226	WP_003014296
FTL_RS04900	1109.75	0.00783857	0.19576	0.0400418	0.96806	0.973073	FTL_0959	WP_003015759
FTL_RS04245	1864.05	-2.47101	0.326832	-7.56049	4.01544e-14	1.28613e-13	FTL_0822	WP_011457422
FTL_RS04910	226.572	-0.0856663	0.243222	-0.352215	0.724677	0.755423	FTL_0961	WP_003015766
FTL_RS04915	1328.07	-0.254184	0.108709	-2.3382	0.0193767	0.0254295	FTL_0963	WP_010030717
FTL_RS04920	1328.64	0.0580006	0.131788	0.440105	0.659861	0.691198	FTL_0964	WP_003015770
FTL_RS07530	423.602	1.46449	0.193847	7.55484	4.19375e-14	1.34103e-13	FTL_1470	WP_009369895
FTL_RS09265	5732.58	-3.13617	0.415237	-7.55272	4.26249e-14	1.36077e-13	FTL_1811	WP_003024580
FTL_RS11300	362.897	2.10467	0.278904	7.54623	4.48031e-14	1.42796e-13	FTL_0565	WP_011648613
FTL_RS01900	942.152	-1.84235	0.244518	-7.53462	4.89771e-14	1.55844e-13	FTL_RS01900	WP_003020845
FTL_RS06920	2223.89	-0.679555	0.0905568	-7.50419	6.18091e-14	1.96353e-13	FTL_1358	WP_003016579
FTL_RS11845	448.576	1.80315	0.2403	7.50375	6.20177e-14	1.96694e-13	FTL_1052	WP_257004908
FTL_RS04970	770.356	-0.343415	0.24111	-1.42431	0.154358	0.180923	FTL_0971	FTL_RS04970
FTL_RS04975	798.083	0.495911	0.253302	1.95779	0.0502552	0.0626898	FTL_0972	WP_024533524
FTL_RS04980	596.867	0.311341	0.233894	1.33112	0.18315	0.211353	FTL_0973	WP_011648685
FTL_RS09260	12202.7	-2.59516	0.346275	-7.4945	6.65504e-14	2.10725e-13	FTL_1810	WP_010032491
FTL_RS04990	1764.32	-0.417032	0.178036	-2.3424	0.0191601	0.0251963	FTL_0975	WP_003015799
FTL_RS05000	138.218	0.636857	0.346673	1.83705	0.0662018	0.0818457	FTL_0977	WP_003015803
FTL_RS03745	14212.4	-1.92163	0.256561	-7.48996	6.88972e-14	2.178e-13	FTL_0717	WP_003015199
FTL_RS07890	2890.38	-2.25428	0.301052	-7.48801	6.99282e-14	2.207e-13	FTL_1543	WP_003016895
FTL_RS08605	5462.49	1.72819	0.230884	7.4851	7.1494e-14	2.25276e-13	FTL_1690	WP_003017145
FTL_RS03515	1863.43	-1.80571	0.24149	-7.47736	7.58316e-14	2.38556e-13	FTL_0673	WP_003018203
FTL_RS05030	11969.9	0.143076	0.165001	0.86712	0.385876	0.424836	FTL_0984	WP_003015818
FTL_RS05350	2122.84	-2.18309	0.292163	-7.47216	7.88875e-14	2.47768e-13	FTL_1048	WP_003015961
FTL_RS05040	12875.2	0.177787	0.308861	0.57562	0.564872	0.602758	FTL_0986	WP_003015825
FTL_RS03860	537.71	1.33663	0.178983	7.46791	8.14785e-14	2.55492e-13	FTL_0738	WP_003015247
FTL_RS10975	231.228	1.6237	0.217558	7.46329	8.43904e-14	2.64197e-13	FTL_1636	WP_003022511
FTL_RS05055	1434.4	-0.253289	0.187555	-1.35048	0.176862	0.205071	FTL_0989	WP_003015834
FTL_RS05060	726.318	-0.0382635	0.2538	-0.150762	0.880163	0.894449	FTL_0990	WP_003015836
FTL_RS06060	2482.25	1.41062	0.189018	7.46291	8.46346e-14	2.64534e-13	FTL_1184	WP_003016247
FTL_RS04650	3188.1	-2.15929	0.289751	-7.45221	9.17906e-14	2.8644e-13	FTL_0906	WP_003015672
FTL_RS01760	2176.44	-1.5884	0.213161	-7.45166	9.21699e-14	2.87162e-13	FTL_0336	WP_004336805
FTL_RS09710	14096.6	-2.0363	0.273518	-7.44485	9.70556e-14	3.01899e-13	FTL_1908	WP_010030935
FTL_RS05110	281.554	-0.691405	0.360742	-1.91662	NA	NA	FTL_0999	WP_003023249
FTL_RS05115	53.3922	-0.817595	0.356665	-2.29233	0.0218864	0.0285303	FTL_1000	WP_003015852
FTL_RS09705	16422.3	-1.9307	0.259453	-7.44144	9.95933e-14	3.09297e-13	FTL_1907	WP_003017491
FTL_RS02170	3845.51	-0.93364	0.125708	-7.42706	1.11042e-13	3.44302e-13	FTL_0419	WP_003014679
FTL_RS08865	2858.13	-1.44752	0.195363	-7.40939	1.26885e-13	3.92796e-13	FTL_1737	WP_003017214
FTL_RS02375	2418.44	-1.33421	0.1803	-7.39998	1.36209e-13	4.20991e-13	FTL_0452	WP_003017942
FTL_RS05140	2805.08	-0.220758	0.136426	-1.61816	0.105629	0.126794	FTL_1005	WP_010032019
FTL_RS05150	624.679	-0.100191	0.289007	-0.346675	0.728836	0.758943	FTL_1009	WP_003023258
FTL_RS05155	435.895	0.385932	0.285872	1.35001	0.177011	0.205122	FTL_1010	WP_003030538
FTL_RS04510	3087.28	-1.3266	0.17928	-7.39956	1.36632e-13	4.21626e-13	FTL_0876	WP_003015509
FTL_RS04725	2465.7	-1.68374	0.228003	-7.38471	1.52791e-13	4.70742e-13	FTL_0923	WP_003015691
FTL_RS05170	1633.86	0.0547513	0.1276	0.429086	0.66786	0.698823	FTL_1014	WP_003015875
FTL_RS02735	1362.72	-2.25355	0.305181	-7.38431	1.53249e-13	4.71406e-13	FTL_0522	WP_003014822
FTL_RS08345	2151.14	-1.00181	0.135786	-7.37785	1.60862e-13	4.9404e-13	FTL_1637	WP_012429158
FTL_RS02395	5761.32	-1.48932	0.201911	-7.37613	1.6296e-13	4.99693e-13	FTL_0456	WP_004336856
FTL_RS05190	2414.02	-0.0909406	0.181496	-0.501062	0.616327	0.652286	FTL_1018	WP_003015888
FTL_RS05195	0.927782	1.55167	1.17727	1.31802	0.187497	0.216111	FTL_1019	WP_003015890
FTL_RS06535	1908.89	2.07817	0.281982	7.36986	1.70811e-13	5.2294e-13	FTL_1281	FTL_RS06535
FTL_RS11875	549.64	1.84593	0.250679	7.36373	1.7884e-13	5.4666e-13	FTL_1322	WP_253253417
FTL_RS00940	449.552	1.59954	0.217266	7.3621	1.81039e-13	5.52511e-13	FTL_0177	WP_003021782
FTL_RS10505	16.6976	3.24803	0.442115	7.34656	2.03371e-13	6.19689e-13	FTL_RS10505	WP_109235211
FTL_RS00105	11342.9	-1.30664	0.177888	-7.34529	2.05314e-13	6.24632e-13	FTL_0020	WP_010032850
FTL_RS03705	1539.41	-2.03742	0.27775	-7.33546	2.20959e-13	6.71177e-13	FTL_0708	WP_003015188
FTL_RS05365	8616.57	-0.846542	0.115673	-7.31839	2.50954e-13	7.61097e-13	FTL_1051	WP_003015964
FTL_RS05245	4846.97	-0.589012	0.222264	-2.65006	0.00804779	0.0110629	FTL_1028	WP_003015910
FTL_RS05250	2668.3	-0.172937	0.229181	-0.754585	0.450498	0.488501	FTL_1029	WP_003015915
FTL_RS05255	2673.37	-0.379189	0.232317	-1.63221	0.102636	0.123277	FTL_1030	WP_003015918
FTL_RS05260	179.884	0.14209	0.307162	0.462589	0.643659	0.67715	FTL_1031	WP_003015921
FTL_RS05265	172.095	0.418511	0.231713	1.80616	0.0708938	0.0874792	FTL_1032	WP_003015924
FTL_RS08895	45535.5	-1.31669	0.180127	-7.30977	2.67591e-13	8.10288e-13	FTL_1743	WP_003017226
FTL_RS05275	373.605	0.273912	0.356942	0.767386	0.442852	0.48112	FTL_RS05275	WP_010031566
FTL_RS05400	306.58	-1.59218	0.218271	-7.29453	2.99711e-13	9.06137e-13	FTL_1059	WP_003015976
FTL_RS06940	332.445	-2.9899	0.40995	-7.29333	3.0238e-13	9.12783e-13	FTL_1360	WP_003016585
FTL_RS04635	7762.67	-2.23526	0.306691	-7.28831	3.13859e-13	9.45963e-13	FTL_0903	WP_003015664
FTL_RS05295	550.922	-0.175574	0.222064	-0.790646	0.429151	0.468622	FTL_1037	WP_003015939
FTL_RS01965	3231.67	-1.41337	0.194314	-7.27364	3.49939e-13	1.05307e-12	FTL_0377	WP_003014579
FTL_RS02415	1841.07	-1.88647	0.259549	-7.26827	3.64109e-13	1.09402e-12	FTL_0460	WP_004336860
FTL_RS04485	14.6681	3.02107	0.416659	7.2507	4.14608e-13	1.24382e-12	FTL_0870	WP_003023359
FTL_RS05315	3579.73	0.12939	0.147049	0.87991	0.378908	0.418351	FTL_1041	WP_003015946
FTL_RS05320	6409.33	0.549561	0.214373	2.56357	0.0103601	0.0140426	FTL_1042	WP_003015948
FTL_RS01355	413.088	-1.9609	0.270662	-7.24484	4.32958e-13	1.29687e-12	FTL_0257	WP_003017816
FTL_RS05330	722.804	-0.536172	0.258423	-2.07478	0.0380066	0.0481532	FTL_1044	WP_003015954
FTL_RS05335	2025.41	-0.58	0.243845	-2.37856	0.0173806	0.0229339	FTL_1045	WP_003015611
FTL_RS01990	5002.64	1.75659	0.242494	7.24385	4.36129e-13	1.30435e-12	FTL_0382	WP_003014592
FTL_RS00165	1261.68	1.11552	0.154064	7.24058	4.46785e-13	1.33417e-12	FTL_0032	WP_003013943
FTL_RS09130	7261.86	-1.77572	0.245288	-7.23931	4.50977e-13	1.34462e-12	FTL_1785	WP_003017317
FTL_RS11430	1778.63	-0.808425	0.111691	-7.23806	4.55164e-13	1.35502e-12	FTL_0914	WP_042899558
FTL_RS05360	7115.54	0.0538184	0.132564	0.405981	0.684757	0.715346	FTL_1050	WP_003015963
FTL_RS01910	1482.05	1.97295	0.273452	7.21497	5.39448e-13	1.60347e-12	FTL_0366	WP_003014566
FTL_RS07865	1771.34	-1.77227	0.24581	-7.20992	5.5984e-13	1.66154e-12	FTL_1538	WP_003016883
FTL_RS03345	73.0044	1.76468	0.245736	7.18121	6.9099e-13	2.04765e-12	FTL_0642	WP_010031698
FTL_RS08665	8108.76	-1.35183	0.188333	-7.17791	7.07875e-13	2.09449e-12	FTL_1703	WP_003017155
FTL_RS03975	814.879	-1.98737	0.276911	-7.17694	7.12875e-13	2.10607e-12	FTL_0763	WP_003015286
FTL_RS02755	14456	-1.72807	0.240817	-7.17584	7.18639e-13	2.11988e-12	FTL_0525	WP_003014829
FTL_RS05415	1419.74	-0.452222	0.178695	-2.53069	0.0113839	0.0153445	FTL_1062	WP_003015984
FTL_RS05420	1233.26	-0.0610658	0.202691	-0.301276	0.763204	0.790069	FTL_1063	WP_003015986
FTL_RS05425	1806.24	-0.190956	0.247071	-0.772881	0.439593	0.478547	FTL_1064	WP_003015989
FTL_RS05430	1992.26	0.591531	0.266647	2.2184	0.0265273	0.0340764	FTL_1065	WP_003015991
FTL_RS05435	738.954	0.304711	0.251669	1.21076	0.225987	0.256515	FTL_1066	WP_011457444
FTL_RS05440	4108.47	-0.108045	0.220332	-0.490376	0.623868	0.658541	FTL_1067	WP_003015994
FTL_RS05120	656.991	1.01186	0.141061	7.17324	7.32429e-13	2.15728e-12	FTL_1001	WP_003015855
FTL_RS09035	140.254	1.54021	0.214857	7.16855	7.57974e-13	2.22913e-12	FTL_1766	WP_010031434
FTL_RS08090	1522.71	1.46356	0.204238	7.16594	7.72563e-13	2.2686e-12	FTL_1587	WP_003016960
FTL_RS02565	2380.28	-1.72931	0.2417	-7.15477	8.38122e-13	2.4574e-12	FTL_0489	WP_003027043
FTL_RS05465	950.885	-0.275828	0.129521	-2.1296	0.0332045	0.0423456	FTL_1073	WP_003016003
FTL_RS01510	4763.85	2.58619	0.362273	7.13879	9.41585e-13	2.75659e-12	FTL_0286	WP_003014425
FTL_RS05475	4063.53	-0.41752	0.197088	-2.11845	0.0341371	0.0434492	FTL_1075	WP_003016005
FTL_RS02075	927.281	1.60774	0.225264	7.13715	9.52869e-13	2.78529e-12	FTL_0401	WP_014547742
FTL_RS05035	2005	-1.56824	0.219736	-7.13695	9.5426e-13	2.78529e-12	FTL_0985	WP_003015822
FTL_RS05490	1256.31	-0.272761	0.235217	-1.15961	0.246206	0.277517	FTL_1078	WP_003016009
FTL_RS05495	14.2614	-0.976787	0.370852	-2.6339	0.00844095	0.0115705	FTL_RS05495	WP_011648668
FTL_RS05500	29.7146	-0.0811289	0.248269	-0.326778	0.743836	0.772078	FTL_1079	WP_003016011
FTL_RS05505	222.713	-0.349035	0.184392	-1.8929	0.0583718	0.0723036	FTL_1080	WP_014548193
FTL_RS05510	367.256	0.463011	0.208007	2.22594	0.0260184	0.0335114	FTL_RS05510	WP_003039185
FTL_RS06950	603.648	-2.32192	0.325513	-7.1331	9.81311e-13	2.85995e-12	FTL_1361	WP_003016587
FTL_RS08110	11242.7	-1.8168	0.255249	-7.11775	1.09703e-12	3.19241e-12	FTL_1591	WP_003016968
FTL_RS01740	1898.61	-1.1224	0.15797	-7.10511	1.20223e-12	3.4933e-12	FTL_0332	WP_003018371
FTL_RS08005	295.926	-1.14428	0.161289	-7.0946	1.29723e-12	3.76373e-12	FTL_1568	WP_003016927
FTL_RS07260	7733.81	-1.30165	0.183499	-7.09351	1.30751e-12	3.78789e-12	FTL_1416	WP_003016688
FTL_RS05405	10935.1	-1.62773	0.229694	-7.08654	1.37506e-12	3.97762e-12	FTL_1060	WP_003015979
FTL_RS11585	1351.72	-1.17861	0.166391	-7.0834	1.40664e-12	4.06294e-12	FTL_1356	WP_024533593
FTL_RS03940	2771.41	-1.07881	0.152567	-7.07102	1.53797e-12	4.43566e-12	FTL_0754	WP_003015274
FTL_RS02995	5389.48	-1.42834	0.202042	-7.06954	1.55448e-12	4.47662e-12	FTL_0573	WP_003014938
FTL_RS05565	2154.71	0.550897	0.212332	2.59451	0.00947254	0.0128935	FTL_1094	WP_003016041
FTL_RS07235	1036.58	1.01151	0.143453	7.05118	1.77412e-12	5.10159e-12	FTL_1411	WP_003016682
FTL_RS02825	12048.2	-1.12855	0.160078	-7.04999	1.78933e-12	5.13013e-12	FTL_0539	WP_003014880
FTL_RS09695	7655.87	1.05488	0.149624	7.05019	1.78671e-12	5.13013e-12	FTL_1905	WP_003017476
FTL_RS03690	421.983	-1.31957	0.187255	-7.04693	1.82904e-12	5.23625e-12	FTL_0705	WP_003015183
FTL_RS03035	11495.7	2.78618	0.395686	7.04141	1.9031e-12	5.44022e-12	FTL_0581	WP_011457396
FTL_RS01210	3075.05	-1.85094	0.262904	-7.04035	1.91755e-12	5.47348e-12	FTL_0228	WP_003028456
FTL_RS05620	4036.1	-0.37224	0.16425	-2.26629	0.0234334	0.0303229	FTL_1107	WP_003016057
FTL_RS05625	2920.51	-0.289989	0.163853	-1.76981	0.0767581	0.0941767	FTL_1108	WP_003016059
FTL_RS08485	2094.79	-1.3427	0.191069	-7.02731	2.1055e-12	6.00113e-12	FTL_1665	WP_003017101
FTL_RS05635	2143.07	-0.344883	0.206689	-1.66861	0.0951949	0.11498	FTL_1110	WP_011457447
FTL_RS05640	225.709	0.103047	0.228742	0.450495	0.652354	0.684073	FTL_1111	WP_012429660
FTL_RS07885	7258.46	-1.91168	0.272729	-7.00943	2.39283e-12	6.8101e-12	FTL_1542	WP_011457501
FTL_RS01005	17903.2	1.21857	0.173882	7.00801	2.41725e-12	6.86952e-12	FTL_0188	WP_003014216
FTL_RS05655	452.002	-0.35137	0.255263	-1.3765	0.168666	0.196272	FTL_1114	WP_160483924
FTL_RS05660	1669.42	0.329768	0.211685	1.55783	0.119275	0.142206	FTL_1115	WP_003016074
FTL_RS05665	2009.87	0.613604	0.248678	2.46746	0.0136075	0.0181777	FTL_1116	WP_010031677
FTL_RS05670	2479.42	-0.0323346	0.141194	-0.229009	0.818862	0.842295	FTL_1117	WP_003016078
FTL_RS04525	1636.86	-1.28962	0.184274	-6.99835	2.58987e-12	7.34931e-12	FTL_0879	WP_003015518
FTL_RS07050	883.616	1.82963	0.261888	6.98633	2.82164e-12	7.99534e-12	FTL_1377	WP_003016613
FTL_RS05685	82.0104	0.129638	0.28225	0.459303	0.646017	0.678895	FTL_1120	WP_003016085
FTL_RS02245	3589.89	1.43654	0.205759	6.98166	2.91712e-12	8.25384e-12	FTL_0435	WP_003014705
FTL_RS05695	1099.64	0.308927	0.306685	1.00731	0.313785	0.351244	FTL_1121	WP_003016087
FTL_RS01980	2860.95	-1.36254	0.195622	-6.96516	3.2803e-12	9.26792e-12	FTL_0380	WP_003014586
FTL_RS05720	814.575	2.49395	0.358612	6.95446	3.53905e-12	9.98444e-12	FTL_1124	WP_223862918
FTL_RS07950	8165.49	-1.3623	0.195993	-6.95074	3.63378e-12	1.02368e-11	FTL_1553	WP_003016913
FTL_RS07635	6729.61	-1.43592	0.206618	-6.94962	3.66282e-12	1.03037e-11	FTL_1490	WP_003019368
FTL_RS01960	1557.8	-1.00459	0.144938	-6.93114	4.17453e-12	1.17261e-11	FTL_0376	WP_003014578
FTL_RS05755	1368.22	-0.329286	0.145215	-2.26757	0.0233556	0.0302625	FTL_1129	WP_003016105
FTL_RS09340	8958	-1.70306	0.245972	-6.9238	4.3969e-12	1.23329e-11	FTL_1825	WP_003017381
FTL_RS01945	1648.21	1.33741	0.193285	6.91937	4.53652e-12	1.27062e-11	FTL_0373	WP_003014574
FTL_RS07340	2082.63	-1.38789	0.200666	-6.91641	4.63235e-12	1.29559e-11	FTL_1427	WP_010031957
FTL_RS05775	8413.58	0.496588	0.197555	2.51367	0.0119481	0.0160382	FTL_1134	WP_011457455
FTL_RS02550	3069.02	-0.955268	0.138207	-6.91184	4.78412e-12	1.33611e-11	FTL_0486	WP_010030994
FTL_RS07725	1772.19	-0.844682	0.122472	-6.89692	5.31418e-12	1.48201e-11	FTL_RS07725	WP_010032825
FTL_RS00970	2790.36	0.952193	0.138072	6.89634	5.3361e-12	1.48599e-11	FTL_0183	WP_003014199
FTL_RS04625	7626.74	-0.928328	0.134637	-6.89507	5.38385e-12	1.49714e-11	FTL_0899	WP_010031291
FTL_RS11935	486.708	-1.61094	0.233644	-6.89486	5.39171e-12	1.49718e-11	FTL_1858	FTL_RS11935
FTL_RS05805	10827.3	-0.503276	0.198695	-2.53291	0.0113121	0.0152583	FTL_1140	WP_003016126
FTL_RS01015	1258.02	0.745936	0.108193	6.89447	5.4066e-12	1.49917e-11	FTL_0190	WP_003014222
FTL_RS00455	1928.56	1.56622	0.227221	6.89296	5.4645e-12	1.51307e-11	FTL_0091	WP_004339855
FTL_RS05135	1294.48	-1.00174	0.145425	-6.88836	5.64399e-12	1.55832e-11	FTL_1004	WP_003015861
FTL_RS11360	1818.17	-2.16854	0.314803	-6.88856	5.63613e-12	1.55832e-11	FTL_0792	WP_003015331
FTL_RS01690	1662.59	1.60734	0.233369	6.88755	5.67617e-12	1.56498e-11	FTL_0320	WP_014549348
FTL_RS07980	955.582	1.69924	0.247437	6.86739	6.53863e-12	1.80021e-11	FTL_1562	WP_012429754
FTL_RS06475	2271.65	1.38127	0.201164	6.86639	6.58448e-12	1.81027e-11	FTL_1267	WP_003016402
FTL_RS03655	556.316	-1.37568	0.200693	-6.85464	7.14907e-12	1.96271e-11	FTL_0698	WP_012118972
FTL_RS05850	5499.86	0.308701	0.230157	1.34126	0.179835	0.208022	FTL_1149	WP_003016146
FTL_RS07145	8047.94	1.50378	0.219422	6.85337	7.21319e-12	1.97751e-11	FTL_1397	WP_003016653
FTL_RS00365	9279.28	1.59759	0.233256	6.8491	7.43161e-12	2.03452e-11	FTL_0073	WP_003014029
FTL_RS06915	1275.95	-1.12139	0.163886	-6.84251	7.78182e-12	2.1274e-11	FTL_1357	WP_003016578
FTL_RS03500	2168.34	1.07755	0.157588	6.83775	8.04464e-12	2.19615e-11	FTL_0670	WP_010032158
FTL_RS03785	1308.74	-2.08774	0.305463	-6.83468	8.2186e-12	2.23735e-11	FTL_0725	WP_003015220
FTL_RS08260	2171.94	-1.35777	0.198653	-6.83486	8.2085e-12	2.23735e-11	FTL_1621	WP_003017021
FTL_RS05910	956.607	-0.415611	0.252896	-1.64341	0.100299	0.120844	FTL_1161	WP_003016169
FTL_RS05915	8758.08	0.712512	0.376277	1.89358	0.0582807	0.0722368	FTL_1162	WP_003016172
FTL_RS05820	877.158	-1.51639	0.222029	-6.82969	8.50966e-12	2.31334e-11	FTL_1143	WP_003016134
FTL_RS05925	4016.32	0.533689	0.407373	1.31007	0.190171	0.218933	FTL_1164	WP_003016179
FTL_RS05930	2950.46	0.174589	0.365987	0.477036	0.633337	0.667376	FTL_1165	WP_003016181
FTL_RS05935	6663.1	0.678188	0.386491	1.75473	0.0793053	0.0970564	FTL_1166	WP_003016182
FTL_RS04250	259.989	-1.67673	0.245584	-6.82752	8.63979e-12	2.34543e-11	FTL_0823	WP_003015392
FTL_RS09415	5267.92	-1.00574	0.147504	-6.81838	9.20728e-12	2.496e-11	FTL_1841	WP_003017411
FTL_RS01710	1338.43	-2.41142	0.353771	-6.81631	9.34096e-12	2.5287e-11	FTL_0326	WP_003020784
FTL_RS05955	161.066	0.921745	0.402886	2.28785	0.022146	0.0287792	FTL_1170	WP_003018235
FTL_RS05960	13517.1	1.15458	0.659896	1.74964	0.0801804	0.0980039	FTL_1171	WP_011457346
FTL_RS05965	12243.3	1.03202	0.579758	1.78009	0.0750605	0.0922104	FTL_1172	WP_003016195
FTL_RS05995	5131.84	0.757759	0.284337	2.665	0.00769883	0.0106416	FTL_1173	WP_003016228
FTL_RS06000	4392.19	0.726072	0.272546	2.66403	0.00772105	0.0106585	FTL_1174	WP_003016231
FTL_RS07800	832.538	-2.11043	0.309631	-6.81594	9.36467e-12	2.53159e-11	FTL_1526	WP_003016858
FTL_RS06125	1117.32	1.6608	0.243797	6.81223	9.60999e-12	2.5943e-11	FTL_1196	WP_029760232
FTL_RS03720	1711.7	1.64946	0.242433	6.80378	1.01906e-11	2.74721e-11	FTL_RS03720	FTL_RS03720
FTL_RS06030	1.87542	-2.06115	0.924861	-2.2286	0.0258405	0.0333044	FTL_1178	WP_003016239
FTL_RS04735	2581.06	-2.83226	0.416396	-6.80185	1.03281e-11	2.78042e-11	FTL_0926	WP_003015695
FTL_RS06040	1767.17	-0.314216	0.135272	-2.32285	0.0201871	0.0264394	FTL_1180	WP_003016241
FTL_RS03280	1548.83	-0.918678	0.135405	-6.78468	1.16341e-11	3.12766e-11	FTL_0628	WP_003015034
FTL_RS01180	14738.5	1.50583	0.222012	6.78264	1.18e-11	3.16789e-11	FTL_0222	WP_003014284
FTL_RS04295	3864.06	-1.18615	0.175083	-6.7748	1.24581e-11	3.33994e-11	FTL_0834	WP_003026367
FTL_RS00460	3993.4	1.33733	0.197707	6.76421	1.34037e-11	3.58851e-11	FTL_0092	WP_003014073
FTL_RS06065	7622.64	0.19066	0.170652	1.11725	0.263889	0.296761	FTL_1185	WP_003016250
FTL_RS06070	7402.03	-0.301368	0.148078	-2.03519	0.0418314	0.0527924	FTL_1186	WP_003025459
FTL_RS11685	538.11	1.70924	0.25346	6.74361	1.54496e-11	4.13052e-11	FTL_1769	WP_024533566
FTL_RS06080	2856.78	0.496888	0.227995	2.17938	0.0293033	0.0374935	FTL_1188	WP_010031739
FTL_RS05875	434.073	1.30621	0.194336	6.72141	1.79974e-11	4.80507e-11	FTL_1154	WP_011457343
FTL_RS11470	302.927	-1.0811	0.160988	-6.71543	1.87517e-11	4.9996e-11	FTL_1006	WP_024533521
FTL_RS02815	7694.27	-2.01979	0.301069	-6.70873	1.96321e-11	5.21999e-11	FTL_0537	WP_003014857
FTL_RS11305	523.345	-1.30851	0.195043	-6.70884	1.96178e-11	5.21999e-11	FTL_RS11305	WP_010030515
FTL_RS11885	5869.73	2.01589	0.300513	6.70816	1.97089e-11	5.23324e-11	FTL_1367	WP_003016595
FTL_RS07600	1029.75	1.35632	0.202463	6.69909	2.09727e-11	5.56119e-11	FTL_1484	WP_003016791
FTL_RS06130	4080.54	0.134081	0.174761	0.767226	0.442947	0.48112	FTL_1197	WP_003016273
FTL_RS02745	2494.97	-1.43744	0.21486	-6.69015	2.2294e-11	5.90349e-11	FTL_0524	WP_003014827
FTL_RS01870	6031.26	1.33574	0.200019	6.67809	2.42072e-11	6.4014e-11	FTL_0357	WP_003014543
FTL_RS03970	415.67	-1.75366	0.26283	-6.67223	2.51949e-11	6.6535e-11	FTL_0762	WP_003015285
FTL_RS02085	490.916	1.14296	0.171453	6.66632	2.62305e-11	6.91759e-11	FTL_0403	WP_003014639
FTL_RS11135	136.517	2.16162	0.32493	6.65258	2.88008e-11	7.58513e-11	FTL_1214	WP_010030467
FTL_RS00010	2304.41	-1.55432	0.234145	-6.63828	3.17359e-11	8.34681e-11	FTL_0002	WP_003013639
FTL_RS11260	379.146	1.23375	0.185948	6.63491	3.24696e-11	8.52821e-11	FTL_0349	WP_223862919
FTL_RS01060	839.51	-1.27905	0.193016	-6.62664	3.43406e-11	9.00744e-11	FTL_0199	WP_003014244
FTL_RS06175	3635.17	-0.325284	0.19233	-1.69128	0.0907838	0.110132	FTL_1207	WP_003016293
FTL_RS03700	1552.7	-1.66358	0.251192	-6.62276	3.52556e-11	9.23498e-11	FTL_0707	WP_003015186
FTL_RS10030	275.457	1.73658	0.262811	6.60769	3.90353e-11	1.02113e-10	FTL_0469	WP_011457384
FTL_RS07300	2735.7	-1.3617	0.206171	-6.60469	3.98361e-11	1.04067e-10	FTL_1419	WP_003016692
FTL_RS11325	58.1619	-1.39654	0.211566	-6.60099	4.08429e-11	1.06554e-10	FTL_0770	WP_024533544
FTL_RS06200	2002.32	0.081806	0.247605	0.330389	0.741106	0.770068	FTL_1213	WP_003016307
FTL_RS04745	3398.54	-1.12189	0.17033	-6.58658	4.50079e-11	1.17262e-10	FTL_0928	WP_003015697
FTL_RS06215	1025.81	0.442963	0.174208	2.54272	0.0109994	0.0148469	FTL_1216	WP_003021066
FTL_RS06220	261.802	0.424773	0.173046	2.45468	0.0141011	0.0187982	FTL_RS06220	WP_003033833
FTL_RS09735	389.478	-1.36027	0.206743	-6.57953	4.71923e-11	1.22788e-10	FTL_1913	WP_003013807
FTL_RS05835	5307.38	-1.18593	0.180366	-6.5751	4.86204e-11	1.26335e-10	FTL_1146	WP_011457458
FTL_RS03225	19911.3	-1.40017	0.213132	-6.56949	5.04883e-11	1.31013e-10	FTL_0617	WP_011457402
FTL_RS05410	668.923	-1.6874	0.257199	-6.56067	5.35658e-11	1.38813e-10	FTL_1061	WP_003015981
FTL_RS05470	3363.25	1.27103	0.194482	6.53545	6.34176e-11	1.64125e-10	FTL_1074	WP_003016004
FTL_RS10245	11.6639	5.19216	0.79495	6.53143	6.51454e-11	1.68372e-10	FTL_RS10245	WP_003035728
FTL_RS06255	1730.36	-0.336637	0.126392	-2.66344	0.00773469	0.0106585	FTL_1223	WP_003016330
FTL_RS06260	2988.98	-0.010051	0.209128	-0.0480617	0.961667	0.967148	FTL_1224	WP_003016332
FTL_RS08700	3642.06	-1.90219	0.291437	-6.52692	6.71377e-11	1.7329e-10	FTL_1710	WP_003017165
FTL_RS06275	4714.59	0.533984	0.254225	2.10044	0.0356902	0.0453368	FTL_1228	WP_011457468
FTL_RS06280	5408.39	0.36542	0.226423	1.61388	0.106553	0.127824	FTL_1229	WP_003016343
FTL_RS00925	1423.72	-1.51145	0.231863	-6.51873	7.09068e-11	1.82776e-10	FTL_0174	WP_003014169
FTL_RS09720	8043.69	-1.16878	0.179799	-6.50046	8.00736e-11	2.06131e-10	FTL_1910	WP_011457550
FTL_RS06295	2319.59	0.0189677	0.135955	0.139515	0.889043	0.902498	FTL_1232	WP_003019199
FTL_RS06300	4369.94	0.0933814	0.16222	0.575647	0.564854	0.602758	FTL_1233	WP_003016348
FTL_RS11075	79.4016	-1.66331	0.256118	-6.49433	8.34041e-11	2.1442e-10	FTL_RS11075	WP_003025023
FTL_RS06320	1662.32	-0.311686	0.156204	-1.99538	0.0460011	0.0578291	FTL_1237	WP_011457470
FTL_RS06325	1.20879	-1.63753	1.25686	-1.30288	0.192616	0.221617	FTL_1238	WP_003019189
FTL_RS01375	7752.78	-1.55158	0.239463	-6.47941	9.20805e-11	2.36413e-10	FTL_0261	WP_003021582
FTL_RS06335	12479.2	0.082064	0.13472	0.609144	0.542429	0.580578	FTL_1240	WP_003016358
FTL_RS09125	13299.1	-2.40359	0.37097	-6.47919	9.22134e-11	2.36441e-10	FTL_1784	WP_003017314
FTL_RS11940	30.5843	-1.78948	0.276202	-6.47889	9.24017e-11	2.36612e-10	FTL_1859	WP_015083961
FTL_RS09025	2127.51	1.64894	0.255111	6.46362	1.02226e-10	2.61424e-10	FTL_1764	FTL_RS09025
FTL_RS01645	5875.65	-1.81174	0.280642	-6.45571	1.07715e-10	2.75099e-10	FTL_0310	WP_003018356
FTL_RS06370	452.693	-0.374974	0.213548	-1.75592	0.0791022	0.096869	FTL_1246	WP_011457471
FTL_RS06375	769.815	-0.204885	0.271111	-0.755723	0.449815	0.488033	FTL_1247	WP_003016372
FTL_RS06380	3237.27	-0.225704	0.168619	-1.33854	0.18072	0.208921	FTL_1248	WP_003016374
FTL_RS06385	412.171	0.519202	0.196092	2.64775	0.00810301	0.0111309	FTL_1249	WP_003016377
FTL_RS02890	5107.81	-1.46162	0.226448	-6.45453	1.08556e-10	2.76881e-10	FTL_0552	WP_010032924
FTL_RS09875	1237.46	-0.883122	0.137039	-6.44434	1.16106e-10	2.9575e-10	FTL_1943	WP_003013880
FTL_RS03900	796.972	-1.19362	0.185394	-6.43825	1.20858e-10	3.07452e-10	FTL_0746	WP_011457416
FTL_RS06405	1520.77	-0.0917256	0.146121	-0.627735	0.530177	0.569493	FTL_1253	WP_003016388
FTL_RS08580	2116.45	1.04795	0.163099	6.42524	1.31658e-10	3.34488e-10	FTL_1685	WP_003017138
FTL_RS04130	853.005	-1.10428	0.172216	-6.41217	1.43464e-10	3.64005e-10	FTL_0798	WP_003015347
FTL_RS06425	2520.51	0.609402	0.269501	2.26123	0.0237452	0.0307059	FTL_RS06425	WP_014367951
FTL_RS06510	2491.77	1.54392	0.240821	6.41108	1.44497e-10	3.66147e-10	FTL_1276	WP_003026010
FTL_RS04260	8254.1	1.48542	0.231854	6.40671	1.48694e-10	3.75801e-10	FTL_0827	WP_003015401
FTL_RS06185	2818.92	1.83931	0.287088	6.40677	1.48636e-10	3.75801e-10	FTL_RS06185	WP_012429521
FTL_RS06455	743.479	0.338458	0.196568	1.72184	0.0850985	0.103689	FTL_1263	WP_011457475
FTL_RS08255	205.406	-1.39162	0.217832	-6.38853	1.67488e-10	4.2275e-10	FTL_1620	WP_003020205
FTL_RS02570	2234.03	-1.18344	0.185361	-6.38455	1.71906e-10	4.33338e-10	FTL_0490	WP_003018035
FTL_RS07125	6527.69	-1.21008	0.189664	-6.38015	1.76919e-10	4.45395e-10	FTL_1393	WP_003022320
FTL_RS04450	5265.4	1.33676	0.210252	6.3579	2.04525e-10	5.14226e-10	FTL_0864	WP_003015499
FTL_RS07515	423.195	1.48801	0.234086	6.3567	2.06141e-10	5.17618e-10	FTL_1466	WP_009369895
FTL_RS09895	8913.52	-1.35474	0.213303	-6.35123	2.13606e-10	5.3567e-10	FTL_1947	WP_003013875
FTL_RS05240	5536.3	-1.06013	0.167132	-6.34306	2.25249e-10	5.6414e-10	FTL_1027	WP_011457442
FTL_RS06495	6567.89	-0.109509	0.236307	-0.463416	0.643066	0.676894	FTL_1273	WP_003016409
FTL_RS09120	8227.22	-1.97223	0.311371	-6.33401	2.38865e-10	5.97469e-10	FTL_1783	WP_011457535
FTL_RS06505	2824.52	0.101749	0.20664	0.492397	0.622439	0.657677	FTL_1275	WP_003016414
FTL_RS01525	2485.89	2.52061	0.398536	6.32466	2.53795e-10	6.33997e-10	FTL_0289	WP_003014447
FTL_RS07465	2078.78	1.30839	0.206911	6.32344	2.55805e-10	6.38198e-10	FTL_1455	FTL_RS07465
FTL_RS01445	3394.69	1.6332	0.258543	6.31694	2.66794e-10	6.64759e-10	FTL_0273	WP_003014398
FTL_RS11185	502.209	1.58498	0.251229	6.30891	2.81008e-10	6.99278e-10	FTL_RS11185	WP_015083765
FTL_RS02300	7268.3	-0.952491	0.151097	-6.30383	2.90384e-10	7.21685e-10	FTL_0444	WP_003014760
FTL_RS08300	3241.26	1.36057	0.215861	6.30298	2.91971e-10	7.24701e-10	FTL_1629	WP_003017038
FTL_RS09225	8861.08	0.861074	0.137046	6.28311	3.31868e-10	8.22676e-10	FTL_1803	WP_003017348
FTL_RS06550	3977.58	0.225624	0.179715	1.25546	0.209313	0.238846	FTL_1284	WP_003016440
FTL_RS09365	4438.9	-2.05345	0.326833	-6.28287	3.32384e-10	8.22906e-10	FTL_1830	WP_003018291
FTL_RS06560	1216.08	-0.428988	0.208998	-2.0526	0.0401115	0.0506877	FTL_1286	WP_003016446
FTL_RS02505	8272.41	-1.17529	0.187154	-6.27982	3.38961e-10	8.38118e-10	FTL_0477	WP_004336875
FTL_RS06570	423.01	-0.790089	0.296148	-2.66789	0.00763298	0.01056	FTL_1288	WP_003016452
FTL_RS07610	608.328	1.04064	0.166133	6.26388	3.75513e-10	9.27316e-10	FTL_1486	WP_003016794
FTL_RS02615	809.667	2.15542	0.344312	6.26008	3.84779e-10	9.4899e-10	FTL_0500	WP_004336893
FTL_RS06600	3697.56	-0.474713	0.192013	-2.4723	0.0134249	0.0179584	FTL_1293	WP_003016458
FTL_RS02955	365.089	1.70046	0.271785	6.25664	3.93355e-10	9.68911e-10	FTL_0564	WP_024533493
FTL_RS03660	1798.19	-0.978965	0.156499	-6.25542	3.96452e-10	9.75302e-10	FTL_0699	WP_003015167
FTL_RS07780	4135.72	-1.0971	0.175461	-6.25266	4.03515e-10	9.9142e-10	FTL_1522	WP_003019392
FTL_RS03510	306.163	-1.78099	0.284869	-6.25194	4.05398e-10	9.93531e-10	FTL_0672	WP_011457407
FTL_RS04640	4443.58	-1.83803	0.293992	-6.25197	4.05314e-10	9.93531e-10	FTL_0904	WP_003015667
FTL_RS06645	1945.09	-0.377238	0.169889	-2.2205	0.0263851	0.0339162	FTL_1302	WP_003016471
FTL_RS06650	1427.91	-0.44575	0.210335	-2.11924	0.0340699	0.0433922	FTL_1303	WP_010032364
FTL_RS06655	4658.79	0.0332416	0.142368	0.233491	0.81538	0.839159	FTL_1304	WP_003016477
FTL_RS09725	1560.88	-1.76033	0.281786	-6.24704	4.18296e-10	1.02385e-09	FTL_1911	WP_003027427
FTL_RS06665	4369.65	0.0758814	0.138453	0.548065	0.583648	0.620745	FTL_1306	WP_003016482
FTL_RS06670	845.575	-0.07027	0.147815	-0.475391	0.634508	0.668248	FTL_1307	WP_003016484
FTL_RS06195	16990.3	-0.847689	0.135744	-6.24477	4.24426e-10	1.03754e-09	FTL_1212	WP_003016304
FTL_RS04520	3302.59	-0.710774	0.113872	-6.24188	4.32337e-10	1.05556e-09	FTL_0878	WP_003015515
FTL_RS08470	1894.13	-1.36636	0.219091	-6.23649	4.47486e-10	1.09117e-09	FTL_1662	WP_003017090
FTL_RS02810	3386.5	-2.46909	0.396386	-6.229	4.69408e-10	1.14319e-09	FTL_0536	WP_003014855
FTL_RS11645	129.939	1.63548	0.262615	6.22767	4.73412e-10	1.1515e-09	FTL_1650	WP_223299148
FTL_RS02120	2580.65	1.78027	0.285953	6.22577	4.79211e-10	1.16414e-09	FTL_0409	WP_003014657
FTL_RS02760	645.498	1.50523	0.242027	6.21929	4.99407e-10	1.21169e-09	FTL_RS02760	WP_004578540
FTL_RS11105	18.4469	2.07486	0.333747	6.21685	5.0723e-10	1.22913e-09	FTL_RS11105	WP_010030720
FTL_RS03890	2881.23	-1.2316	0.198596	-6.20154	5.59124e-10	1.35319e-09	FTL_0744	WP_003015260
FTL_RS01350	15233.4	-1.12018	0.18075	-6.19739	5.74086e-10	1.38767e-09	FTL_0256	WP_003014369
FTL_RS07645	2990.84	-0.887665	0.143372	-6.19133	5.96591e-10	1.44028e-09	FTL_1492	WP_003016801
FTL_RS08905	2692.29	-1.71517	0.277214	-6.18717	6.12544e-10	1.47695e-09	FTL_1745	WP_003017229
FTL_RS04645	1356.03	-2.20152	0.356249	-6.17973	6.42109e-10	1.54632e-09	FTL_0905	WP_003015669
FTL_RS09190	5111	-1.73723	0.281163	-6.17874	6.46139e-10	1.5541e-09	FTL_1796	WP_003017335
FTL_RS06790	1486.93	0.147179	0.120141	1.22506	0.220554	0.250641	FTL_1332	WP_003016538
FTL_RS06795	9665.06	-0.210141	0.123218	-1.70544	0.0881118	0.107159	FTL_1333	WP_003016540
FTL_RS03775	1409.57	-1.0079	0.163165	-6.17718	6.5257e-10	1.56762e-09	FTL_0723	WP_003015214
FTL_RS05345	213.512	-1.8674	0.302347	-6.17637	6.55918e-10	1.57372e-09	FTL_1047	WP_003015958
FTL_RS07365	862.296	-1.44416	0.234451	-6.15974	7.28635e-10	1.74603e-09	FTL_1432	WP_003016724
FTL_RS06815	1971.46	0.0297532	0.14642	0.203205	0.838975	0.858887	FTL_1337	WP_223862910
FTL_RS02010	1182.04	1.06785	0.173418	6.15766	7.38281e-10	1.76696e-09	FTL_0388	WP_003018417
FTL_RS03325	3194.32	0.744337	0.120909	6.15616	7.4528e-10	1.78151e-09	FTL_0638	WP_003015043
FTL_RS07035	466.841	1.16116	0.188732	6.15243	7.63061e-10	1.82177e-09	FTL_1375	WP_003016607
FTL_RS06840	361.941	-0.125094	0.134545	-0.929756	0.352498	0.391866	FTL_1341	WP_003016552
FTL_RS06845	1250.59	0.199571	0.118573	1.68311	0.0923535	0.111827	FTL_1342	WP_003016554
FTL_RS06850	697.873	-0.016703	0.134525	-0.124163	0.901187	0.912945	FTL_RS06850	WP_012429683
FTL_RS06855	1035.93	0.00615491	0.195149	0.0315395	0.974839	0.978874	FTL_1345	WP_003016561
FTL_RS06860	85.7687	-0.0570962	0.298928	-0.191003	0.848523	0.86729	FTL_RS06860	WP_003029060
FTL_RS02265	17518.3	-1.24154	0.202351	-6.13558	8.48475e-10	2.02321e-09	FTL_0439	WP_011457377
FTL_RS01215	1850.57	-1.26313	0.20619	-6.12606	9.00825e-10	2.14528e-09	FTL_0229	WP_003014308
FTL_RS01565	1404.25	-1.60927	0.262701	-6.12587	9.0188e-10	2.14528e-09	FTL_0296	WP_010031036
FTL_RS06885	371.436	-0.206627	0.228649	-0.903685	0.366162	0.405663	FTL_1352	WP_003016570
FTL_RS06890	13.0301	-0.31853	0.323628	-0.984247	0.324994	0.363163	FTL_1353	WP_003023526
FTL_RS07700	3958.74	-0.915244	0.149518	-6.12128	9.28288e-10	2.20539e-09	FTL_1503	WP_003016820
FTL_RS07315	1049.58	-1.35674	0.221724	-6.11903	9.41495e-10	2.23404e-09	FTL_1422	WP_003016699
FTL_RS06905	2502.52	0.0124253	0.216924	0.0572797	0.954322	0.960259	FTL_1355	WP_003016576
FTL_RS02595	790.602	2.24122	0.367023	6.10649	1.01844e-09	2.41366e-09	FTL_0495	WP_014549463
FTL_RS08695	4689.98	-1.3022	0.213291	-6.10525	1.02637e-09	2.42949e-09	FTL_1709	WP_003017164
FTL_RS07840	812.06	-1.3293	0.217794	-6.1035	1.03773e-09	2.45339e-09	FTL_1533	WP_003016869
FTL_RS00710	363.817	-1.80472	0.295916	-6.09874	1.06909e-09	2.52446e-09	FTL_0136	WP_003014106
FTL_RS01040	2603.37	1.36744	0.224481	6.09159	1.11798e-09	2.63669e-09	FTL_0195	WP_003014236
FTL_RS06945	0.385077	-0.2855	1.71181	-0.166783	0.867541	0.884409	FTL_RS06945	WP_003023520
FTL_RS00170	8733.3	1.10124	0.181223	6.07673	1.22658e-09	2.88931e-09	FTL_0033	WP_003013946
FTL_RS09335	10781.9	-1.45923	0.240199	-6.07509	1.23915e-09	2.91538e-09	FTL_1824	WP_003017380
FTL_RS06675	4759.26	-0.876175	0.144313	-6.07136	1.26835e-09	2.98046e-09	FTL_1308	WP_010031806
FTL_RS02240	2727.75	1.25568	0.207215	6.05981	1.36285e-09	3.19866e-09	FTL_0434	WP_003014703
FTL_RS06965	3657.44	-1.47227	0.243205	-6.05362	1.41627e-09	3.32002e-09	FTL_1364	WP_003016591
FTL_RS06975	11249.7	-0.371488	0.264837	-1.40271	0.160704	0.187794	FTL_RS06975	WP_003025648
FTL_RS11155	45.72	1.87954	0.310552	6.05224	1.42842e-09	3.34446e-09	FTL_RS11155	WP_172629672
FTL_RS03045	12612.6	1.7884	0.29659	6.02989	1.64073e-09	3.83693e-09	FTL_0583	WP_003014953
FTL_RS03175	10701	1.32858	0.220434	6.02714	1.66889e-09	3.89809e-09	FTL_0608	WP_003014997
FTL_RS01490	3387.46	1.26839	0.211033	6.0104	1.85067e-09	4.31749e-09	FTL_0282	WP_003014415
FTL_RS03350	553.409	-0.701184	0.116782	-6.0042	1.92277e-09	4.48032e-09	FTL_0643	WP_003015049
FTL_RS09755	1584.3	1.27314	0.212143	6.00134	1.95702e-09	4.55464e-09	FTL_1917	WP_014547474
FTL_RS07065	1715.74	0.243282	0.214688	1.13319	0.257135	0.289333	FTL_RS07065	FTL_RS07065
FTL_RS01630	368.254	-1.27864	0.213888	-5.97806	2.25813e-09	5.24913e-09	FTL_0307	WP_003040486
FTL_RS07075	526.85	0.331776	0.188719	1.75804	0.0787403	0.0964867	FTL_1384	WP_003016620
FTL_RS07080	831.333	0.481631	0.294223	1.63696	0.101639	0.122307	FTL_1385	WP_003016623
FTL_RS00325	3078.84	1.37361	0.23021	5.96677	2.41998e-09	5.61193e-09	FTL_RS00325	WP_003022646
FTL_RS01750	3438.53	-0.880898	0.147632	-5.96685	2.41874e-09	5.61193e-09	FTL_0334	WP_004336796
FTL_RS05450	932.855	0.992421	0.166372	5.96506	2.44538e-09	5.66406e-09	FTL_1069	WP_014549774
FTL_RS07105	5660.11	-0.528293	0.21796	-2.42381	0.0153587	0.0204187	FTL_1389	WP_003016635
FTL_RS05045	7941.58	-1.4561	0.244572	-5.95367	2.62199e-09	6.06589e-09	FTL_0987	WP_010030432
FTL_RS08060	818.691	1.03518	0.174019	5.94865	2.70371e-09	6.2475e-09	FTL_1581	WP_010032391
FTL_RS05810	9433.97	-1.37765	0.232043	-5.93702	2.90246e-09	6.69878e-09	FTL_1141	WP_011457457
FTL_RS02540	3030.72	-1.21246	0.204304	-5.93457	2.94609e-09	6.7914e-09	FTL_0484	WP_004336881
FTL_RS00890	3106.74	1.57681	0.266303	5.92109	3.19822e-09	7.36386e-09	FTL_0167	WP_011457351
FTL_RS09175	19516.1	0.931244	0.157319	5.91945	3.23029e-09	7.42891e-09	FTL_1793	WP_003017329
FTL_RS08145	26538.2	1.17938	0.199357	5.91595	3.2996e-09	7.57931e-09	FTL_1598	WP_010031328
FTL_RS09215	7250.61	-1.28728	0.218452	-5.89273	3.79865e-09	8.71534e-09	FTL_1801	WP_003017346
FTL_RS07150	2590.09	-0.207223	0.123907	-1.67242	0.0944423	0.114142	FTL_1398	WP_003016656
FTL_RS03010	658.419	1.45593	0.247202	5.88963	3.87069e-09	8.87015e-09	FTL_RS03010	WP_003025156
FTL_RS00740	766.799	1.02359	0.173927	5.88517	3.9765e-09	9.10187e-09	FTL_0142	WP_003014122
FTL_RS07165	359.394	0.430119	0.334174	1.28711	0.198056	0.227032	FTL_1401	WP_003016661
FTL_RS00470	8704.22	1.40221	0.238304	5.88411	4.00193e-09	9.14929e-09	FTL_0094	WP_003014077
FTL_RS11350	107.179	1.56951	0.267041	5.8774	4.16762e-09	9.51689e-09	FTL_0774	WP_223299123
FTL_RS08690	17263.1	1.14648	0.195361	5.86852	4.39712e-09	1.00292e-08	FTL_1708	WP_003017163
FTL_RS01835	2578.95	1.84186	0.314047	5.86492	4.49349e-09	1.02369e-08	FTL_RS01835	WP_003018383
FTL_RS06805	420.343	-1.15113	0.196738	-5.85109	4.88376e-09	1.1113e-08	FTL_1335	WP_003016544
FTL_RS11055	496.242	-1.02424	0.175161	-5.84742	4.99257e-09	1.13473e-08	FTL_RS11055	WP_003014556
FTL_RS05650	1007.38	1.44114	0.246519	5.84595	5.03685e-09	1.14345e-08	FTL_1113	WP_011457449
FTL_RS07230	2059.27	0.415636	0.16209	2.56423	0.0103404	0.0140257	FTL_1410	WP_003016681
FTL_RS02705	3544.35	0.894445	0.153034	5.84474	5.07371e-09	1.14926e-08	FTL_0516	WP_003014809
FTL_RS08630	492.224	0.977696	0.167278	5.84472	5.07426e-09	1.14926e-08	FTL_1695	WP_003017150
FTL_RS03965	673.473	-0.836035	0.143263	-5.83566	5.35796e-09	1.2121e-08	FTL_0761	WP_003015283
FTL_RS03360	11437.3	-2.2786	0.390758	-5.83124	5.50164e-09	1.24315e-08	FTL_0645	WP_003015055
FTL_RS01920	4163.13	1.55575	0.267671	5.81216	6.16708e-09	1.3919e-08	FTL_0368	WP_003014569
FTL_RS06820	1777.56	1.02999	0.177233	5.81149	6.19177e-09	1.39585e-08	FTL_1338	WP_003016550
FTL_RS07265	17562.7	-0.219719	0.274951	-0.799118	0.424222	0.464157	FTL_1417	WP_010031953
FTL_RS07295	2253.16	-0.351887	0.148465	-2.37017	0.0177801	0.0234451	FTL_1418	WP_003016690
FTL_RS00715	1502.26	-1.09632	0.188689	-5.81022	6.23911e-09	1.40488e-08	FTL_0137	WP_003014110
FTL_RS07305	1504.28	-0.0451315	0.190411	-0.237022	0.81264	0.837671	FTL_1420	WP_003016693
FTL_RS07310	518.743	0.141088	0.210045	0.671702	0.501773	0.54138	FTL_1421	WP_003016697
FTL_RS00935	2779.91	-0.995338	0.171859	-5.79158	6.97263e-09	1.56824e-08	FTL_0176	WP_003014181
FTL_RS07320	1093.01	-0.360148	0.156539	-2.30069	0.0214092	0.0279269	FTL_1423	WP_003016702
FTL_RS07705	31550.3	-1.40506	0.242891	-5.78474	7.26266e-09	1.63158e-08	FTL_1504	WP_003016823
FTL_RS03040	3988.71	1.77677	0.307384	5.78029	7.45711e-09	1.67332e-08	FTL_0582	WP_003014952
FTL_RS06480	3656.39	1.34427	0.23284	5.77335	7.77096e-09	1.74174e-08	FTL_RS06480	WP_004578623
FTL_RS06900	2376.89	0.870632	0.151085	5.76252	8.28687e-09	1.85523e-08	FTL_1354	WP_003016573
FTL_RS07345	1193.88	-0.42272	0.284609	-1.48526	0.137474	0.162113	FTL_1428	WP_010031959
FTL_RS03725	1129.84	1.36994	0.237757	5.76195	8.31469e-09	1.85931e-08	FTL_0713	WP_010032774
FTL_RS00920	1566.77	-1.64092	0.284891	-5.75984	8.41947e-09	1.88057e-08	FTL_0173	WP_003014167
FTL_RS07255	1528.89	-0.700173	0.121666	-5.75486	8.67134e-09	1.93461e-08	FTL_1415	WP_003016687
FTL_RS08505	2303.96	1.46188	0.254116	5.75281	8.77728e-09	1.95599e-08	FTL_1669	WP_003017110
FTL_RS07370	2378.71	-0.0769305	0.134302	-0.572818	0.566768	0.604449	FTL_1433	WP_003016725
FTL_RS07375	663.837	0.322496	0.259192	1.24423	0.213414	0.243097	FTL_1434	WP_003016728
FTL_RS04775	607.211	1.65258	0.287434	5.74942	8.95511e-09	1.99333e-08	FTL_0934	WP_027129511
FTL_RS09005	186.108	1.49049	0.259378	5.7464	9.11638e-09	2.02691e-08	FTL_RS09005	WP_004287017
FTL_RS07630	9249.56	-1.0072	0.175458	-5.74042	9.44408e-09	2.09736e-08	FTL_1489	WP_010032674
FTL_RS07845	3910.46	-1.36073	0.23722	-5.73614	9.68566e-09	2.14856e-08	FTL_1534	WP_003016871
FTL_RS06970	287.239	-1.80388	0.31514	-5.72407	1.04001e-08	2.30442e-08	FTL_RS06970	WP_010031007
FTL_RS07405	5273.29	0.450828	0.232343	1.94036	0.0523364	0.065151	FTL_1442	WP_010031745
FTL_RS07410	3928.95	-0.0495738	0.160061	-0.309717	0.756776	0.78467	FTL_1443	WP_003016741
FTL_RS04935	474.938	-0.936443	0.163898	-5.71358	1.10623e-08	2.44835e-08	FTL_0967	WP_003015779
FTL_RS09255	24111.5	-1.74061	0.305296	-5.70139	1.18834e-08	2.62708e-08	FTL_1809	WP_011457537
FTL_RS11790	18323.8	-1.55171	0.272192	-5.70079	1.19251e-08	2.6333e-08	FTL_RS11790	WP_003038440
FTL_RS00535	438.468	1.30934	0.229706	5.70007	1.19756e-08	2.64144e-08	FTL_0108	WP_011457343
FTL_RS07440	1160.2	0.0441111	0.134928	0.326924	0.743725	0.772078	FTL_1449	WP_003016749
FTL_RS01140	1271.47	-0.983075	0.172692	-5.69266	1.25079e-08	2.75571e-08	FTL_0215	WP_003014271
FTL_RS07450	1076.02	0.0153632	0.225073	0.0682591	0.945579	0.952944	FTL_1451	WP_003019341
FTL_RS07455	4330.22	-0.381188	0.242981	-1.5688	0.116695	0.139217	FTL_1452	WP_003016752
FTL_RS07460	5015.1	0.512816	0.203446	2.52065	0.0117139	0.0157485	FTL_1453	WP_003016753
FTL_RS02560	1380.44	-0.672651	0.118249	-5.68845	1.28197e-08	2.82121e-08	FTL_0488	WP_216373290
FTL_RS07470	798.971	-0.0185701	0.308137	-0.0602658	0.951944	0.95886	FTL_RS07470	WP_003038786
FTL_RS05540	1741.06	-1.10385	0.194576	-5.67308	1.40252e-08	3.083e-08	FTL_1089	WP_003021267
FTL_RS07480	1071.21	-0.252489	0.163732	-1.54209	0.123052	0.146082	FTL_1459	WP_010031350
FTL_RS07485	1050.37	0.0104431	0.134041	0.0779098	0.9379	0.946241	FTL_1460	WP_003016756
FTL_RS05785	2646.21	0.83633	0.147451	5.67194	1.41189e-08	3.1001e-08	FTL_1136	WP_011457456
FTL_RS00860	1476.76	1.60117	0.282477	5.66832	1.44201e-08	3.16266e-08	FTL_0162	WP_223292538
FTL_RS07510	4092.35	0.0334778	0.171847	0.194812	0.84554	0.864696	FTL_1464	WP_003016763
FTL_RS11715	93.7762	1.14597	0.202243	5.66627	1.45943e-08	3.19723e-08	FTL_1927	WP_003017531
FTL_RS08235	3338.33	-1.01233	0.178724	-5.66422	1.47697e-08	3.23201e-08	FTL_1615	WP_003017012
FTL_RS07525	4092.65	0.0280713	0.168909	0.166192	0.868006	0.884409	FTL_1468	WP_003016763
FTL_RS04070	526.726	-1.38042	0.244005	-5.65735	1.5373e-08	3.36025e-08	FTL_0785	WP_003015310
FTL_RS00015	641.266	-0.769146	0.136004	-5.65533	1.55549e-08	3.39618e-08	FTL_0003	WP_003013644
FTL_RS09400	152.447	1.31603	0.23351	5.63583	1.74213e-08	3.79941e-08	FTL_1837	WP_003017408
FTL_RS07545	8693.31	-0.00348768	0.176498	-0.0197605	0.984234	0.986115	FTL_1473	WP_003016770
FTL_RS06330	8428.03	-1.1137	0.197877	-5.62825	1.82048e-08	3.96582e-08	FTL_1239	WP_003019188
FTL_RS06450	3856.31	1.06886	0.190203	5.61961	1.91391e-08	4.16468e-08	FTL_1262	WP_003016394
FTL_RS02145	4961.25	-1.27531	0.227107	-5.61543	1.96077e-08	4.26187e-08	FTL_0414	WP_003014664
FTL_RS00765	3195.85	1.04347	0.185886	5.6135	1.98278e-08	4.3049e-08	FTL_0146	WP_003014127
FTL_RS07380	159.537	1.79716	0.32089	5.60054	2.13685e-08	4.63421e-08	FTL_RS07380	WP_012429569
FTL_RS08275	3322.8	-1.12302	0.200779	-5.59333	2.2276e-08	4.82564e-08	FTL_1624	WP_003017028
FTL_RS07580	2235.17	-0.484339	0.276513	-1.7516	0.079843	0.097653	FTL_1480	WP_003016786
FTL_RS07585	2328.97	0.441771	0.330859	1.33522	0.181804	0.209923	FTL_1481	WP_003022053
FTL_RS07590	2126.56	0.375386	0.309886	1.21137	0.225754	0.2564	FTL_1482	WP_003016788
FTL_RS03260	2007.81	0.981976	0.175767	5.5868	2.3129e-08	5.00485e-08	FTL_0624	WP_003015027
FTL_RS06265	6778.62	-1.15537	0.207484	-5.56849	2.56962e-08	5.55416e-08	FTL_1225	WP_003016336
FTL_RS05310	832.202	-0.959303	0.172285	-5.56811	2.57513e-08	5.55988e-08	FTL_1040	WP_003015945
FTL_RS01875	2065.12	-1.11074	0.200022	-5.5531	2.80647e-08	6.05263e-08	FTL_0358	WP_003014552
FTL_RS07615	3270.25	0.14648	0.169221	0.865614	0.386702	0.425504	FTL_1487	WP_003016796
FTL_RS08015	1100.47	-0.692314	0.124711	-5.55137	2.83441e-08	6.10609e-08	FTL_1570	WP_003016931
FTL_RS09325	1489.38	-2.2456	0.404859	-5.54661	2.91258e-08	6.26753e-08	FTL_1822	WP_003017376
FTL_RS05550	2810.63	1.21725	0.219777	5.53858	3.04936e-08	6.55461e-08	FTL_1092	FTL_RS05550
FTL_RS09395	2787.83	1.31189	0.237082	5.53346	3.13978e-08	6.74149e-08	FTL_1836	WP_003017406
FTL_RS03995	1442.93	-0.963964	0.174695	-5.518	3.42886e-08	7.35406e-08	FTL_0767	WP_011457417
FTL_RS07650	2734.72	0.196036	0.126482	1.54991	0.121164	0.144193	FTL_1493	WP_003016802
FTL_RS09525	8958.03	1.05194	0.190725	5.51547	3.47851e-08	7.4523e-08	FTL_1867	WP_003017433
FTL_RS07120	23003.8	-1.6674	0.302341	-5.51498	3.48815e-08	7.46472e-08	FTL_1392	WP_003016641
FTL_RS07665	2448.81	0.21505	0.266653	0.806478	0.419967	0.459761	FTL_1495	WP_003016805
FTL_RS01515	3240.59	3.41743	0.620072	5.51134	3.56103e-08	7.61229e-08	FTL_0287	WP_003014429
FTL_RS02490	5777.71	0.867875	0.157545	5.50875	3.61397e-08	7.71696e-08	FTL_0474	WP_003028942
FTL_RS01145	119.102	1.08513	0.197396	5.49721	3.85851e-08	8.23008e-08	FTL_0216	WP_003017708
FTL_RS04700	6419.02	-0.903774	0.164499	-5.49411	3.92678e-08	8.3665e-08	FTL_0918	WP_003015684
FTL_RS11445	392.019	-1.21917	0.222205	-5.48671	4.09493e-08	8.71519e-08	FTL_RS11445	FTL_RS11445
FTL_RS01930	1028.51	1.24277	0.22678	5.48006	4.25181e-08	9.03917e-08	FTL_0371	WP_003014571
FTL_RS04310	2408.47	-0.989457	0.1807	-5.4757	4.35788e-08	9.25454e-08	FTL_0837	WP_011457426
FTL_RS04240	1271.1	-0.60079	0.110026	-5.46044	4.74946e-08	1.00751e-07	FTL_0821	WP_003015386
FTL_RS05840	4760.28	-1.14958	0.210577	-5.4592	4.78288e-08	1.01349e-07	FTL_1147	WP_003016144
FTL_RS06020	67.2954	1.11024	0.203412	5.45806	4.81372e-08	1.01891e-07	FTL_RS06020	WP_003016237
FTL_RS07435	2161.91	0.789134	0.144786	5.45036	5.02668e-08	1.06283e-07	FTL_1448	WP_003016747
FTL_RS05825	1161.9	-1.22444	0.225156	-5.43817	5.38305e-08	1.13694e-07	FTL_1144	WP_003018214
FTL_RS09665	7243.57	-1.1759	0.216447	-5.43274	5.54955e-08	1.17083e-07	FTL_1899	WP_003017497
FTL_RS00655	2626.04	-1.02751	0.189235	-5.42983	5.64069e-08	1.18877e-07	FTL_0127	WP_003014095
FTL_RS08095	1578.04	1.65081	0.304121	5.42812	5.69506e-08	1.19893e-07	FTL_1588	WP_003033340
FTL_RS05485	5799.79	0.730285	0.134722	5.42069	5.93706e-08	1.24852e-07	FTL_1077	WP_003016007
FTL_RS07765	1306.01	-0.181451	0.207753	-0.8734	0.382445	0.422016	FTL_1518	WP_223299126
FTL_RS04855	4591.92	-1.07374	0.198288	-5.41504	6.12747e-08	1.28717e-07	FTL_0949	WP_003015739
FTL_RS01425	7159.96	-0.59711	0.110358	-5.41067	6.27897e-08	1.31757e-07	FTL_0269	WP_003014395
FTL_RS03410	1015.47	1.69749	0.314065	5.40488	6.48505e-08	1.35934e-07	FTL_0654	WP_003015066
FTL_RS07785	5759.15	0.0730148	0.137606	0.530606	0.595692	0.632861	FTL_1523	WP_003016849
FTL_RS04535	326.167	-1.73221	0.320546	-5.40394	6.51941e-08	1.36507e-07	FTL_0881	WP_003023379
FTL_RS07795	1117.96	-0.229526	0.253896	-0.904016	0.365987	0.405663	FTL_1525	WP_003016855
FTL_RS08440	4535	-1.07457	0.199794	-5.37839	7.51549e-08	1.57194e-07	FTL_1656	WP_003017075
FTL_RS02795	24089.3	-1.14745	0.213424	-5.37641	7.59852e-08	1.58759e-07	FTL_0533	WP_003014848
FTL_RS08465	1141.13	-1.42884	0.26589	-5.37379	7.70975e-08	1.6091e-07	FTL_1661	WP_003017087
FTL_RS07815	398.291	-0.337322	0.199554	-1.69038	0.090956	0.110272	FTL_1529	WP_011457500
FTL_RS07445	11918.6	1.02026	0.190115	5.36651	8.02765e-08	1.67365e-07	FTL_1450	WP_003016751
FTL_RS02385	16551.2	0.66291	0.123901	5.35031	8.78049e-08	1.82864e-07	FTL_0454	WP_003017948
FTL_RS06395	5268.73	-0.711674	0.13314	-5.3453	9.02676e-08	1.87791e-07	FTL_1251	WP_003016383
FTL_RS04600	23135.7	1.22635	0.229636	5.34041	9.27373e-08	1.92723e-07	FTL_0894	WP_010031287
FTL_RS08885	5448.21	-1.01026	0.189754	-5.32404	1.01485e-07	2.10677e-07	FTL_1741	WP_003017221
FTL_RS07655	101.734	1.1874	0.223193	5.32005	1.03736e-07	2.15119e-07	FTL_RS07655	WP_003023908
FTL_RS11640	312.393	1.32622	0.249696	5.31131	1.08838e-07	2.25459e-07	FTL_1649	WP_224056124
FTL_RS01220	2216.27	-0.992916	0.187079	-5.30746	1.11162e-07	2.30028e-07	FTL_0230	WP_003014311
FTL_RS09090	817.436	-1.76056	0.331741	-5.30703	1.11423e-07	2.30322e-07	FTL_1778	WP_068801209
FTL_RS06785	2553.92	-0.647647	0.122158	-5.30173	1.14711e-07	2.36866e-07	FTL_1331	WP_003016537
FTL_RS09955	1398.6	1.55716	0.294415	5.289	1.22984e-07	2.53679e-07	FTL_RS09955	WP_014715694
FTL_RS00315	1071.13	-0.737831	0.139534	-5.28783	1.23773e-07	2.55035e-07	FTL_0060	WP_003013999
FTL_RS07560	5604.64	-1.08246	0.204897	-5.28293	1.27134e-07	2.61683e-07	FTL_1476	WP_003016778
FTL_RS08660	1886.47	-1.08943	0.206839	-5.26702	1.38657e-07	2.85099e-07	FTL_1702	WP_003017154
FTL_RS07810	1588.59	-0.907879	0.17295	-5.24937	1.52624e-07	3.13485e-07	FTL_1528	WP_003016862
FTL_RS02730	196.113	-1.64741	0.313934	-5.24763	1.54072e-07	3.16124e-07	FTL_0521	WP_003014820
FTL_RS01150	3319.26	-0.83088	0.158392	-5.24571	1.55682e-07	3.19091e-07	FTL_0217	WP_010030898
FTL_RS07920	2358.3	-0.366462	0.204106	-1.79544	0.0725831	0.0893366	FTL_1548	WP_003016902
FTL_RS04385	10405.1	1.00428	0.192272	5.22323	1.75825e-07	3.59997e-07	FTL_0851	WP_003015458
FTL_RS11290	27.6051	1.68833	0.323939	5.2119	1.8692e-07	3.8231e-07	FTL_0530	WP_223299111
FTL_RS07940	108.295	0.726038	0.304393	2.3852	0.0170697	0.022539	FTL_1551	WP_003016907
FTL_RS11930	197.089	-1.68126	0.322723	-5.20961	1.89242e-07	3.8665e-07	FTL_1857	WP_015083891
FTL_RS07685	2472.09	0.840357	0.161448	5.20512	1.93867e-07	3.95685e-07	FTL_1499	WP_003016817
FTL_RS07955	8637.73	0.234868	0.216415	1.08527	0.277803	0.311866	FTL_1554	WP_003016915
FTL_RS03520	1293.81	-1.36105	0.261516	-5.20447	1.94556e-07	3.96673e-07	FTL_0674	WP_012118968
FTL_RS07965	1863.06	0.223697	0.154476	1.4481	0.147589	0.173409	FTL_1556	WP_003016919
FTL_RS07415	509.863	1.04577	0.200975	5.20349	1.95585e-07	3.98354e-07	FTL_1444	WP_003037021
FTL_RS04795	1711.46	-0.636986	0.122543	-5.19807	2.01373e-07	4.09713e-07	FTL_0938	WP_003015720
FTL_RS07985	876.285	0.384575	0.264159	1.45585	0.145435	0.171085	FTL_RS07985	WP_013923507
FTL_RS05615	7846.76	-0.656925	0.126458	-5.19479	2.04954e-07	4.1656e-07	FTL_1106	WP_003016055
FTL_RS07995	804.419	-0.202239	0.14857	-1.36124	0.173438	0.201222	FTL_1566	WP_003016924
FTL_RS08655	5505.68	-1.06054	0.204333	-5.19026	2.09999e-07	4.26368e-07	FTL_1701	WP_003017153
FTL_RS02060	1989.81	1.34111	0.258503	5.188	2.1256e-07	4.31117e-07	FTL_0398	WP_003014631
FTL_RS03935	1430.29	0.851346	0.164363	5.17966	2.22288e-07	4.50377e-07	FTL_0753	WP_003026460
FTL_RS11280	25.6834	2.09261	0.404326	5.17556	2.27232e-07	4.59913e-07	FTL_RS11280	WP_015083793
FTL_RS08020	3005.08	-0.343828	0.175446	-1.95974	0.0500263	0.0624845	FTL_1571	WP_003019437
FTL_RS11870	1997.77	-1.09005	0.210684	-5.17387	2.29297e-07	4.6361e-07	FTL_1227	WP_253253460
FTL_RS07225	603.714	-1.144	0.221208	-5.17162	2.32078e-07	4.68743e-07	FTL_1409	WP_003016680
FTL_RS01955	3068.59	-1.0865	0.210545	-5.16043	2.46377e-07	4.97108e-07	FTL_0375	WP_003014577
FTL_RS01800	2004.03	1.4539	0.281807	5.1592	2.48005e-07	4.99873e-07	FTL_0343	WP_003014731
FTL_RS03820	1285.21	-1.54223	0.299169	-5.15505	2.53563e-07	5.10546e-07	FTL_0732	WP_003015234
FTL_RS04540	3048.03	0.706904	0.137443	5.14325	2.70028e-07	5.43134e-07	FTL_0882	WP_003015525
FTL_RS09180	4157.16	1.1769	0.229117	5.13671	2.79597e-07	5.61799e-07	FTL_1794	WP_003017331
FTL_RS08065	1233.81	-0.222094	0.270442	-0.821228	0.411517	0.451019	FTL_1582	WP_003016949
FTL_RS11580	103.974	1.14127	0.222457	5.13029	2.89291e-07	5.80676e-07	FTL_1346	WP_062924554
FTL_RS08075	1611.17	-0.340043	0.145283	-2.34056	0.0192547	0.0252968	FTL_1584	WP_003016952
FTL_RS08080	3050.94	0.123422	0.192211	0.642117	0.520797	0.560038	FTL_1585	WP_003016954
FTL_RS00345	2336.35	1.46909	0.28701	5.11861	3.07798e-07	6.17187e-07	FTL_0069	WP_003014017
FTL_RS01550	1019.83	-0.982071	0.19245	-5.10299	3.34321e-07	6.69677e-07	FTL_0293	WP_003014455
FTL_RS02055	1586.71	1.35044	0.26468	5.10217	3.3578e-07	6.71905e-07	FTL_0397	WP_003014630
FTL_RS04280	5768.12	-0.583278	0.114577	-5.09072	3.56705e-07	7.13043e-07	FTL_0831	WP_003015408
FTL_RS08105	4510.9	0.159881	0.105157	1.5204	0.128412	0.152073	FTL_1590	WP_003016967
FTL_RS05340	6789.5	-1.268	0.249451	-5.08314	3.71248e-07	7.4135e-07	FTL_1046	WP_003015957
FTL_RS06875	4721.41	-1.0741	0.212795	-5.04761	4.47368e-07	8.92436e-07	FTL_1350	WP_003016563
FTL_RS11900	6.03183	3.35178	0.664129	5.04687	4.49099e-07	8.9497e-07	FTL_RS11900	WP_003023503
FTL_RS05210	1598.69	0.632783	0.125595	5.03828	4.69736e-07	9.35136e-07	FTL_1021	WP_003015892
FTL_RS08130	270.402	-0.248271	0.284459	-0.872781	0.382783	0.422148	FTL_1595	WP_003016977
FTL_RS05165	1808.95	-1.0976	0.218214	-5.02996	4.90589e-07	9.7565e-07	FTL_1013	WP_003015872
FTL_RS08140	4910.33	-0.00152759	0.193212	-0.00790629	0.993692	0.994415	FTL_1597	WP_003016981
FTL_RS01950	5097.94	1.10772	0.2207	5.01912	5.19087e-07	1.03127e-06	FTL_0374	WP_003014576
FTL_RS02510	2154.51	-0.860165	0.171484	-5.01602	5.27535e-07	1.04698e-06	FTL_0478	WP_003018004
FTL_RS10180	1275.72	1.75209	0.349616	5.01148	5.40138e-07	1.0709e-06	FTL_0303	WP_003014475
FTL_RS08160	2237.02	-0.383508	0.150756	-2.5439	0.0109623	0.0148071	FTL_1601	WP_003016987
FTL_RS01440	2466.49	1.49977	0.29978	5.00291	5.64728e-07	1.11851e-06	FTL_0272	WP_003014397
FTL_RS05765	3361.39	0.999514	0.200696	4.98023	6.35088e-07	1.25658e-06	FTL_1132	WP_003016111
FTL_RS11905	55.8037	1.18857	0.240045	4.95146	7.36604e-07	1.45596e-06	FTL_RS11905	WP_003025608
FTL_RS08790	7633.43	1.01499	0.205003	4.9511	7.37949e-07	1.45661e-06	FTL_1724	WP_003017185
FTL_RS11390	211.793	1.46028	0.294948	4.95097	7.38434e-07	1.45661e-06	FTL_0826	WP_003015399
FTL_RS08190	1253.96	0.0220684	0.136224	0.162002	0.871305	0.886839	FTL_1607	WP_003019457
FTL_RS08195	1262.73	-0.265157	0.136441	-1.94338	0.05197	0.0647457	FTL_1608	WP_010031324
FTL_RS09295	161.478	-1.42607	0.288143	-4.94918	7.45279e-07	1.46862e-06	FTL_1816	WP_003018307
FTL_RS03685	806.213	-3.02055	0.610549	-4.94727	7.52613e-07	1.48156e-06	FTL_0704	WP_003015181
FTL_RS11345	41.2878	1.99139	0.403386	4.93668	7.9464e-07	1.56271e-06	FTL_RS11345	WP_223299124
FTL_RS08225	3101.77	0.163156	0.18503	0.881785	0.377893	0.417468	FTL_1613	WP_003017008
FTL_RS05535	2934.99	1.48339	0.300525	4.93598	7.97477e-07	1.5667e-06	FTL_1088	WP_003016030
FTL_RS07385	301.432	1.58204	0.320555	4.93531	8.00224e-07	1.57051e-06	FTL_1437	WP_003016733
FTL_RS08240	3668.02	-0.477514	0.206377	-2.31379	0.020679	0.0270107	FTL_1616	WP_011457511
FTL_RS11515	1153.24	1.36844	0.277937	4.92356	8.49843e-07	1.66621e-06	FTL_1104	WP_223300440
FTL_RS08250	819.725	-0.238144	0.216495	-1.09999	0.271335	0.304781	FTL_RS08250	WP_014549478
FTL_RS08810	2466.55	0.991954	0.201748	4.91679	8.79733e-07	1.72307e-06	FTL_1728	WP_003017194
FTL_RS04755	1810.94	-0.792253	0.161182	-4.91527	8.86609e-07	1.73479e-06	FTL_0930	WP_003015702
FTL_RS10635	1987.7	1.48411	0.301954	4.91502	8.87752e-07	1.73527e-06	FTL_RS10635	WP_076611417
FTL_RS08270	882.818	-0.354283	0.181272	-1.95443	0.0506509	0.0631429	FTL_1623	WP_003017025
FTL_RS09230	2684.62	0.66347	0.13503	4.91351	8.94604e-07	1.74691e-06	FTL_1804	WP_003017349
FTL_RS08280	76.336	0.141162	0.252464	0.559138	0.576067	0.613355	FTL_1625	WP_003017031
FTL_RS06165	1581.33	1.48179	0.302011	4.90642	9.27536e-07	1.80939e-06	FTL_1204	WP_003016289
FTL_RS11500	443.517	-0.916006	0.186742	-4.9052	9.33344e-07	1.8189e-06	FTL_1099	WP_015083834
FTL_RS08315	412.139	0.21679	0.25184	0.860825	0.389335	0.427836	FTL_1631	WP_003017041
FTL_RS08320	59.3937	-0.572439	0.261983	-2.18502	0.0288872	0.0370099	FTL_1632	WP_011457515
FTL_RS11750	106.476	1.0757	0.219402	4.9029	9.4434e-07	1.83848e-06	FTL_RS11750	WP_003017502
FTL_RS11240	289.311	-1.21671	0.248375	-4.89868	9.6481e-07	1.87645e-06	FTL_0067	WP_223292526
FTL_RS10960	1894.68	1.27633	0.260635	4.89698	9.73193e-07	1.89086e-06	FTL_RS10960	WP_003035837
FTL_RS07115	4459.37	-1.47006	0.300762	-4.88777	1.01987e-06	1.97957e-06	FTL_1391	WP_003016638
FTL_RS09660	1220.02	-1.06387	0.218708	-4.86433	1.14847e-06	2.22695e-06	FTL_1898	WP_003017465
FTL_RS04075	2153.25	-1.17122	0.241396	-4.85184	1.2232e-06	2.36949e-06	FTL_0786	WP_003015313
FTL_RS08360	32.8227	-0.335094	0.257475	-1.30146	0.1931	0.22191	FTL_RS08360	WP_003017058
FTL_RS11575	142.902	0.957187	0.197455	4.84762	1.24952e-06	2.41806e-06	FTL_RS11575	WP_223292558
FTL_RS08370	39.4078	0.328961	0.238205	1.381	0.167278	0.19489	FTL_1641	WP_003017061
FTL_RS08375	55.5742	-0.310204	0.248227	-1.24968	0.211417	0.241105	FTL_1642	WP_003017063
FTL_RS05630	5253.24	-0.874011	0.180481	-4.84268	1.28101e-06	2.47653e-06	FTL_1109	WP_010031624
FTL_RS08395	1015.56	0.2466	0.124183	1.98578	0.0470577	0.0590426	FTL_1645	WP_010031864
FTL_RS04895	1460.29	-0.611868	0.126428	-4.83966	1.30059e-06	2.51189e-06	FTL_0958	WP_003015757
FTL_RS11625	75.775	1.05099	0.217335	4.8358	1.32613e-06	2.55866e-06	FTL_1560	WP_223299128
FTL_RS04965	19.0125	1.8324	0.379094	4.83362	1.3407e-06	2.58421e-06	FTL_RS04965	WP_003018868
FTL_RS08035	1217.55	0.815508	0.168844	4.82996	1.36562e-06	2.62963e-06	FTL_1575	WP_003016939
FTL_RS08430	1667.86	0.198273	0.337737	0.587063	0.557161	0.595512	FTL_1654	WP_014550228
FTL_RS09315	754.953	-2.23257	0.462274	-4.82955	1.36843e-06	2.63243e-06	FTL_1820	WP_003017371
FTL_RS07915	25111.2	-0.895114	0.185723	-4.81961	1.4384e-06	2.7643e-06	FTL_1547	WP_010032542
FTL_RS05860	20.697	1.57638	0.328073	4.80497	1.54776e-06	2.97152e-06	FTL_1152	WP_223292553
FTL_RS10770	681.43	1.44427	0.301067	4.79716	1.60928e-06	3.08657e-06	FTL_RS10770	WP_015083898
FTL_RS07960	966.608	1.2237	0.255403	4.79126	1.65736e-06	3.17499e-06	FTL_1555	WP_003016917
FTL_RS08890	76.8334	-1.20967	0.252482	-4.79111	1.65865e-06	3.17499e-06	FTL_1742	WP_003017223
FTL_RS04065	5027.53	-0.753404	0.157389	-4.78689	1.69388e-06	3.23923e-06	FTL_0784	WP_003015307
FTL_RS00130	4644	-1.22895	0.256934	-4.78312	1.72595e-06	3.29732e-06	FTL_0024	WP_010032355
FTL_RS04925	306.805	0.675821	0.14145	4.77781	1.77215e-06	3.38224e-06	FTL_0965	WP_003015772
FTL_RS11175	165.832	1.85364	0.388334	4.77332	1.8121e-06	3.4551e-06	FTL_RS11175	WP_086558276
FTL_RS02175	1048	-0.734461	0.153907	-4.77211	1.82306e-06	3.47259e-06	FTL_0420	WP_003014682
FTL_RS08740	1938.87	-1.09436	0.22934	-4.77178	1.82604e-06	3.47485e-06	FTL_1716	WP_003019572
FTL_RS06225	621.713	-1.45348	0.304763	-4.76922	1.84937e-06	3.5158e-06	FTL_1217	WP_003026059
FTL_RS02830	9859.37	-0.825878	0.173838	-4.75085	2.02567e-06	3.84719e-06	FTL_0540	WP_003014884
FTL_RS07060	1293.24	1.18588	0.25082	4.72801	2.26736e-06	4.30201e-06	FTL_1379	WP_003016616
FTL_RS08510	838.118	0.15152	0.288155	0.525828	0.599008	0.636036	FTL_1670	WP_003017112
FTL_RS01650	8478.08	-1.15899	0.24515	-4.72765	2.27128e-06	4.30523e-06	FTL_0311	WP_003014488
FTL_RS09115	1778.76	-1.76793	0.374111	-4.72569	2.29335e-06	4.34283e-06	FTL_1782	WP_003017312
FTL_RS11775	123.674	1.40128	0.297026	4.71771	2.3851e-06	4.51217e-06	FTL_0064	WP_253253418
FTL_RS03670	2421.97	-0.773114	0.164226	-4.70762	2.50629e-06	4.73682e-06	FTL_0701	WP_011457412
FTL_RS03270	694.186	-0.804757	0.17124	-4.69958	2.607e-06	4.92236e-06	FTL_0626	WP_003015031
FTL_RS08545	122.074	-0.694996	0.350645	-1.98205	0.0474738	0.0594879	FTL_1679	WP_086558060
FTL_RS08420	332.012	1.27137	0.270862	4.69381	2.6816e-06	5.05829e-06	FTL_1651	WP_003017072
FTL_RS06315	643.082	-1.4535	0.310158	-4.68633	2.78142e-06	5.2415e-06	FTL_1236	WP_003016350
FTL_RS09780	1677.74	0.97586	0.20829	4.6851	2.79828e-06	5.26815e-06	FTL_1922	WP_003013795
FTL_RS08575	2882.01	0.150863	0.166084	0.908351	0.363693	0.403387	FTL_1684	WP_003017136
FTL_RS08640	788.904	1.27131	0.272118	4.67191	2.98411e-06	5.61256e-06	FTL_RS08640	WP_012429150
FTL_RS08585	222.216	0.113968	0.218992	0.520419	0.602772	0.639333	FTL_1686	WP_003017140
FTL_RS11835	333.306	1.04672	0.224333	4.66592	3.07236e-06	5.77294e-06	FTL_0909	WP_003015675
FTL_RS03910	1196.76	0.667249	0.143044	4.66466	3.09132e-06	5.80296e-06	FTL_0748	WP_010030840
FTL_RS08620	809.153	-0.066277	0.2303	-0.287785	0.773511	0.799459	FTL_1693	WP_011733595
FTL_RS05845	9004.88	-1.01148	0.216985	-4.66151	3.13898e-06	5.88673e-06	FTL_1148	WP_003016145
FTL_RS11920	534.439	1.34622	0.289084	4.65685	3.21083e-06	6.01566e-06	FTL_1838	WP_254052917
FTL_RS08635	159.294	0.279803	0.219901	1.27241	0.203228	0.232449	FTL_1696	WP_003017151
FTL_RS05305	287.445	1.57856	0.339327	4.65204	3.28668e-06	6.15183e-06	FTL_1039	WP_010031572
FTL_RS06710	186.249	-1.8724	0.402672	-4.64995	3.32012e-06	6.20843e-06	FTL_1315	WP_003016506
FTL_RS08650	5678.73	-0.235984	0.152633	-1.54608	0.122084	0.145022	FTL_1700	WP_003017152
FTL_RS09000	565.133	0.74618	0.160643	4.64497	3.40125e-06	6.35401e-06	FTL_1759	WP_003017274
FTL_RS04785	376.335	1.24395	0.268621	4.63088	3.6412e-06	6.79574e-06	FTL_0936	WP_010030701
FTL_RS04860	1636.23	-0.943217	0.20369	-4.63066	3.64506e-06	6.79641e-06	FTL_0950	WP_003015742
FTL_RS04555	3555.42	-0.824459	0.178286	-4.62437	3.75741e-06	6.99917e-06	FTL_0885	WP_003015526
FTL_RS08675	5995.77	0.0203279	0.266299	0.0763349	0.939153	0.946959	FTL_1705	WP_003017158
FTL_RS06490	11647.3	-0.975255	0.210966	-4.62281	3.78584e-06	7.04536e-06	FTL_1272	WP_003016407
FTL_RS11010	2481.46	-1.14909	0.249337	-4.60857	4.05445e-06	7.53802e-06	FTL_RS11010	WP_014549035
FTL_RS00300	1528.06	-0.688431	0.149661	-4.59994	4.22603e-06	7.8495e-06	FTL_0057	WP_003013992
FTL_RS00450	1837.23	1.09224	0.23755	4.59793	4.26719e-06	7.91836e-06	FTL_0090	WP_011457340
FTL_RS08685	430.044	-1.14291	0.248906	-4.59174	4.39562e-06	8.14889e-06	FTL_1707	WP_003017162
FTL_RS10365	4402.15	-0.802015	0.174705	-4.59068	4.41814e-06	8.18284e-06	FTL_0908	WP_230478158
FTL_RS05270	666.799	1.15185	0.251357	4.58252	4.59415e-06	8.50072e-06	FTL_1033	WP_086558276
FTL_RS03435	431.327	1.0941	0.238995	4.57793	4.69597e-06	8.68084e-06	FTL_0660	WP_003015078
FTL_RS08750	2208.76	-0.377462	0.153389	-2.46081	0.0138623	0.0184926	FTL_1717	WP_015083879
FTL_RS00580	1346.54	1.92094	0.41971	4.57683	4.72065e-06	8.71816e-06	FTL_0117	WP_003016175
FTL_RS09465	1563.83	0.894499	0.195466	4.57625	4.73393e-06	8.73438e-06	FTL_1854	WP_003018268
FTL_RS07220	594.016	-1.07488	0.235242	-4.56924	4.895e-06	9.02298e-06	FTL_RS07220	WP_012429551
FTL_RS01130	718.907	-0.590559	0.129376	-4.56469	5.00243e-06	9.21226e-06	FTL_0213	WP_003023139
FTL_RS05595	586.459	-0.641969	0.14066	-4.56398	5.01921e-06	9.23439e-06	FTL_1101	WP_003016046
FTL_RS07670	2049.43	1.2722	0.278922	4.56115	5.08742e-06	9.35103e-06	FTL_1496	WP_003016807
FTL_RS01685	2074.9	1.1393	0.250115	4.55509	5.23643e-06	9.61581e-06	FTL_0319	WP_003014504
FTL_RS00685	7922.87	-0.950575	0.208856	-4.55135	5.33039e-06	9.77911e-06	FTL_0133	WP_003014101
FTL_RS08805	2548.36	0.513354	0.196499	2.61251	0.00898804	0.0122599	FTL_1727	WP_003017191
FTL_RS07070	2007.17	0.471776	0.103676	4.5505	5.35187e-06	9.80924e-06	FTL_1383	WP_003016618
FTL_RS08815	2651.62	0.050629	0.197634	0.256176	0.797815	0.823702	FTL_1729	WP_003017197
FTL_RS08670	417.792	-0.910969	0.200518	-4.54308	5.54375e-06	1.01513e-05	FTL_1704	WP_003017156
FTL_RS01925	438.203	-1.10419	0.243259	-4.53914	5.64831e-06	1.03331e-05	FTL_0370	WP_003014570
FTL_RS08845	6103.6	0.136522	0.0972925	1.40321	0.160554	0.187732	FTL_1733	WP_010032731
FTL_RS08850	4277.92	-0.618792	0.270298	-2.2893	0.0220619	0.028718	FTL_1734	WP_003017208
FTL_RS05675	1373.83	0.762282	0.168025	4.53671	5.71398e-06	1.04434e-05	FTL_1118	WP_003016080
FTL_RS11745	55.1409	1.21167	0.267784	4.5248	6.04529e-06	1.10385e-05	FTL_1953	WP_003017504
FTL_RS02980	399.886	-1.03368	0.228614	-4.52151	6.13996e-06	1.12008e-05	FTL_0570	WP_010032763
FTL_RS03905	457.741	-0.888593	0.196992	-4.51081	6.458e-06	1.17699e-05	FTL_0747	WP_010030839
FTL_RS09390	2293.12	1.718	0.381545	4.50274	6.70823e-06	1.22145e-05	FTL_1835	WP_003017404
FTL_RS09110	3286.85	-1.43502	0.318888	-4.50009	6.79242e-06	1.23562e-05	FTL_1781	WP_003017310
FTL_RS06075	6925.26	-0.633465	0.14078	-4.49968	6.8057e-06	1.23688e-05	FTL_1187	WP_003016252
FTL_RS01570	2535.33	-0.918881	0.204264	-4.4985	6.84345e-06	1.24258e-05	FTL_0297	WP_003014462
FTL_RS05125	359.709	1.02019	0.226857	4.49708	6.88922e-06	1.24972e-05	FTL_1002	WP_224056122
FTL_RS05480	934.619	-0.581406	0.1293	-4.49655	6.90643e-06	1.25167e-05	FTL_1076	WP_003016006
FTL_RS04365	1938.24	-0.74842	0.166862	-4.48526	7.28255e-06	1.3186e-05	FTL_0847	WP_011457427
FTL_RS00955	6416.69	-1.17985	0.263225	-4.48229	7.38454e-06	1.33582e-05	FTL_0180	WP_011457352
FTL_RS00085	8750.98	0.632373	0.141192	4.47882	7.50571e-06	1.35648e-05	FTL_0016	WP_003013744
FTL_RS01225	1378.95	-1.01456	0.226728	-4.4748	7.64814e-06	1.38093e-05	FTL_0231	WP_003014315
FTL_RS08925	3125.24	-0.518453	0.205115	-2.52762	0.0114838	0.0154684	FTL_1749	WP_011457527
FTL_RS07790	2949.73	0.967111	0.216151	4.47423	7.66857e-06	1.38334e-05	FTL_1524	WP_003016852
FTL_RS08940	165964	-0.042906	0.282267	-0.152005	0.879183	0.89392	FTL_1751	WP_003024794
FTL_RS08960	2204.25	0.313516	0.31904	0.982686	0.325762	0.363811	FTL_1752	WP_042536546
FTL_RS11720	492.076	1.13177	0.253254	4.46893	7.8612e-06	1.41677e-05	FTL_1928	WP_003013918
FTL_RS04210	163.883	-1.05676	0.237272	-4.4538	8.43654e-06	1.51905e-05	FTL_RS04210	WP_027129532
FTL_RS05920	1317.33	1.88359	0.42306	4.45231	8.49533e-06	1.52821e-05	FTL_1163	WP_003016175
FTL_RS09555	783.401	-0.733092	0.164848	-4.44707	8.70485e-06	1.56445e-05	FTL_1875	WP_003017441
FTL_RS07110	9918.99	-0.931031	0.20938	-4.4466	8.72387e-06	1.56642e-05	FTL_1390	WP_010032265
FTL_RS04370	7777.87	-0.878708	0.197802	-4.44236	8.89769e-06	1.59616e-05	FTL_0848	WP_003015448
FTL_RS05050	489.661	-0.639083	0.14396	-4.43932	9.02452e-06	1.61741e-05	FTL_0988	WP_003015832
FTL_RS05395	1956.54	-0.693606	0.156268	-4.43855	9.05652e-06	1.62165e-05	FTL_1058	WP_003015973
FTL_RS01025	14756.3	-0.717937	0.162044	-4.4305	9.40135e-06	1.68184e-05	FTL_0192	WP_003014227
FTL_RS09030	1199.05	0.44964	0.336559	1.33599	0.181551	0.209756	FTL_1765	WP_003017283
FTL_RS09320	1334.1	-1.84428	0.416378	-4.42935	9.45191e-06	1.68933e-05	FTL_1821	WP_003017374
FTL_RS09815	3703.61	-0.949598	0.214767	-4.42152	9.8009e-06	1.7501e-05	FTL_1929	WP_003013914
FTL_RS03850	8987.06	0.782191	0.176986	4.4195	9.89281e-06	1.76488e-05	FTL_0736	WP_003015241
FTL_RS09070	106.412	-0.345652	0.292665	-1.18105	0.237582	0.268108	FTL_1774	WP_003017296
FTL_RS09075	1644.82	0.0748635	0.154015	0.48608	0.626911	0.661322	FTL_1775	WP_003017299
FTL_RS09080	1573.83	-0.699156	0.328032	-2.13136	0.0330592	0.0421879	FTL_1776	WP_003024638
FTL_RS11335	173.884	1.37915	0.312371	4.4151	1.00963e-05	1.79954e-05	FTL_0772	WP_224056110
FTL_RS04470	20349.1	0.910824	0.206478	4.41124	1.02781e-05	1.83025e-05	FTL_0867	WP_011457429
FTL_RS09100	1456.93	0.0250108	0.213221	0.1173	0.906623	0.917016	FTL_1779	WP_003017305
FTL_RS03815	1162.7	0.671991	0.152464	4.40753	1.04556e-05	1.86016e-05	FTL_0731	WP_003015231
FTL_RS11525	9.57917	2.13878	0.4859	4.40169	1.07409e-05	1.90916e-05	FTL_RS11525	WP_223299297
FTL_RS08390	6047.71	-0.757638	0.172275	-4.39785	1.0933e-05	1.94153e-05	FTL_1644	WP_003017064
FTL_RS08325	375.121	-0.994514	0.226317	-4.39434	1.11111e-05	1.97136e-05	FTL_1633	WP_003017044
FTL_RS01480	706.47	-1.27002	0.289195	-4.39157	1.12535e-05	1.99481e-05	FTL_0280	WP_003014410
FTL_RS07760	1014.14	1.36726	0.311454	4.38994	1.13385e-05	2.00802e-05	FTL_1517	WP_003016842
FTL_RS00750	3428.9	1.32504	0.302042	4.38694	1.14957e-05	2.03402e-05	FTL_0143	WP_010032606
FTL_RS06230	6670.02	-1.11792	0.255582	-4.37402	1.2198e-05	2.15631e-05	FTL_1218	WP_003016316
FTL_RS06135	12782	0.832139	0.190389	4.37074	1.23827e-05	2.18696e-05	FTL_1198	WP_003016276
FTL_RS09150	28509.7	0.198761	0.203478	0.976814	0.328661	0.366627	FTL_1789	WP_003028605
FTL_RS09155	17329.8	0.0788922	0.164144	0.480629	0.63078	0.665043	FTL_1790	WP_003019675
FTL_RS02040	3610.93	-0.884269	0.202661	-4.36329	1.28123e-05	2.26078e-05	FTL_0394	WP_003014628
FTL_RS09170	1635.27	-0.00331053	0.171405	-0.019314	0.984591	0.986115	FTL_1792	WP_003017327
FTL_RS05090	1289.23	-0.872495	0.200146	-4.3593	1.30479e-05	2.30027e-05	FTL_0995	WP_003015843
FTL_RS10845	42.8241	0.903742	0.207521	4.35495	1.33099e-05	2.34432e-05	FTL_RS10845	WP_003026436
FTL_RS09185	10482.4	-0.573084	0.216068	-2.65233	0.00799391	0.0109966	FTL_1795	WP_003017334
FTL_RS07820	1399.36	-0.877335	0.202012	-4.34299	1.40555e-05	2.47341e-05	FTL_1530	WP_003016865
FTL_RS11530	100.488	1.09756	0.25306	4.33714	1.44352e-05	2.53792e-05	FTL_1150	WP_230956106
FTL_RS03790	2713.34	-0.710008	0.163786	-4.33497	1.45782e-05	2.56074e-05	FTL_0726	WP_003015223
FTL_RS00900	815.23	0.599326	0.138424	4.32963	1.4936e-05	2.62122e-05	FTL_0169	WP_003014157
FTL_RS00230	3424.88	0.665326	0.153856	4.32434	1.52993e-05	2.68255e-05	FTL_0044	WP_003013970
FTL_RS02700	1844.89	0.708598	0.163953	4.32197	1.54643e-05	2.70905e-05	FTL_0515	WP_003014807
FTL_RS06210	506.274	0.887525	0.20542	4.32055	1.55643e-05	2.72411e-05	FTL_1215	WP_003016310
FTL_RS04275	1591.84	-0.632767	0.146495	-4.31937	1.56477e-05	2.73623e-05	FTL_0830	WP_003015406
FTL_RS05460	7008.96	-0.508283	0.117768	-4.31597	1.58903e-05	2.77616e-05	FTL_1072	WP_003016001
FTL_RS09235	1460.29	-0.458852	0.253869	-1.80744	0.0706938	0.0872879	FTL_1805	WP_003017350
FTL_RS02965	1353.36	0.871947	0.202355	4.30899	1.64e-05	2.86263e-05	FTL_RS02965	WP_014548803
FTL_RS07855	756.248	-0.823602	0.192364	-4.28148	1.85657e-05	3.23775e-05	FTL_1536	WP_003016875
FTL_RS09250	2252.16	0.362033	0.207463	1.74505	0.0809765	0.0989147	FTL_1808	WP_003017352
FTL_RS07925	3726.11	0.670013	0.156512	4.28092	1.86123e-05	3.24296e-05	FTL_1549	WP_003019427
FTL_RS01755	197.471	-0.78554	0.183566	-4.27934	1.87451e-05	3.26316e-05	FTL_0335	WP_003026577
FTL_RS01035	789.294	0.987357	0.230809	4.27782	1.88735e-05	3.28257e-05	FTL_0194	WP_003014233
FTL_RS06035	3641.92	-0.830825	0.194668	-4.26791	1.97317e-05	3.42876e-05	FTL_1179	WP_003034470
FTL_RS09280	2159.53	-0.413536	0.302559	-1.3668	0.171689	0.19955	FTL_1814	WP_003041289
FTL_RS08735	980.556	0.928351	0.218544	4.2479	2.15784e-05	3.74631e-05	FTL_1715	WP_003017172
FTL_RS09300	2820.66	-0.942717	0.365233	-2.58114	0.00984744	0.0133944	FTL_1817	WP_010030591
FTL_RS07350	1498.09	-0.952548	0.224339	-4.24602	2.176e-05	3.77446e-05	FTL_1429	WP_003016713
FTL_RS09310	4728.36	-1.13818	0.385699	-2.95095	NA	NA	FTL_1819	WP_003018302
FTL_RS07250	6761.8	-0.592905	0.140002	-4.23498	2.28572e-05	3.96123e-05	FTL_1414	WP_003016685
FTL_RS01540	1359.27	1.22877	0.291219	4.2194	2.44953e-05	4.24134e-05	FTL_0292	WP_003018334
FTL_RS01030	3134.48	0.870595	0.206849	4.20885	2.56679e-05	4.44041e-05	FTL_0193	WP_003014231
FTL_RS03485	677.03	0.826822	0.198852	4.15798	3.2107e-05	5.54939e-05	FTL_0667	WP_003018199
FTL_RS02800	4984.78	-0.9068	0.218261	-4.15466	3.25772e-05	5.62566e-05	FTL_0534	WP_003014851
FTL_RS08770	1982.97	0.764926	0.184741	4.14054	3.46493e-05	5.97816e-05	FTL_1720	WP_003017176
FTL_RS09825	2069.55	-0.733271	0.177199	-4.13813	3.50154e-05	6.03596e-05	FTL_1931	WP_003013909
FTL_RS02610	478.75	1.23964	0.300473	4.12564	3.69703e-05	6.36728e-05	FTL_0499	WP_003018051
FTL_RS11795	336.964	1.1583	0.281135	4.12008	3.78737e-05	6.5171e-05	FTL_RS11795	WP_003025848
FTL_RS09330	3179.36	-1.17779	0.285899	-4.11958	3.79557e-05	6.52542e-05	FTL_1823	WP_003017378
FTL_RS01765	4687.36	0.515044	0.125639	4.09938	4.14256e-05	7.11567e-05	FTL_0337	WP_003038377
FTL_RS09375	8888.17	0.191909	0.314118	0.610945	0.541236	0.579768	FTL_1832	WP_003017398
FTL_RS09380	1647.16	1.20522	0.412882	2.91904	NA	NA	FTL_1833	WP_003017400
FTL_RS09385	2299.35	0.823283	0.565818	1.45503	NA	NA	FTL_1834	WP_003017402
FTL_RS02440	3498.11	0.776291	0.189849	4.08898	4.33272e-05	7.42917e-05	FTL_0465	WP_004336865
FTL_RS11800	8.02476	2.06329	0.504583	4.08909	4.33062e-05	7.42917e-05	FTL_RS11800	WP_003041763
FTL_RS06775	754.07	-0.663248	0.162252	-4.08777	4.35538e-05	7.46143e-05	FTL_1329	WP_003016533
FTL_RS07565	1739.95	-1.22316	0.29925	-4.08742	4.36195e-05	7.46609e-05	FTL_1477	WP_003016780
FTL_RS09935	682.672	1.14567	0.280318	4.08702	4.36954e-05	7.4725e-05	FTL_1955	WP_086558276
FTL_RS09420	7799.1	-0.19756	0.165932	-1.19061	0.233808	0.264157	FTL_1842	WP_003017412
FTL_RS06160	1833.36	1.24567	0.305193	4.08159	4.47282e-05	7.64238e-05	FTL_1203	WP_003016286
FTL_RS09430	2531.82	-0.101983	0.336015	-0.303507	0.761503	0.788729	FTL_RS09430	WP_003028585
FTL_RS08880	34553.3	-0.756372	0.185553	-4.07632	4.57535e-05	7.81069e-05	FTL_1740	WP_003017220
FTL_RS03495	6176.53	0.790768	0.19418	4.07234	4.65423e-05	7.93837e-05	FTL_0669	WP_011457406
FTL_RS08405	757.524	1.1312	0.27788	4.07081	4.68505e-05	7.98392e-05	FTL_1647	WP_003017068
FTL_RS04350	206.069	0.686047	0.168876	4.06242	4.85663e-05	8.26906e-05	FTL_0845	WP_003015442
FTL_RS09960	3341.12	1.43952	0.355043	4.05448	5.02457e-05	8.5475e-05	FTL_1960	WP_010031558
FTL_RS04270	1143.76	0.979177	0.242256	4.04191	5.30175e-05	9.01112e-05	FTL_0829	WP_003015404
FTL_RS10920	2525.94	-0.631551	0.156456	-4.0366	5.42317e-05	9.20943e-05	FTL_RS10920	FTL_RS10920
FTL_RS07850	4840.42	-0.705956	0.174956	-4.03504	5.45933e-05	9.26273e-05	FTL_1535	WP_010031164
FTL_RS03405	550.8	1.09821	0.272886	4.02445	5.71081e-05	9.68094e-05	FTL_0653	WP_003015065
FTL_RS08285	7.37085	2.03237	0.505553	4.02009	5.81759e-05	9.85335e-05	FTL_1626	WP_011457514
FTL_RS02315	1392.42	-1.31407	0.32716	-4.01659	5.90458e-05	9.99198e-05	FTL_0445	WP_011457380
FTL_RS03000	6797.25	0.653002	0.162743	4.01249	6.00827e-05	0.000101586	FTL_0574	WP_003014941
FTL_RS07930	3003.18	-0.704926	0.175703	-4.01203	6.01977e-05	0.000101692	FTL_1550	WP_003016904
FTL_RS11050	42.7973	0.944331	0.235645	4.00743	6.13823e-05	0.000103603	FTL_RS11050	WP_011648573
FTL_RS09535	4089.98	0.514596	0.211528	2.43276	0.0149844	0.0199484	FTL_1869	WP_003017435
FTL_RS00780	1481.09	-0.463661	0.115727	-4.00652	6.16206e-05	0.000103914	FTL_0149	WP_003014133
FTL_RS09545	4364.22	-0.505017	0.223562	-2.25896	0.0238859	0.0308466	FTL_1873	WP_003017438
FTL_RS08520	10366	1.33563	0.334437	3.99366	6.50606e-05	0.00010962	FTL_1672	WP_011457517
FTL_RS01000	15.9671	1.5851	0.39702	3.9925	6.53809e-05	0.000110064	FTL_RS01000	WP_003014214
FTL_RS09560	133.363	-0.445921	0.167336	-2.66482	0.00770299	0.0106416	FTL_RS09560	WP_003017443
FTL_RS09565	662.969	0.341777	0.208951	1.63568	0.101907	0.122553	FTL_1876	WP_003017444
FTL_RS03335	1444.67	-0.64161	0.160791	-3.99032	6.59829e-05	0.000110982	FTL_0640	WP_003015047
FTL_RS06895	162.853	-0.747265	0.187677	-3.98166	6.84359e-05	0.000115008	FTL_RS06895	WP_011648730
FTL_RS09585	315.652	-0.477068	0.239566	-1.99138	0.0464387	0.0583414	FTL_1880	WP_003017448
FTL_RS01745	2425.33	-0.672917	0.169022	-3.98123	6.8559e-05	0.000115115	FTL_0333	WP_004336794
FTL_RS04530	614.573	-0.822782	0.206686	-3.98083	6.86744e-05	0.000115209	FTL_0880	WP_011457431
FTL_RS11125	131.377	1.14847	0.288519	3.98058	6.87481e-05	0.000115233	FTL_RS11125	WP_003025430
FTL_RS01010	32330.1	0.667749	0.16778	3.9799	6.89456e-05	0.000115465	FTL_0189	WP_003014219
FTL_RS04000	6330.87	-1.29227	0.324986	-3.9764	6.99675e-05	0.000117075	FTL_0768	WP_003015293
FTL_RS02130	5215.17	-0.751492	0.189564	-3.96432	7.36066e-05	0.000123058	FTL_0411	WP_003014659
FTL_RS04885	316.362	-0.485218	0.122478	-3.96166	7.44291e-05	0.000124326	FTL_0956	WP_003015752
FTL_RS09650	1232.44	-0.0640322	0.183565	-0.348826	0.72722	0.757667	FTL_1896	WP_003017460
FTL_RS09655	332.055	-0.13769	0.199377	-0.690599	0.489818	0.529953	FTL_1897	WP_003017461
FTL_RS00070	620.706	-0.832177	0.210894	-3.94594	7.94865e-05	0.000132546	FTL_0013	WP_003013736
FTL_RS06660	2752.12	0.546371	0.138464	3.94594	7.94865e-05	0.000132546	FTL_1305	WP_003016480
FTL_RS09670	7245.63	0.436467	0.175064	2.49318	0.0126604	0.0169709	FTL_1900	WP_003017466
FTL_RS07825	2747.93	-0.936219	0.2385	-3.92544	8.65706e-05	0.000144235	FTL_1531	WP_003016867
FTL_RS09680	1618.42	0.302727	0.214448	1.41166	0.158051	0.18514	FTL_1902	WP_003017470
FTL_RS09685	8171.76	0.349924	0.130741	2.67647	0.00744023	0.0103006	FTL_1903	WP_003017472
FTL_RS00320	2364.92	1.02849	0.262288	3.92124	8.8096e-05	0.00014665	FTL_0061	WP_003014001
FTL_RS03060	4989.84	-0.570014	0.145701	-3.91222	9.14525e-05	0.000152107	FTL_0586	WP_003014959
FTL_RS09700	9390.85	-0.029239	0.20703	-0.141231	0.887688	0.901623	FTL_1906	WP_003017478
FTL_RS02445	5267.77	-0.564939	0.144734	-3.9033	9.48915e-05	0.000157692	FTL_0466	WP_004336866
FTL_RS00440	4128.43	-0.706393	0.181009	-3.90253	9.51915e-05	0.000158055	FTL_0088	WP_003014060
FTL_RS09715	1549.47	0.126756	0.141609	0.895115	0.370726	0.410484	FTL_1909	WP_003027422
FTL_RS09675	1196.16	0.857213	0.219693	3.90187	9.54521e-05	0.000158353	FTL_1901	WP_014549246
FTL_RS00610	1037.52	1.7908	0.459114	3.90055	9.59727e-05	0.00015908	FTL_0123	WP_003016192
FTL_RS08010	439.624	-0.770132	0.197904	-3.89144	9.9653e-05	0.00016504	FTL_1569	WP_011457504
FTL_RS08265	1668.51	-0.419072	0.10772	-3.8904	0.000100081	0.000165607	FTL_1622	WP_003017024
FTL_RS09085	859.294	-1.30742	0.336121	-3.88974	0.000100352	0.000165914	FTL_1777	WP_003028610
FTL_RS03190	4876.9	-1.57845	0.405841	-3.88934	0.000100519	0.000166048	FTL_0611	WP_003015005
FTL_RS05950	1050.4	1.77416	0.456681	3.88489	0.000102376	0.000168973	FTL_1169	WP_003016192
FTL_RS03590	982.028	-0.660296	0.170001	-3.88406	0.000102726	0.000169405	FTL_0685	WP_003015145
FTL_RS09765	1.22502	2.65345	1.1737	2.26076	0.023774	0.0307226	FTL_RS09765	WP_003032825
FTL_RS07680	470.404	0.650654	0.167666	3.88067	0.000104171	0.000171644	FTL_1498	WP_003016814
FTL_RS04180	1913.23	-0.656857	0.169343	-3.87887	0.000104945	0.000172772	FTL_0807	WP_011457421
FTL_RS00215	1315.35	1.15072	0.29669	3.87851	0.000105097	0.000172875	FTL_RS00215	WP_224056116
FTL_RS02210	3137.66	-0.649459	0.167466	-3.87817	0.000105247	0.000172976	FTL_0427	WP_003014692
FTL_RS09790	694.098	-0.360126	0.259827	-1.38602	0.165741	0.193447	FTL_1924	WP_224056106
FTL_RS06025	4216.51	-0.661835	0.170718	-3.87678	0.000105848	0.000173816	FTL_1177	WP_011457460
FTL_RS11250	80.6324	-1.02622	0.265428	-3.8663	0.0001105	0.000181303	FTL_RS11250	WP_010031503
FTL_RS02865	3305.89	1.18832	0.30839	3.85332	0.000116529	0.000191032	FTL_0546	WP_003014898
FTL_RS00910	1451.65	0.575554	0.14941	3.85217	0.000117074	0.000191764	FTL_0171	WP_003014163
FTL_RS08220	1030.11	-0.580805	0.150971	-3.84714	0.000119506	0.000195583	FTL_1612	WP_003017004
FTL_RS09835	892.812	-0.0012484	0.163357	-0.00764218	0.993902	0.994415	FTL_1934	WP_003013905
FTL_RS07185	2519.48	-1.31322	0.341374	-3.84688	0.000119632	0.000195625	FTL_1403	WP_003016664
FTL_RS04375	1455.95	-0.927382	0.241456	-3.84079	0.00012264	0.000200374	FTL_0849	WP_003015450
FTL_RS09850	1190.08	0.315218	0.160748	1.96095	0.0498852	0.0623484	FTL_1938	WP_003043338
FTL_RS09855	1381.48	-0.255683	0.242227	-1.05555	0.291174	0.326499	FTL_1939	WP_003013900
FTL_RS09860	1087.32	-0.402906	0.166445	-2.42066	0.0154923	0.0205681	FTL_1940	WP_003013898
FTL_RS08910	6024.42	-0.964892	0.251272	-3.84003	0.000123018	0.000200822	FTL_1746	WP_003017231
FTL_RS07740	1440.68	-0.73472	0.192808	-3.81063	0.000138612	0.000226089	FTL_1512	WP_003016831
FTL_RS05095	747.314	-0.833469	0.218751	-3.81013	0.000138891	0.000226354	FTL_0996	WP_003015845
FTL_RS09470	771.636	-1.19707	0.314249	-3.8093	0.000139359	0.000226927	FTL_1855	FTL_RS09470
FTL_RS11415	92.4933	0.93249	0.244883	3.8079	0.000140153	0.000228028	FTL_0871	WP_010031266
FTL_RS09910	0.0973656	0.643222	3.11654	0.20639	0.836486	0.857194	FTL_1949	WP_003013870
FTL_RS09915	726.691	-0.289124	0.110358	-2.61988	0.0087962	0.0120066	FTL_1950	WP_011457555
FTL_RS09920	281.87	0.499002	0.205922	2.42326	0.0153819	0.0204355	FTL_RS09920	WP_003032598
FTL_RS05180	9893	-0.652502	0.171476	-3.8052	0.000141688	0.000230254	FTL_1016	WP_003015880
FTL_RS06400	1603.16	0.83195	0.218642	3.80508	0.000141759	0.000230254	FTL_1252	WP_011457472
FTL_RS11915	409.335	0.873249	0.229508	3.80487	0.000141877	0.000230254	FTL_RS11915	WP_003029898
FTL_RS05185	5970.9	0.853421	0.224603	3.79969	0.000144878	0.000234927	FTL_1017	WP_003015884
FTL_RS11490	1192.49	0.947006	0.249278	3.79899	0.000145287	0.000235394	FTL_1055	WP_003015970
FTL_RS07570	11029.6	-0.894744	0.235636	-3.79714	0.000146373	0.000236956	FTL_1478	WP_003016782
FTL_RS07675	2492.68	0.639977	0.16858	3.79627	0.000146887	0.00023759	FTL_1497	WP_003016811
FTL_RS09965	2414.09	-0.318725	0.367309	-0.867731	0.385542	0.424708	FTL_1961	WP_003013860
FTL_RS09970	1426.82	-0.901802	0.375229	-2.40334	0.0162462	0.0215102	FTL_1962	WP_003013844
FTL_RS07140	6918.11	-0.463999	0.122386	-3.79128	0.000149875	0.000242221	FTL_1396	WP_003016650
FTL_RS11740	19.5424	-1.27388	0.336473	-3.78598	0.000153107	0.000247239	FTL_1952	WP_024533559
FTL_RS01820	1462.9	0.852753	0.225644	3.77919	0.000157337	0.000253857	FTL_0347	WP_003018381
FTL_RS05680	1030.99	-0.81061	0.2152	-3.76677	0.00016537	0.000266597	FTL_1119	WP_003016083
FTL_RS05815	11703.9	-0.766286	0.203519	-3.76518	0.000166428	0.000268079	FTL_1142	WP_003016130
FTL_RS10010	619.242	-0.432468	0.256052	-1.68899	0.0912219	0.110525	FTL_1968	WP_010031552
FTL_RS00490	4934.99	-0.81494	0.216559	-3.76314	0.000167794	0.000270056	FTL_0099	WP_003014081
FTL_RS10035	1296.6	0.624915	0.264834	2.35965	0.0182923	0.0240877	FTL_RS10035	WP_003033957
FTL_RS05355	5256.46	-0.836624	0.22243	-3.76128	0.000169043	0.000271841	FTL_1049	WP_003015962
FTL_RS05555	620.342	-0.885769	0.235663	-3.75862	0.000170852	0.000274523	FTL_RS05555	WP_003021261
FTL_RS01865	742.979	-0.850953	0.227017	-3.74841	0.000177959	0.000285706	FTL_0356	WP_003014541
FTL_RS06525	1152.56	0.873774	0.233278	3.74563	0.000179943	0.000288652	FTL_1279	WP_224056104
FTL_RS03420	3048.71	1.03086	0.275357	3.74372	0.000181319	0.00029062	FTL_0656	WP_003015069
FTL_RS05020	1891.24	0.753098	0.201384	3.73961	0.000184307	0.000295164	FTL_0982	WP_003015812
FTL_RS02715	565.217	-0.491403	0.131639	-3.73295	0.00018925	0.000302832	FTL_0518	WP_003014812
FTL_RS03665	612.54	-0.817928	0.219251	-3.73055	0.000191061	0.000305477	FTL_0700	WP_003015169
FTL_RS03530	4605.34	-0.557395	0.149678	-3.72397	0.000196116	0.000313302	FTL_0676	WP_003015112
FTL_RS00945	9633.97	-0.488095	0.131669	-3.70699	0.000209737	0.000334786	FTL_0178	WP_003014183
FTL_RS04905	3623.81	-0.744605	0.20116	-3.70155	0.000214286	0.000341765	FTL_0960	WP_010030711
FTL_RS09550	2569.99	-0.748504	0.202439	-3.69744	0.000217787	0.000347064	FTL_1874	WP_003017440
FTL_RS04215	214.928	-0.806001	0.218217	-3.69357	0.000221126	0.000352096	FTL_0814	WP_003015376
FTL_RS05610	3010.7	-0.539407	0.146258	-3.68804	0.000225986	0.00035954	FTL_1105	WP_003019056
FTL_RS01970	366.83	-0.557084	0.151339	-3.68103	0.000232296	0.000368975	FTL_0378	WP_003014580
FTL_RS09975	850.492	-1.3307	0.361483	-3.68121	0.000232125	0.000368975	FTL_1963	WP_003013843
FTL_RS08070	4939.22	0.526097	0.143017	3.67857	0.000234546	0.000372243	FTL_1583	WP_003016951
FTL_RS10185	357.702	0.267089	0.20755	1.28687	0.198141	0.227032	FTL_RS10185	WP_003038789
FTL_RS03800	210.889	0.704463	0.191541	3.67786	0.000235197	0.000372972	FTL_0728	WP_003015227
FTL_RS08965	1419.97	-0.675802	0.184049	-3.67185	0.000240802	0.000381549	FTL_1753	WP_003017262
FTL_RS06045	5109.02	0.731645	0.199282	3.67141	0.000241214	0.000381889	FTL_1181	WP_003016242
FTL_RS04220	47.8805	1.11321	0.303568	3.66709	0.000245327	0.000388084	FTL_0815	WP_223299121
FTL_RS11035	1203.81	0.907671	0.247695	3.66447	0.00024785	0.000391756	FTL_0053	WP_009370059
FTL_RS06780	2191.21	-0.447885	0.12241	-3.6589	0.000253298	0.000400041	FTL_1330	WP_003016535
FTL_RS10230	442.94	0.0126271	0.325799	0.0387573	0.969084	0.973598	FTL_RS10230	WP_014547742
FTL_RS04730	3298.12	-0.794199	0.218226	-3.63934	0.000273335	0.000431335	FTL_0925	WP_003042599
FTL_RS05010	959.008	1.19779	0.329259	3.63785	0.000274921	0.000433487	FTL_0980	WP_003015809
FTL_RS11605	142.431	0.70828	0.194913	3.63383	0.000279243	0.000439944	FTL_1380	WP_230956574
FTL_RS10260	84.6758	-0.777008	0.328771	-2.36338	0.0181093	0.0238629	FTL_RS10260	WP_003014841
FTL_RS02365	6536.37	-0.833378	0.229404	-3.63279	0.000280372	0.000441364	FTL_0450	WP_003017935
FTL_RS09830	1862.35	0.766907	0.212271	3.61286	0.000302839	0.000476345	FTL_1933	WP_003027372
FTL_RS07555	1791.78	-0.78731	0.218483	-3.60353	0.000313921	0.000493377	FTL_1475	WP_003016775
FTL_RS09245	3907.74	-0.864577	0.240076	-3.60127	0.000316672	0.000497298	FTL_1807	WP_003017351
FTL_RS01380	3024.37	-0.884865	0.245765	-3.60046	0.00031766	0.000498446	FTL_0262	WP_003014382
FTL_RS10320	155.882	-0.210272	0.322386	-0.652239	0.514247	0.5533	FTL_0778	WP_003018586
FTL_RS01155	7169.34	0.416214	0.116189	3.58221	0.000340698	0.000534163	FTL_0218	WP_003014275
FTL_RS04960	479.3	0.74442	0.208233	3.57494	0.00035031	0.000548791	FTL_0970	WP_015083936
FTL_RS10375	3.82988	-0.152628	0.680378	-0.224329	0.822501	0.845591	FTL_RS10375	WP_230454250
FTL_RS08155	4109.35	1.08703	0.304985	3.56419	0.000364977	0.000571306	FTL_1600	WP_003020251
FTL_RS00415	1220.07	-0.736699	0.20702	-3.5586	0.000372844	0.00058315	FTL_0082	WP_003014051
FTL_RS09425	548.421	-0.599343	0.168606	-3.5547	0.000378417	0.000591391	FTL_1843	WP_003017413
FTL_RS05280	92.2975	-1.34958	0.380189	-3.54976	0.000385578	0.000602098	FTL_RS05280	WP_010031568
FTL_RS06470	13030.3	0.609945	0.171956	3.54711	0.000389484	0.000607707	FTL_1266	WP_003016401
FTL_RS06555	2926.67	-0.515265	0.145327	-3.54555	0.000391794	0.000610821	FTL_1285	WP_003016443
FTL_RS10430	717.558	-0.0198492	0.158951	-0.124876	0.900622	0.912849	FTL_RS10430	WP_003037101
FTL_RS06460	335.158	-1.02913	0.290416	-3.54364	0.000394641	0.000614766	FTL_1264	WP_003016398
FTL_RS04930	257.36	-0.763066	0.215563	-3.53988	0.000400316	0.000623107	FTL_0966	WP_003015775
FTL_RS03440	6913.15	0.997922	0.282258	3.53549	0.000407014	0.000633025	FTL_0661	WP_003015081
FTL_RS10465	1.34453	1.76236	1.05376	1.67244	0.0944369	0.114142	FTL_RS10465	WP_015083847
FTL_RS07100	7337.09	0.634237	0.179545	3.53247	0.000411697	0.000639794	FTL_1388	WP_003016632
FTL_RS04090	1938.11	-0.693608	0.196536	-3.52917	0.000416864	0.000647307	FTL_0789	WP_003015321
FTL_RS03695	843.911	-0.606756	0.171949	-3.5287	0.000417611	0.000647949	FTL_0706	WP_003015184
FTL_RS03475	3783.41	-0.772946	0.21924	-3.52557	0.000422577	0.000655129	FTL_0665	WP_010032166
FTL_RS02895	4035.02	-0.792044	0.225174	-3.51747	0.000435674	0.000674895	FTL_0553	WP_003014907
FTL_RS06245	886.719	1.13076	0.321766	3.51423	0.000441023	0.000682636	FTL_1221	WP_003016322
FTL_RS10530	2969.83	0.495258	0.188527	2.62699	0.0086144	0.0117798	FTL_1408	WP_224056102
FTL_RS02230	1881.67	0.562595	0.16022	3.51139	0.000445766	0.000689428	FTL_RS02230	WP_003041717
FTL_RS06190	2340.46	0.797522	0.227615	3.50382	0.000458638	0.000708771	FTL_1211	WP_003016300
FTL_RS02180	20087.6	0.812572	0.232771	3.49086	0.00048147	0.000743463	FTL_0421	WP_003014685
FTL_RS04820	2289.54	1.09861	0.315387	3.48337	0.00049515	0.00076398	FTL_0943	WP_003015727
FTL_RS02150	496.388	0.777046	0.2234	3.47828	0.000504651	0.000778021	FTL_0415	WP_003014666
FTL_RS11090	2.61001	3.37497	0.970582	3.47726	0.000506567	0.000780354	FTL_RS11090	WP_010032818
FTL_RS08230	2702.98	-0.558393	0.160766	-3.47332	0.000514055	0.000791262	FTL_1614	WP_003017010
FTL_RS05790	38142.3	-0.637535	0.18409	-3.46318	0.000533834	0.000821055	FTL_1137	WP_003016117
FTL_RS00600	7162.1	1.5374	0.444727	3.45695	0.000546331	0.00083961	FTL_0121	WP_003016185
FTL_RS05285	3241.88	0.490013	0.142191	3.44616	0.000568609	0.000873157	FTL_1034	WP_014549795
FTL_RS06140	1496.47	0.71246	0.206956	3.44257	0.000576217	0.00088414	FTL_1199	WP_010031846
FTL_RS07620	1825.63	0.675514	0.196461	3.43842	0.000585126	0.000897101	FTL_1488	WP_003016798
FTL_RS05545	784.276	0.643856	0.187383	3.43604	0.000590288	0.000904301	FTL_1090	WP_003016035
FTL_RS07745	793.238	0.857749	0.249733	3.43466	0.000593305	0.000908206	FTL_1513	WP_003016834
FTL_RS00485	3918.98	-0.668557	0.19542	-3.42114	0.000623599	0.000953826	FTL_0098	WP_003014080
FTL_RS10700	2600.42	-0.0976679	0.266473	-0.36652	0.713977	0.745069	FTL_RS10700	WP_014550254
FTL_RS10965	67.7951	1.01948	0.298449	3.41592	0.000635681	0.000971541	FTL_RS10965	WP_003033340
FTL_RS10735	769.757	0.241955	0.202518	1.19473	0.232191	0.262636	FTL_1852	WP_003017420
FTL_RS08135	1134.85	-0.838163	0.245698	-3.41136	0.000646389	0.000987128	FTL_1596	WP_010031660
FTL_RS10760	2.12497	1.79478	0.85351	2.10282	0.0354811	0.0451303	FTL_1890	WP_224056130
FTL_RS05085	4656.85	0.671602	0.197815	3.3951	0.000686028	0.00104684	FTL_0994	WP_003015842
FTL_RS05940	7206.18	1.50615	0.444058	3.39179	0.000694378	0.00105875	FTL_1167	WP_003016185
FTL_RS01535	2962.64	0.725686	0.214433	3.3842	0.000713849	0.00108758	FTL_0291	WP_003018333
FTL_RS10780	1.7656	0.646535	0.816522	0.791816	0.428468	0.468275	FTL_RS10780	WP_003028744
FTL_RS02495	1655.73	0.777257	0.230002	3.37935	0.000726571	0.0011061	FTL_0475	WP_003017997
FTL_RS10795	305.719	0.611013	0.232712	2.62562	0.00864911	0.0118142	FTL_RS10795	WP_004287385
FTL_RS10800	1.09239	0.959787	1.24774	0.769218	0.441764	0.480372	FTL_RS10800	WP_155104733
FTL_RS09240	2934.28	-0.589446	0.174484	-3.37823	0.000729534	0.00110974	FTL_1806	WP_003019701
FTL_RS10815	1963.94	0.185415	0.281695	0.65821	0.510403	0.549662	FTL_RS10815	WP_003031538
FTL_RS10840	0	NA	NA	NA	NA	NA	FTL_RS10840	WP_076611417
FTL_RS06955	1445.04	1.00515	0.297812	3.37513	0.000737807	0.00112144	FTL_1362	WP_010031009
FTL_RS06800	6109.28	-0.511465	0.151701	-3.37154	0.000747484	0.00113526	FTL_1334	WP_003019268
FTL_RS10855	48.6033	0.779014	0.306043	2.54544	0.0109142	0.0147524	FTL_0811	WP_097001272
FTL_RS10860	61.176	0.550867	0.335496	1.64195	0.100601	0.121133	FTL_0812	WP_097001273
FTL_RS10865	4247.59	-0.468889	0.204956	-2.28776	0.0221515	0.0287792	FTL_RS10865	WP_003042610
FTL_RS10870	2076.65	-0.486965	0.314369	-1.54902	0.121376	0.144269	FTL_0976	WP_223299134
FTL_RS10885	0.826091	0.773174	1.17516	0.657931	0.510583	0.549662	FTL_RS10885	WP_012429660
FTL_RS10895	299.753	0.471288	0.203119	2.32026	0.0203268	0.0266044	FTL_RS10895	WP_004287385
FTL_RS06285	20147.1	-0.608259	0.180634	-3.36735	0.000758951	0.00115178	FTL_1230	WP_003016345
FTL_RS08400	384.362	0.517221	0.153736	3.36435	0.000767253	0.00116347	FTL_1646	WP_003017066
FTL_RS11700	57.7829	-0.737358	0.219301	-3.36231	0.000772922	0.00117115	FTL_RS11700	FTL_RS11700
FTL_RS05515	1203.81	-0.679572	0.202783	-3.35123	0.000804528	0.00121809	FTL_RS05515	WP_003036491
FTL_RS10910	85.3511	0.80485	0.241252	3.33614	0.000849502	0.00128518	FTL_RS10910	WP_155104737
FTL_RS10970	1.26584	-0.281233	0.96063	-0.292759	0.769706	0.795951	FTL_RS10970	WP_015083874
FTL_RS07595	2451.71	1.29752	0.389006	3.33549	0.000851503	0.0012872	FTL_1483	WP_003016789
FTL_RS10980	44.2057	0.792724	0.324651	2.44177	0.0146155	0.0194706	FTL_1652	WP_032730883
FTL_RS02140	2935.52	-0.752038	0.225606	-3.33341	0.00085789	0.00129585	FTL_0413	WP_003014662
FTL_RS11370	380.488	0.876777	0.263181	3.33146	0.000863902	0.00130391	FTL_0794	WP_027129534
FTL_RS08680	577.966	-0.751104	0.225683	-3.32813	0.000874301	0.00131858	FTL_1706	WP_003017161
FTL_RS01610	3010.1	0.867326	0.263446	3.29223	0.000993951	0.00149787	FTL_0305	WP_003014480
FTL_RS06415	322.624	0.625853	0.190315	3.28851	0.00100719	0.00151664	FTL_1255	WP_011648715
FTL_RS11045	1.09033	1.82586	1.22504	1.49044	0.136108	0.1606	FTL_RS11045	WP_162925364
FTL_RS09930	1137.44	0.85547	0.260157	3.28829	0.00100799	0.00151667	FTL_RS09930	WP_003022805
FTL_RS06925	369.151	-0.611709	0.187157	-3.26843	0.00108145	0.00162595	FTL_1359	WP_003016581
FTL_RS11065	1.95267	2.02993	0.894557	2.2692	0.0232563	0.0301539	FTL_RS11065	WP_014547706
FTL_RS09305	3003.18	-1.21148	0.372228	-3.25468	0.00113521	0.00170545	FTL_1818	WP_003017367
FTL_RS06290	1897.69	-0.769853	0.23733	-3.2438	0.00117945	0.00177055	FTL_1231	WP_003019201
FTL_RS11080	408.797	-0.284651	0.236388	-1.20417	0.228525	0.258791	FTL_RS11080	WP_223299112
FTL_RS05325	1704.86	-0.617175	0.190313	-3.24295	0.00118301	0.00177451	FTL_1043	WP_003015950
FTL_RS11475	414.842	-0.608884	0.188	-3.23875	0.00120057	0.00179946	FTL_1007	WP_024533520
FTL_RS00850	4851.46	0.902161	0.278966	3.23394	0.00122094	0.00182718	FTL_0160	WP_003042872
FTL_RS03265	3492.65	0.517124	0.159897	3.23411	0.00122024	0.00182718	FTL_0625	WP_003015029
FTL_RS11115	90.6753	0.403119	0.265199	1.52006	0.128495	0.152079	FTL_RS11115	WP_010031564
FTL_RS11120	17.5974	-0.273404	0.345886	-0.790445	0.429268	0.468622	FTL_RS11120	WP_010031565
FTL_RS06350	195.095	-0.498735	0.154307	-3.23209	0.00122888	0.00183764	FTL_1242	WP_003021037
FTL_RS05800	7153.03	-0.466477	0.144359	-3.23136	0.00123203	0.00184093	FTL_1139	WP_003016121
FTL_RS07360	864.815	-0.768504	0.237992	-3.22911	0.00124174	0.00185402	FTL_1431	WP_003016722
FTL_RS06880	266.288	-0.56587	0.175335	-3.22736	0.0012494	0.00186402	FTL_1351	WP_003016566
FTL_RS07430	15.24	1.05474	0.327481	3.22076	0.00127849	0.00190595	FTL_1447	WP_010031343
FTL_RS05445	710.792	0.999921	0.312338	3.20141	0.00136758	0.0020372	FTL_1068	WP_003015996
FTL_RS01470	235.275	-0.703311	0.220947	-3.18316	0.00145676	0.00216838	FTL_0278	WP_003014407
FTL_RS04290	2040.67	0.558276	0.175814	3.17537	0.00149643	0.00222573	FTL_0833	WP_003015413
FTL_RS01495	2364.47	0.99392	0.31362	3.16919	0.00152864	0.00227189	FTL_0283	WP_003014417
FTL_RS07155	2736.31	-0.449305	0.142081	-3.16231	0.00156523	0.00232449	FTL_1399	WP_003016657
FTL_RS04690	10896.8	0.565897	0.179448	3.15354	0.00161303	0.00239365	FTL_0916	WP_003015678
FTL_RS11235	83.7386	-0.18629	0.332895	-0.559604	0.575749	0.613355	FTL_0066	WP_223862911
FTL_RS03505	1913.4	-0.591932	0.188408	-3.14176	0.00167933	0.00249013	FTL_0671	WP_003015105
FTL_RS11245	1529.01	0.239408	0.217046	1.10303	0.270016	0.303474	FTL_RS11245	WP_061317580
FTL_RS06830	1419.84	0.393835	0.125808	3.13043	0.0017455	0.00258626	FTL_1339	WP_014715221
FTL_RS11255	852.878	-0.0413227	0.175047	-0.236066	0.813381	0.83799	FTL_0348	WP_223862920
FTL_RS07910	6655.82	0.527537	0.169066	3.12029	0.0018067	0.00267491	FTL_1546	WP_003016899
FTL_RS03735	2636.94	-0.755385	0.24222	-3.11858	0.00181722	0.00268843	FTL_0715	WP_003015196
FTL_RS06500	1189.2	-0.794044	0.25473	-3.1172	0.00182578	0.00269904	FTL_1274	WP_003016412
FTL_RS11285	2.13405	1.29397	0.755662	1.71236	0.0868301	0.105732	FTL_RS11285	WP_223292592
FTL_RS05690	463.851	-0.89231	0.288096	-3.09726	0.00195318	0.00288517	FTL_RS05690	WP_003021218
FTL_RS02520	7552.21	-0.492385	0.159056	-3.09567	0.00196366	0.00289845	FTL_0480	WP_010030957
FTL_RS01555	2781.29	0.611224	0.197571	3.09369	0.00197682	0.00291345	FTL_0294	WP_003014457
FTL_RS11910	33.1886	0.852032	0.275406	3.09373	0.00197659	0.00291345	FTL_RS11910	WP_010031650
FTL_RS02770	193.648	-1.16507	0.376665	-3.09311	0.00198068	0.00291692	FTL_0527	WP_003014841
FTL_RS07720	625.952	-0.774379	0.251054	-3.08451	0.00203889	0.00300038	FTL_RS07720	WP_003019379
FTL_RS11320	707.104	0.686049	0.257591	2.66333	0.00773714	0.0106585	FTL_0758	WP_223299125
FTL_RS06365	542.835	-0.555317	0.180523	-3.07615	0.00209692	0.00308343	FTL_1245	WP_003016369
FTL_RS11330	5.06719	-0.419776	0.526551	-0.797218	0.425324	0.465101	FTL_RS11330	WP_230956112
FTL_RS05215	2316.95	-0.404747	0.131912	-3.06832	0.00215269	0.00316303	FTL_1022	WP_003015894
FTL_RS05290	1087.98	0.638	0.207982	3.06757	0.00215807	0.00316854	FTL_1036	WP_003039268
FTL_RS04890	930.615	-0.343944	0.112147	-3.0669	0.00216291	0.00317325	FTL_0957	WP_003015755
FTL_RS04500	325.854	0.562018	0.184669	3.04337	0.00233942	0.00342962	FTL_RS04500	WP_003039668
FTL_RS11355	163.809	0.833559	0.315259	2.64405	0.0081921	0.0112453	FTL_0775	WP_224056111
FTL_RS07550	1553.68	-0.568416	0.186853	-3.04205	0.0023497	0.0034421	FTL_1474	WP_003016773
FTL_RS11365	716.029	-0.203331	0.169947	-1.19643	0.231527	0.262038	FTL_0793	WP_003015333
FTL_RS07640	4425.67	-0.779852	0.256813	-3.03665	0.00239224	0.00350176	FTL_1491	WP_003016800
FTL_RS11375	140.562	0.433043	0.185388	2.33588	0.0194977	0.0255582	FTL_RS11375	WP_003015368
FTL_RS11380	1816.33	0.237138	0.166088	1.42778	0.153355	0.179856	FTL_0824	WP_003015395
FTL_RS11385	1214.43	0.268512	0.173222	1.5501	0.121117	0.144193	FTL_0825	WP_003015396
FTL_RS04805	279.332	-0.505017	0.166637	-3.03065	0.0024403	0.00356942	FTL_0940	WP_003018833
FTL_RS11395	467.524	0.392519	0.306433	1.28093	0.200219	0.229277	FTL_0835	WP_011457424
FTL_RS11400	615.279	-0.482156	0.193046	-2.49762	0.012503	0.0167715	FTL_0836	WP_011457425
FTL_RS00735	550.639	0.569636	0.188912	3.01535	0.00256681	0.00375164	FTL_0141	WP_014547459
FTL_RS00355	8718.98	0.507677	0.168545	3.01212	0.00259432	0.00378899	FTL_0071	WP_003014022
FTL_RS09105	2230.9	-0.773935	0.257201	-3.00906	0.00262054	0.00382441	FTL_1780	WP_003017307
FTL_RS11435	7.08643	-1.1906	0.521389	-2.28352	0.0223998	0.0290823	FTL_0952	WP_011457439
FTL_RS07970	935.696	0.658591	0.219433	3.00133	0.00268803	0.00391996	FTL_RS07970	WP_012429752
FTL_RS00250	869.993	0.588879	0.196395	2.99844	0.00271362	0.0039543	FTL_0048	WP_003013976
FTL_RS11450	46.4793	-0.823063	0.391712	-2.1012	0.0356238	0.0452821	FTL_0978	WP_003015805
FTL_RS11455	36.4473	-0.711472	0.415856	-1.71086	0.0871064	0.106002	FTL_0979	WP_003015807
FTL_RS09580	5530.3	-0.614537	0.204992	-2.99785	0.0027189	0.00395904	FTL_RS09580	WP_003022719
FTL_RS11465	96.2195	-0.161359	0.188467	-0.856166	0.391906	0.430011	FTL_RS11465	WP_223862915
FTL_RS06360	1035.75	-0.465496	0.155329	-2.99683	0.00272801	0.00396932	FTL_1244	WP_003016367
FTL_RS06835	1569.61	-0.389977	0.130939	-2.9783	0.00289854	0.00421428	FTL_1340	WP_003016551
FTL_RS11480	26.8192	-0.120904	0.270106	-0.447616	0.65443	0.68588	FTL_1008	WP_223292570
FTL_RS02750	23.1671	-0.789764	0.265383	-2.97595	0.00292085	0.00424354	FTL_RS02750	WP_042899535
FTL_RS11495	581.67	0.671249	0.278625	2.40915	0.0159899	0.0211997	FTL_1098	WP_003026673
FTL_RS02000	7396.27	0.669125	0.224904	2.97516	0.00292835	0.00425125	FTL_RS02000	WP_014549384
FTL_RS11505	173.157	-0.408584	0.211944	-1.92779	0.0538808	0.0668687	FTL_1102	WP_003019055
FTL_RS11510	597.685	0.742228	0.30726	2.41564	0.0157077	0.0208398	FTL_1103	WP_230478156
FTL_RS01070	745.434	-0.477036	0.160791	-2.96682	0.00300901	0.00436509	FTL_0201	WP_003014248
FTL_RS11615	36.1331	-0.820173	0.276975	-2.96117	0.00306468	0.00444252	FTL_1519	WP_223292514
FTL_RS11865	1921.18	0.883491	0.29839	2.96086	0.00306779	0.00444371	FTL_1226	FTL_RS11865
FTL_RS04205	368.04	-0.644123	0.217676	-2.95909	0.00308553	0.00446608	FTL_0813	WP_010032085
FTL_RS11535	63.66	-0.29881	0.239765	-1.24626	0.212668	0.242389	FTL_RS11535	WP_003026056
FTL_RS11540	80.7153	-0.630597	0.314834	-2.00295	0.0451825	0.0568369	FTL_1234	WP_011457469
FTL_RS11545	1581.08	0.176874	0.163516	1.08169	0.279391	0.313467	FTL_1235	WP_042536538
FTL_RS01170	7733.4	0.433405	0.146671	2.95494	0.0031273	0.00452316	FTL_0221	WP_224087776
FTL_RS03740	3651.29	-0.622796	0.210941	-2.95246	0.00315248	0.00455619	FTL_0716	WP_010032772
FTL_RS02195	5620.59	0.329183	0.111604	2.94956	0.00318225	0.0045958	FTL_0424	WP_003014689
FTL_RS11565	0.100345	0.643222	3.11654	0.20639	0.836486	0.857194	FTL_1324	WP_010031186
FTL_RS11570	8054.1	-0.601404	0.312606	-1.92384	0.0543744	0.0674381	FTL_RS11570	WP_003042179
FTL_RS02215	2340.77	-0.500241	0.169659	-2.94851	0.0031931	0.00460804	FTL_0428	WP_003014694
FTL_RS10850	935.021	0.937321	0.317927	2.94823	0.003196	0.0046088	FTL_RS10850	WP_012429455
FTL_RS09220	47.9681	-0.89571	0.303837	-2.94799	0.00319844	0.00460888	FTL_1802	WP_003017347
FTL_RS10050	11405.5	0.60519	0.206025	2.93745	0.0033092	0.00476495	FTL_RS10050	WP_003025638
FTL_RS05570	9184.37	-0.797837	0.271661	-2.93688	0.00331532	0.00477023	FTL_1096	WP_003019051
FTL_RS06960	2411.08	0.526359	0.179359	2.93466	0.00333908	0.00480086	FTL_1363	WP_003016589
FTL_RS11610	6.7379	0.769372	0.483542	1.59112	0.111583	0.133364	FTL_RS11610	WP_224087785
FTL_RS00770	3018.25	-0.567601	0.19352	-2.93304	0.00335666	0.00482256	FTL_0147	WP_003014129
FTL_RS11620	700.553	0.0475379	0.192847	0.246505	0.805291	0.830978	FTL_1559	WP_003016923
FTL_RS04835	790.852	0.543951	0.185661	2.9298	0.00339175	0.00486937	FTL_0946	WP_003030568
FTL_RS00445	696.228	-0.752305	0.25724	-2.92452	0.00344983	0.00494909	FTL_0089	WP_003014068
FTL_RS11635	919.747	0.459979	0.256758	1.79149	0.0732148	0.0900569	FTL_1628	WP_003017036
FTL_RS01665	2334.21	0.563665	0.192995	2.92062	0.00349339	0.00500788	FTL_0315	WP_003014492
FTL_RS01455	211.728	-0.558122	0.191416	-2.91575	0.0035483	0.00508285	FTL_0275	WP_003014400
FTL_RS11860	291.792	0.438722	0.150497	2.91516	0.0035551	0.00508883	FTL_1095	WP_032685442
FTL_RS07005	2605.51	0.490693	0.168879	2.90558	0.0036657	0.00524328	FTL_1370	WP_003016600
FTL_RS06705	502.461	0.573587	0.197637	2.90223	0.00370521	0.005292	FTL_1314	WP_011457480
FTL_RS11340	90.3779	1.04264	0.359251	2.90225	0.00370497	0.005292	FTL_0773	WP_024533542
FTL_RS03625	703.666	0.747894	0.257983	2.899	0.00374351	0.00534276	FTL_0692	WP_010032799
FTL_RS03810	2915.6	-0.435751	0.150656	-2.89236	0.0038236	0.00545306	FTL_0730	WP_003015229
FTL_RS11925	801.656	0.680841	0.235518	2.89083	0.00384232	0.00547573	FTL_1839	WP_011457540
FTL_RS03025	6922.61	0.47644	0.164837	2.89037	0.00384787	0.00547962	FTL_0579	WP_003014948
FTL_RS11690	3.9316	-0.405097	0.539242	-0.751234	0.452512	0.490411	FTL_RS11690	FTL_RS11690
FTL_RS11695	365.809	-0.0447657	0.268056	-0.167001	0.867369	0.884409	FTL_1877	WP_003024466
FTL_RS04100	206.803	-0.749543	0.260968	-2.87217	0.00407667	0.00580118	FTL_0791	WP_003026426
FTL_RS11705	50.5908	-0.147294	0.364998	-0.403547	0.686546	0.71683	FTL_1884	WP_015083894
FTL_RS11710	26.7549	0.162214	0.330858	0.490282	0.623934	0.658541	FTL_RS11710	WP_230478163
FTL_RS04140	6632.67	-0.520326	0.181521	-2.86647	0.00415075	0.00590228	FTL_0800	WP_010032057
FTL_RS00680	10020.1	-0.462596	0.162997	-2.83806	0.00453889	0.00644948	FTL_0132	WP_003014099
FTL_RS03610	1613.18	0.736273	0.260091	2.83083	0.00464273	0.0065922	FTL_0689	WP_003015152
FTL_RS11730	205.036	-0.501663	0.190975	-2.62685	0.00861788	0.0117798	FTL_1946	WP_226917179
FTL_RS11735	0.669751	-1.27839	1.39038	-0.919456	0.357857	0.397596	FTL_RS11735	WP_223292534
FTL_RS08085	744.846	0.700461	0.247906	2.82551	0.00472057	0.00669783	FTL_1586	WP_003016957
FTL_RS03230	221.085	0.639786	0.226499	2.82467	0.00473287	0.00671037	FTL_0619	WP_235264901
FTL_RS11315	301.233	0.525121	0.186278	2.81902	0.00481699	0.00682465	FTL_RS11315	FTL_RS11315
FTL_RS11000	18.1446	0.918351	0.326224	2.81509	0.00487633	0.00689981	FTL_RS11000	WP_155104739
FTL_RS11180	87.4373	0.565514	0.20089	2.81504	0.00487715	0.00689981	FTL_RS11180	WP_003035516
FTL_RS11765	1.81072	-0.110313	0.912965	-0.12083	0.903826	0.914694	FTL_RS11765	WP_079399568
FTL_RS01700	1627.29	0.59619	0.212264	2.80871	0.00497398	0.00703168	FTL_0323	WP_003043166
FTL_RS00675	7262.62	-0.838202	0.298968	-2.80365	0.00505271	0.00713778	FTL_0131	WP_003014097
FTL_RS01730	223.237	-0.582844	0.208001	-2.80211	0.00507688	0.00716671	FTL_0330	WP_004336793
FTL_RS11785	95.1515	-0.0616514	0.278955	-0.221009	0.825086	0.847799	FTL_RS11785	WP_003026545
FTL_RS08515	5182.11	0.967971	0.345582	2.80099	0.00509463	0.00718653	FTL_1671	WP_010031753
FTL_RS01725	1904.9	-0.499038	0.179016	-2.78766	0.00530895	0.00748342	FTL_0329	WP_003026581
FTL_RS04750	3329.08	-0.505473	0.181655	-2.7826	0.00539246	0.00759562	FTL_0929	WP_003015700
FTL_RS00905	332.87	0.683484	0.24632	2.77478	0.00552385	0.00777505	FTL_0170	WP_010031502
FTL_RS11810	177.778	-0.357088	0.176444	-2.02381	0.04299	0.0541841	FTL_0618	WP_235264900
FTL_RS11815	0.428318	0.663456	1.57216	0.422002	0.673024	0.703846	FTL_RS11815	WP_254905282
FTL_RS11820	11.3334	0.521691	0.404766	1.28887	0.197442	0.226499	FTL_RS11820	WP_003026390
FTL_RS11825	635.388	-0.147741	0.150949	-0.978744	0.327706	0.365772	FTL_0840	WP_003015432
FTL_RS01805	13.7069	1.04885	0.378044	2.7744	0.00553036	0.00777856	FTL_0344	WP_003026569
FTL_RS06545	6189.25	0.514285	0.185464	2.77296	0.00555493	0.00780748	FTL_1283	WP_003016437
FTL_RS11840	4.11823	0.351344	0.577014	0.608901	0.54259	0.580578	FTL_0910	WP_003029121
FTL_RS00725	963.093	-0.423091	0.152602	-2.77252	0.00556238	0.00781229	FTL_0139	WP_010032598
FTL_RS06085	2426.75	0.513847	0.185435	2.77104	0.00558779	0.00784229	FTL_1189	WP_003016255
FTL_RS05390	2010.54	0.499224	0.180635	2.76372	0.00571473	0.00801466	FTL_RS05390	FTL_RS05390
FTL_RS06180	1815.69	0.519704	0.188204	2.76139	0.00575554	0.00806606	FTL_1208	WP_003016296
FTL_RS05560	2207.31	-0.441655	0.160187	-2.75712	0.00583131	0.00816636	FTL_1093	WP_011457445
FTL_RS09690	2144.78	-0.2649	0.0961197	-2.75594	0.0058523	0.00818985	FTL_1904	WP_101677521
FTL_RS11520	129.707	0.755844	0.27449	2.75363	0.00589388	0.00824209	FTL_1122	WP_003016090
FTL_RS01720	585.186	-0.579572	0.21086	-2.74861	0.00598484	0.00836326	FTL_0328	WP_004336791
FTL_RS11265	752.864	-0.789401	0.287398	-2.74672	0.00601951	0.00840566	FTL_0369	WP_223862907
FTL_RS00605	2058.66	1.72936	0.631779	2.73729	0.00619478	0.00864419	FTL_0122	WP_003022130
FTL_RS11895	1.00958	2.3605	1.15208	2.04891	0.0404706	0.0511083	FTL_RS11895	WP_257004967
FTL_RS02805	8447	-0.623096	0.227755	-2.73582	0.00622253	0.00867668	FTL_0535	WP_003014852
FTL_RS06565	4255.59	-0.568409	0.209179	-2.71734	0.00658096	0.00916987	FTL_1287	WP_003016450
FTL_RS03635	1318.36	0.649574	0.239233	2.71523	0.00662292	0.00922172	FTL_0694	WP_003015159
FTL_RS01045	7052.43	-0.540001	0.198933	-2.71449	0.00663783	0.00923587	FTL_0196	WP_003014238
FTL_RS05945	2032.42	1.7134	0.631438	2.71349	0.00665783	0.00925705	FTL_1168	WP_003022130
FTL_RS02165	121.807	0.756267	0.279125	2.70942	0.00674	0.00936459	FTL_0418	WP_014547706
FTL_RS09010	3240.11	-0.310442	0.114837	-2.70334	0.00686458	0.00953087	FTL_1762	WP_003017277
FTL_RS09570	145.168	-0.478435	0.177073	-2.7019	0.00689438	0.00956539	FTL_RS09570	WP_003017445
FTL_RS01125	1014.18	-0.487788	0.181357	-2.68966	0.00715247	0.00991639	FTL_0212	WP_003014263
FTL_RS11945	517.653	0.0933026	0.161082	0.579224	0.562438	0.600821	FTL_1872	WP_238374395

## Sheet: down_reg
	baseMean	log2FoldChange	lfcSE	stat	pvalue	padj	old_locus_tag	Uniprot
FTL_RS01105	1198.31	-3.34857	0.1616	-20.7214	2.22294e-95	7.50074e-93	FTL_0208	WP_003014260
FTL_RS01110	886.343	-3.1582	0.156311	-20.2046	8.92477e-91	1.57482e-88	FTL_0209	WP_003017717
FTL_RS01100	4771.98	-3.56024	0.176986	-20.1159	5.35645e-90	8.66406e-88	FTL_0207	WP_010031082
FTL_RS09990	30035	-3.50307	0.186842	-18.7488	1.97989e-78	2.56198e-76	FTL_1966	WP_010031554
FTL_RS08050	3899.29	-3.27136	0.203018	-16.1136	2.04621e-58	2.09037e-56	FTL_1579	WP_010032392
FTL_RS02975	4116.24	-3.20871	0.207498	-15.4638	6.08938e-54	5.13891e-52	FTL_0569	WP_003014930
FTL_RS07775	14302.7	-2.19816	0.144244	-15.2392	1.94187e-52	1.44968e-50	FTL_1521	WP_011457499
FTL_RS09995	3749.89	-5.81529	0.394714	-14.7329	3.96156e-49	2.48044e-47	FTL_1967	WP_003017545
FTL_RS05225	2131.68	-2.49654	0.174679	-14.2922	2.44845e-46	1.32012e-44	FTL_1024	WP_003015897
FTL_RS09640	9512.64	-2.7489	0.19343	-14.2113	7.79165e-46	3.9799e-44	FTL_1892	WP_003016509
FTL_RS00480	1920.56	-3.16936	0.226964	-13.9642	2.57889e-44	1.19182e-42	FTL_0097	WP_003014078
FTL_RS06725	9339.63	-2.77371	0.199345	-13.9141	5.19838e-44	2.34652e-42	FTL_1317	WP_003016509
FTL_RS09985	6688.34	-2.25152	0.162501	-13.8554	1.17929e-43	5.20229e-42	FTL_1965	WP_003013838
FTL_RS09840	1818.03	-2.16971	0.157303	-13.7932	2.80027e-43	1.15645e-41	FTL_1935	WP_003017524
FTL_RS02575	1751.54	-2.96602	0.216261	-13.715	8.26195e-43	3.27274e-41	FTL_0491	WP_010030999
FTL_RS01395	9518.02	-2.73306	0.200221	-13.6502	2.01323e-42	7.81536e-41	FTL_0265	WP_003016509
FTL_RS05160	1042.36	-2.36807	0.18017	-13.1436	1.85302e-39	6.31001e-38	FTL_1012	WP_003015870
FTL_RS08125	2745.92	-2.79565	0.214295	-13.0458	6.71558e-39	2.20931e-37	FTL_1594	WP_003016975
FTL_RS04515	12226.6	-2.13255	0.164387	-12.9728	1.74578e-38	5.37867e-37	FTL_0877	WP_003015512
FTL_RS08540	16830.2	-2.67446	0.209157	-12.7868	1.9419e-37	5.46265e-36	FTL_1678	WP_003017123
FTL_RS00555	23300.1	-2.82351	0.22407	-12.601	2.08354e-36	5.25214e-35	FTL_0112	WP_010031646
FTL_RS05895	23557.7	-2.82785	0.224989	-12.5688	3.13248e-36	7.79506e-35	FTL_1158	WP_010031646
FTL_RS09730	28869.2	-2.90714	0.231717	-12.5461	4.17589e-36	1.01318e-34	FTL_1912	WP_011648794
FTL_RS11420	828.698	-2.12357	0.178549	-11.8935	1.27965e-32	2.50888e-31	FTL_0907	WP_079399540
FTL_RS01975	1002.27	-2.01061	0.169098	-11.8902	1.33059e-32	2.58268e-31	FTL_0379	WP_003014581
FTL_RS05900	9710.27	-2.5469	0.214625	-11.8668	1.76167e-32	3.35235e-31	FTL_1159	WP_003016165
FTL_RS08045	1496.75	-2.66186	0.224704	-11.8461	2.25509e-32	4.20879e-31	FTL_RS08045	WP_012429759
FTL_RS00560	9479.51	-2.51934	0.216261	-11.6495	2.30779e-31	3.89515e-30	FTL_0113	WP_003016165
FTL_RS05175	7750.34	-2.19855	0.188921	-11.6374	2.66064e-31	4.45199e-30	FTL_1015	WP_003015877
FTL_RS07735	3271.72	-2.60433	0.225861	-11.5307	9.23884e-31	1.43461e-29	FTL_1511	WP_003016829
FTL_RS02990	10639.6	-2.32837	0.208316	-11.1771	5.27825e-29	7.42398e-28	FTL_0572	WP_003014935
FTL_RS11440	6783.95	-4.04326	0.364948	-11.079	1.58598e-28	2.15271e-27	FTL_0953	WP_011457440
FTL_RS01275	3844.73	-2.96006	0.268086	-11.0414	2.41146e-28	3.20592e-27	FTL_0241	WP_003027193
FTL_RS06770	40728.7	-2.31847	0.210231	-11.0282	2.79361e-28	3.68871e-27	FTL_1328	WP_011457482
FTL_RS03065	894.131	-2.57674	0.235267	-10.9524	6.47067e-28	8.20887e-27	FTL_0587	WP_003014961
FTL_RS06235	27023.5	-2.75849	0.253237	-10.8929	1.24592e-27	1.55271e-26	FTL_1219	WP_003016318
FTL_RS09740	21027.1	-2.76025	0.25579	-10.7911	3.79275e-27	4.48886e-26	FTL_1914	WP_003013806
FTL_RS04790	1528.32	-2.25017	0.209304	-10.7507	5.88082e-27	6.79445e-26	FTL_0937	WP_003015719
FTL_RS04360	291.441	-3.0464	0.28351	-10.7453	6.23705e-27	7.16338e-26	FTL_RS04360	WP_011648638
FTL_RS08450	5587.99	-2.16887	0.202492	-10.7109	9.04973e-27	1.02498e-25	FTL_1658	WP_003017080
FTL_RS09140	3908.72	-3.15085	0.29477	-10.6892	1.14361e-26	1.26122e-25	FTL_1787	WP_003017321
FTL_RS00550	5859.66	-2.68413	0.251546	-10.6705	1.39807e-26	1.52453e-25	FTL_0111	WP_003016161
FTL_RS08120	2110.71	-3.03786	0.284892	-10.6632	1.51319e-26	1.64084e-25	FTL_1593	WP_003016972
FTL_RS05890	5784.97	-2.67647	0.252631	-10.5944	3.16422e-26	3.33791e-25	FTL_1157	WP_003016161
FTL_RS04800	1213.37	-2.0549	0.194364	-10.5724	4.00043e-26	4.17465e-25	FTL_0939	WP_003015584
FTL_RS08855	3843.95	-2.74839	0.260289	-10.559	4.61685e-26	4.74143e-25	FTL_1735	WP_003017210
FTL_RS04940	4019.34	-2.02271	0.193649	-10.4452	1.54061e-25	1.50268e-24	FTL_0968	WP_003015781
FTL_RS01705	9954.24	-2.31135	0.223863	-10.3249	5.43993e-25	4.95723e-24	FTL_0325	WP_003014506
FTL_RS01195	10683.1	-2.28901	0.222061	-10.308	6.4827e-25	5.85252e-24	FTL_0225	WP_003017693
FTL_RS07205	16137.6	-2.02418	0.198906	-10.1766	2.52315e-24	2.19616e-23	FTL_1407	WP_003016677
FTL_RS01190	13002.4	-3.33873	0.328999	-10.1482	3.37702e-24	2.91324e-23	FTL_0224	WP_003014289
FTL_RS08780	3048.02	-2.11073	0.208745	-10.1115	4.91165e-24	4.18137e-23	FTL_1722	WP_003019581
FTL_RS03680	7136.31	-2.66574	0.263889	-10.1017	5.42661e-24	4.59959e-23	FTL_0703	WP_003015178
FTL_RS08915	9351.05	-2.3597	0.233651	-10.0993	5.56552e-24	4.67648e-23	FTL_1747	WP_015083957
FTL_RS00505	855.943	-2.52118	0.250511	-10.0641	7.96038e-24	6.63137e-23	FTL_0103	WP_003032563
FTL_RS07945	4339.05	-2.10181	0.210854	-9.96808	2.10263e-23	1.697e-22	FTL_1552	WP_011457502
FTL_RS11025	121.12	-2.45383	0.246328	-9.96164	2.24339e-23	1.79194e-22	FTL_0007	WP_003024316
FTL_RS01285	6615.49	-2.28748	0.231086	-9.89883	4.21162e-23	3.30962e-22	FTL_0243	WP_010030778
FTL_RS09865	1114.04	-2.03935	0.206038	-9.89794	4.2495e-23	3.32592e-22	FTL_1941	WP_003013894
FTL_RS08245	3109.23	-2.17532	0.220673	-9.85765	6.35155e-23	4.89221e-22	FTL_1617	WP_003017016
FTL_RS01280	12393.6	-3.22603	0.330971	-9.74718	1.89662e-22	1.42137e-21	FTL_0242	WP_003017796
FTL_RS04095	2454.05	-2.39808	0.246758	-9.71833	2.51879e-22	1.88037e-21	FTL_0790	WP_003015323
FTL_RS08475	1452.3	-2.03193	0.209362	-9.70535	2.86087e-22	2.11945e-21	FTL_1663	WP_003017093
FTL_RS00140	3382	-2.55347	0.263582	-9.68759	3.40453e-22	2.51262e-21	FTL_RS00140	WP_003027514
FTL_RS02360	3047.69	-2.32939	0.241221	-9.65666	4.60653e-22	3.3363e-21	FTL_0449	WP_003017929
FTL_RS01270	1412.25	-3.43943	0.357417	-9.62302	6.39253e-22	4.57856e-21	FTL_0240	WP_003027195
FTL_RS02985	1888.31	-2.22238	0.234595	-9.47326	2.71251e-21	1.84736e-20	FTL_0571	WP_003014931
FTL_RS08860	13469.5	-2.47225	0.261522	-9.45333	3.28224e-21	2.21209e-20	FTL_1736	WP_003024826
FTL_RS04165	188.618	-2.73784	0.290542	-9.4232	4.37556e-21	2.87078e-20	FTL_0804	WP_003015359
FTL_RS09135	22778.3	-2.64768	0.280976	-9.42314	4.3779e-21	2.87078e-20	FTL_1786	WP_003017320
FTL_RS07190	2458.77	-2.32442	0.247152	-9.40482	5.21195e-21	3.39477e-20	FTL_1404	WP_003016668
FTL_RS07200	12001.2	-2.99056	0.320458	-9.33215	1.03749e-20	6.64608e-20	FTL_1406	WP_015083947
FTL_RS00515	1532.13	-3.05291	0.330106	-9.24829	2.28119e-20	1.42832e-19	FTL_0105	WP_003014087
FTL_RS00060	4091.9	-2.73217	0.296041	-9.22902	2.73125e-20	1.69915e-19	FTL_0011	WP_003013731
FTL_RS04810	817.248	-2.2152	0.243122	-9.11147	8.127e-20	4.82401e-19	FTL_0941	WP_003015722
FTL_RS01265	11325.2	-2.71317	0.298338	-9.09425	9.52406e-20	5.6189e-19	FTL_0239	WP_011457354
FTL_RS09145	4857.63	-2.84964	0.314671	-9.05594	1.35395e-19	7.86833e-19	FTL_1788	WP_003019781
FTL_RS04620	1917.2	-2.08048	0.230535	-9.02457	1.80401e-19	1.04214e-18	FTL_0898	WP_003015654
FTL_RS09500	4303.2	-2.07196	0.229731	-9.01906	1.89709e-19	1.09265e-18	FTL_1861	WP_003017426
FTL_RS08920	9729.22	-3.32299	0.369793	-8.9861	2.5617e-19	1.45814e-18	FTL_1748	WP_010032706
FTL_RS03070	16069.5	-2.02213	0.225486	-8.9679	3.02223e-19	1.69542e-18	FTL_0588	WP_010030504
FTL_RS01250	13873.9	-2.01032	0.224701	-8.94661	3.66575e-19	2.03874e-18	FTL_0236	WP_003027202
FTL_RS00050	10783.4	-2.82319	0.318166	-8.87332	7.09943e-19	3.77534e-18	FTL_0009	WP_011457328
FTL_RS01290	1394.91	-2.88875	0.326042	-8.86004	7.99834e-19	4.18457e-18	FTL_0244	WP_003014341
FTL_RS09370	1044.52	-2.40292	0.27305	-8.80027	1.36485e-18	6.97153e-18	FTL_1831	WP_003017396
FTL_RS06935	69.1427	-2.72037	0.310689	-8.75591	2.02465e-18	1.0181e-17	FTL_RS06935	WP_029760229
FTL_RS01335	11101.6	-2.33953	0.267649	-8.74102	2.31015e-18	1.15567e-17	FTL_0253	WP_003014361
FTL_RS01635	1023.82	-2.13149	0.2445	-8.71774	2.83803e-18	1.40168e-17	FTL_0308	WP_003014485
FTL_RS00930	144.555	-2.51778	0.288877	-8.71575	2.88838e-18	1.42293e-17	FTL_0175	WP_003014180
FTL_RS09205	2442.03	-2.15355	0.247139	-8.71395	2.93459e-18	1.44204e-17	FTL_1799	WP_003017342
FTL_RS01640	23903.6	-2.35877	0.271882	-8.6757	4.10998e-18	1.98445e-17	FTL_0309	WP_010031777
FTL_RS07875	330.904	-2.77696	0.320343	-8.66872	4.37006e-18	2.10478e-17	FTL_1540	WP_003016891
FTL_RS01310	9941.88	-3.2751	0.380311	-8.61165	7.20157e-18	3.39278e-17	FTL_0248	WP_003014352
FTL_RS03465	1035.14	-3.2729	0.380102	-8.61057	7.26995e-18	3.4167e-17	FTL_0663	WP_003015087
FTL_RS01255	13718.7	-3.36132	0.390966	-8.59748	8.14825e-18	3.77464e-17	FTL_0237	WP_003021600
FTL_RS01320	7608.12	-3.07031	0.357637	-8.58501	9.08302e-18	4.19765e-17	FTL_0250	WP_003014356
FTL_RS01340	2694.35	-2.69115	0.313712	-8.5784	9.62038e-18	4.43543e-17	FTL_0254	WP_003014363
FTL_RS03075	5642.08	-2.12058	0.24801	-8.55039	1.22673e-17	5.55029e-17	FTL_0589	WP_003014965
FTL_RS01370	6844.2	-2.31738	0.27178	-8.52667	1.50617e-17	6.76732e-17	FTL_0260	WP_003014378
FTL_RS01240	46314.1	-2.49436	0.292851	-8.51752	1.63007e-17	7.27348e-17	FTL_0234	WP_003043247
FTL_RS05575	1848.39	-2.27974	0.26877	-8.48214	2.21086e-17	9.70876e-17	FTL_1097	WP_003019053
FTL_RS01360	4461.07	-2.4242	0.286274	-8.46808	2.49464e-17	1.08872e-16	FTL_0258	WP_003014373
FTL_RS08900	47839.4	-2.1008	0.248313	-8.46027	2.66749e-17	1.1583e-16	FTL_1744	WP_011457525
FTL_RS01205	1765.06	-2.03277	0.240891	-8.43855	3.2131e-17	1.38592e-16	FTL_0227	WP_003014302
FTL_RS08175	3745.9	-2.07248	0.246044	-8.42321	3.66302e-17	1.56952e-16	FTL_1604	WP_003016993
FTL_RS04170	15647.1	-2.0983	0.249695	-8.40346	4.33528e-17	1.84535e-16	FTL_0805	WP_011457419
FTL_RS09520	3203.68	-2.36148	0.281067	-8.40183	4.39589e-17	1.86705e-16	FTL_1866	WP_003017431
FTL_RS07490	10411.1	-2.0509	0.244165	-8.39964	4.47831e-17	1.89791e-16	FTL_1461	WP_003016758
FTL_RS00510	1770.12	-2.94492	0.350977	-8.39063	4.83561e-17	2.04486e-16	FTL_0104	WP_003014086
FTL_RS02740	864.803	-2.1625	0.258488	-8.36593	5.96413e-17	2.5003e-16	FTL_0523	WP_003014824
FTL_RS00885	10982.5	-2.17691	0.260829	-8.34611	7.05501e-17	2.9449e-16	FTL_0166	WP_003014151
FTL_RS07335	711.297	-2.58068	0.311006	-8.29785	1.06009e-16	4.36864e-16	FTL_1426	WP_010031956
FTL_RS01325	4647.94	-2.71676	0.331137	-8.20433	2.31882e-16	9.20414e-16	FTL_0251	WP_003014357
FTL_RS01560	8461.8	-2.46413	0.302233	-8.1531	3.54721e-16	1.38287e-15	FTL_0295	WP_003018337
FTL_RS08185	3591.84	-2.96396	0.365811	-8.10244	5.38659e-16	2.07448e-15	FTL_1606	WP_003019455
FTL_RS05795	6287.08	-2.67086	0.330173	-8.08927	6.00212e-16	2.29333e-15	FTL_1138	WP_003025404
FTL_RS01235	9952.08	-3.41485	0.423895	-8.0559	7.88938e-16	2.99088e-15	FTL_0233	WP_003021606
FTL_RS00205	4169.94	-2.27246	0.284566	-7.98573	1.39692e-15	5.23442e-15	FTL_0039	WP_003013963
FTL_RS01295	775.119	-3.12519	0.391624	-7.98009	1.46229e-15	5.4688e-15	FTL_0245	WP_010030776
FTL_RS09360	3975.3	-2.02242	0.254439	-7.94855	1.88706e-15	6.96346e-15	FTL_1829	WP_003017394
FTL_RS01330	3359.3	-2.44341	0.307462	-7.94703	1.91036e-15	7.03605e-15	FTL_0252	WP_003014360
FTL_RS01260	4365.37	-3.24782	0.412211	-7.87903	3.29925e-15	1.1881e-14	FTL_0238	WP_003027200
FTL_RS09355	5515.75	-2.2144	0.28118	-7.87539	3.3968e-15	1.22096e-14	FTL_1828	WP_011457538
FTL_RS07805	7940.75	-2.22024	0.282077	-7.87106	3.51642e-15	1.25929e-14	FTL_1527	WP_003016861
FTL_RS11100	77.7919	-2.53836	0.322922	-7.86059	3.82329e-15	1.35916e-14	FTL_0962	WP_010030715
FTL_RS01365	2611.34	-2.38814	0.304296	-7.84808	4.22442e-15	1.49628e-14	FTL_0259	WP_003014376
FTL_RS01230	4494.62	-2.68179	0.34195	-7.84263	4.41205e-15	1.55705e-14	FTL_0232	WP_003014323
FTL_RS01305	2389.47	-2.32063	0.296255	-7.83321	4.7556e-15	1.67221e-14	FTL_0247	WP_003014349
FTL_RS06685	2764.36	-2.23044	0.28509	-7.82366	5.13098e-15	1.80094e-14	FTL_1310	WP_003016495
FTL_RS08115	3034.7	-2.51897	0.322168	-7.8188	5.33289e-15	1.86844e-14	FTL_1592	WP_003016970
FTL_RS09200	2119.72	-2.47259	0.317128	-7.79682	6.34877e-15	2.21238e-14	FTL_1798	WP_003017341
FTL_RS09350	7067.23	-2.18132	0.280488	-7.77689	7.43263e-15	2.58081e-14	FTL_1827	WP_003017384
FTL_RS00055	2639.2	-2.54805	0.328521	-7.75613	8.75597e-15	3.02408e-14	FTL_0010	WP_003013699
FTL_RS00005	4055.38	-2.38925	0.308342	-7.74871	9.28329e-15	3.19484e-14	FTL_0001	WP_003013591
FTL_RS11005	1987.19	-2.33052	0.304325	-7.65801	1.88831e-14	6.30844e-14	FTL_1826	WP_003017383
FTL_RS09440	1965.68	-2.65829	0.347298	-7.6542	1.94516e-14	6.47609e-14	FTL_1849	WP_003017416
FTL_RS00175	10201.5	-2.60809	0.341277	-7.64216	2.13606e-14	7.05117e-14	FTL_0034	WP_010032341
FTL_RS01345	3996.92	-2.31246	0.304041	-7.60573	2.83299e-14	9.27291e-14	FTL_0255	WP_003014365
FTL_RS01245	1900.32	-2.81492	0.37016	-7.60461	2.85773e-14	9.33814e-14	FTL_0235	WP_024533505
FTL_RS01315	7569.83	-3.41056	0.44885	-7.59843	2.99744e-14	9.77821e-14	FTL_0249	WP_003014354
FTL_RS04245	1864.05	-2.47101	0.326832	-7.56049	4.01544e-14	1.28613e-13	FTL_0822	WP_011457422
FTL_RS09265	5732.58	-3.13617	0.415237	-7.55272	4.26249e-14	1.36077e-13	FTL_1811	WP_003024580
FTL_RS09260	12202.7	-2.59516	0.346275	-7.4945	6.65504e-14	2.10725e-13	FTL_1810	WP_010032491
FTL_RS07890	2890.38	-2.25428	0.301052	-7.48801	6.99282e-14	2.207e-13	FTL_1543	WP_003016895
FTL_RS05350	2122.84	-2.18309	0.292163	-7.47216	7.88875e-14	2.47768e-13	FTL_1048	WP_003015961
FTL_RS04650	3188.1	-2.15929	0.289751	-7.45221	9.17906e-14	2.8644e-13	FTL_0906	WP_003015672
FTL_RS09710	14096.6	-2.0363	0.273518	-7.44485	9.70556e-14	3.01899e-13	FTL_1908	WP_010030935
FTL_RS02735	1362.72	-2.25355	0.305181	-7.38431	1.53249e-13	4.71406e-13	FTL_0522	WP_003014822
FTL_RS03705	1539.41	-2.03742	0.27775	-7.33546	2.20959e-13	6.71177e-13	FTL_0708	WP_003015188
FTL_RS06940	332.445	-2.9899	0.40995	-7.29333	3.0238e-13	9.12783e-13	FTL_1360	WP_003016585
FTL_RS04635	7762.67	-2.23526	0.306691	-7.28831	3.13859e-13	9.45963e-13	FTL_0903	WP_003015664
FTL_RS06950	603.648	-2.32192	0.325513	-7.1331	9.81311e-13	2.85995e-12	FTL_1361	WP_003016587
FTL_RS11360	1818.17	-2.16854	0.314803	-6.88856	5.63613e-12	1.55832e-11	FTL_0792	WP_003015331
FTL_RS03785	1308.74	-2.08774	0.305463	-6.83468	8.2186e-12	2.23735e-11	FTL_0725	WP_003015220
FTL_RS01710	1338.43	-2.41142	0.353771	-6.81631	9.34096e-12	2.5287e-11	FTL_0326	WP_003020784
FTL_RS07800	832.538	-2.11043	0.309631	-6.81594	9.36467e-12	2.53159e-11	FTL_1526	WP_003016858
FTL_RS04735	2581.06	-2.83226	0.416396	-6.80185	1.03281e-11	2.78042e-11	FTL_0926	WP_003015695
FTL_RS02815	7694.27	-2.01979	0.301069	-6.70873	1.96321e-11	5.21999e-11	FTL_0537	WP_003014857
FTL_RS09125	13299.1	-2.40359	0.37097	-6.47919	9.22134e-11	2.36441e-10	FTL_1784	WP_003017314
FTL_RS09365	4438.9	-2.05345	0.326833	-6.28287	3.32384e-10	8.22906e-10	FTL_1830	WP_003018291
FTL_RS02810	3386.5	-2.46909	0.396386	-6.229	4.69408e-10	1.14319e-09	FTL_0536	WP_003014855
FTL_RS04645	1356.03	-2.20152	0.356249	-6.17973	6.42109e-10	1.54632e-09	FTL_0905	WP_003015669
FTL_RS03360	11437.3	-2.2786	0.390758	-5.83124	5.50164e-09	1.24315e-08	FTL_0645	WP_003015055
FTL_RS09325	1489.38	-2.2456	0.404859	-5.54661	2.91258e-08	6.26753e-08	FTL_1822	WP_003017376
FTL_RS03685	806.213	-3.02055	0.610549	-4.94727	7.52613e-07	1.48156e-06	FTL_0704	WP_003015181
FTL_RS09315	754.953	-2.23257	0.462274	-4.82955	1.36843e-06	2.63243e-06	FTL_1820	WP_003017371

## Sheet: up_reg
	baseMean	log2FoldChange	lfcSE	stat	pvalue	padj	old_locus_tag	Uniprot
FTL_RS11310	1598.92	7.1402	0.254652	28.0391	5.43115e-173	1.05419e-169	FTL_0614	WP_230478145
FTL_RS05735	105.074	5.70866	0.412692	13.8327	1.61791e-43	6.97858e-42	FTL_RS05735	WP_012118997
FTL_RS11770	56.2737	5.6749	0.46876	12.1062	9.79422e-34	2.10626e-32	FTL_RS11770	WP_162013006
FTL_RS06615	2051.17	5.31105	0.262273	20.2501	3.54543e-91	6.88168e-89	FTL_1297	WP_003016465
FTL_RS10245	11.6639	5.19216	0.79495	6.53143	6.51454e-11	1.68372e-10	FTL_RS10245	WP_003035728
FTL_RS03210	8404.74	5.08126	0.212003	23.9678	6.02467e-127	5.84694e-124	FTL_0615	WP_003015009
FTL_RS02925	2372.66	4.95407	0.243688	20.3296	7.04318e-92	1.51898e-89	FTL_0559	WP_003014920
FTL_RS11660	2576.53	4.76066	0.200576	23.7349	1.57357e-124	7.63575e-122	FTL_1711	WP_042536545
FTL_RS11665	2252.93	4.70306	0.197776	23.7797	5.41828e-125	3.50563e-122	FTL_1712	WP_011457523
FTL_RS01520	3306.33	4.43709	0.584113	7.59629	3.04753e-14	9.92492e-14	FTL_0288	WP_003014431
FTL_RS09770	2587.63	4.28049	0.206594	20.7193	2.31862e-95	7.50074e-93	FTL_1919	WP_013921936
FTL_RS03370	1211.04	4.15847	0.208257	19.968	1.04632e-88	1.45064e-86	FTL_0647	WP_003015059
FTL_RS08565	184.684	4.13076	0.307837	13.4187	4.70127e-41	1.72173e-39	FTL_1682	WP_003017131
FTL_RS00185	181.568	4.11701	0.2909	14.1527	1.79833e-45	8.72638e-44	FTL_0035	WP_003013954
FTL_RS11595	35.7592	3.96456	0.366398	10.8204	2.75681e-27	3.2828e-26	FTL_RS11595	WP_230956117
FTL_RS06595	945.528	3.87832	0.259832	14.9262	2.2249e-50	1.54233e-48	FTL_RS06595	WP_003019310
FTL_RS05750	54.8388	3.87176	0.358856	10.7892	3.87171e-27	4.55454e-26	FTL_1128	WP_003016103
FTL_RS08025	266.423	3.8685	0.325629	11.8801	1.50175e-32	2.88604e-31	FTL_1572	WP_003019836
FTL_RS03085	315.735	3.81489	0.344327	11.0793	1.58144e-28	2.15271e-27	FTL_0591	WP_003019836
FTL_RS07085	386.398	3.79491	0.322354	11.7725	5.41035e-32	9.72361e-31	FTL_1386	WP_003019836
FTL_RS11225	198.424	3.79299	0.359512	10.5504	5.05848e-26	5.16764e-25	FTL_RS11225	WP_014549150
FTL_RS05220	252.43	3.75097	0.304512	12.318	7.24901e-35	1.65533e-33	FTL_RS05220	WP_003019836
FTL_RS06390	269.939	3.73195	0.315976	11.8108	3.4309e-32	6.22372e-31	FTL_1250	WP_003019836
FTL_RS02645	1037	3.72577	0.241316	15.4394	8.89317e-54	7.19235e-52	FTL_RS02645	WP_012429325
FTL_RS02935	1512.04	3.72542	0.23052	16.161	9.50836e-59	1.02532e-56	FTL_0561	WP_003014925
FTL_RS07400	281.219	3.69327	0.303466	12.1703	4.47563e-34	9.98529e-33	FTL_1441	WP_003019836
FTL_RS01595	298.446	3.6734	0.281702	13.04	7.24431e-39	2.34353e-37	FTL_0302	WP_003019836
FTL_RS02155	304.017	3.66805	0.317323	11.5594	6.61981e-31	1.06191e-29	FTL_0416	WP_003019836
FTL_RS02930	746.293	3.66119	0.253764	14.4275	3.4728e-47	2.10647e-45	FTL_0560	WP_003014922
FTL_RS09945	6122.55	3.65549	0.300815	12.152	5.60046e-34	1.2214e-32	FTL_1957	WP_003013862
FTL_RS04475	393.448	3.65439	0.325583	11.2241	3.10422e-29	4.46318e-28	FTL_0868	WP_003019836
FTL_RS07420	274.185	3.65387	0.287485	12.7098	5.21856e-37	1.40684e-35	FTL_1445	WP_003019836
FTL_RS10060	385.896	3.64435	0.293988	12.3963	2.73742e-35	6.47967e-34	FTL_1885	WP_003019836
FTL_RS03200	365.394	3.6376	0.320548	11.3481	7.5834e-30	1.12362e-28	FTL_0613	WP_003019836
FTL_RS07755	290.997	3.61146	0.298331	12.1055	9.87478e-34	2.10626e-32	FTL_1516	WP_003019836
FTL_RS00865	142.581	3.58574	0.317865	11.2807	1.63406e-29	2.38474e-28	FTL_0163	WP_011457349
FTL_RS00115	220.128	3.55993	0.237677	14.978	1.02201e-50	7.34713e-49	FTL_0022	WP_003017574
FTL_RS08550	351.877	3.55991	0.281646	12.6397	1.27604e-36	3.3024e-35	FTL_1680	WP_003019836
FTL_RS02455	334.307	3.55664	0.303888	11.7038	1.21895e-31	2.1509e-30	FTL_0468	WP_003019836
FTL_RS06865	293.451	3.52293	0.280646	12.5529	3.8312e-36	9.41311e-35	FTL_1348	WP_003019836
FTL_RS09805	355.581	3.51264	0.275722	12.7398	3.55343e-37	9.71437e-36	FTL_1926	WP_003019836
FTL_RS01165	360.969	3.51095	0.323151	10.8647	1.69759e-27	2.05939e-26	FTL_0220	WP_003019836
FTL_RS00220	422.258	3.50389	0.319554	10.965	5.63241e-28	7.24008e-27	FTL_0042	WP_003019836
FTL_RS02920	2615.18	3.49579	0.227419	15.3716	2.53995e-53	1.97201e-51	FTL_0558	WP_003014918
FTL_RS08100	364.762	3.47729	0.271525	12.8065	1.5076e-37	4.43372e-36	FTL_1589	WP_003019836
FTL_RS00990	6932.07	3.46213	0.209258	16.5448	1.74685e-61	1.99449e-59	FTL_0186	WP_003014202
FTL_RS06240	4756.27	3.4521	0.242798	14.218	7.08589e-46	3.71722e-44	FTL_1220	WP_003016320
FTL_RS09950	15960.7	3.44432	0.168011	20.5006	2.12832e-93	5.16384e-91	FTL_1958	WP_010031560
FTL_RS01430	272.403	3.44405	0.293169	11.7477	7.2583e-32	1.29251e-30	FTL_0270	WP_003019836
FTL_RS06640	309.298	3.4308	0.324528	10.5717	4.03215e-26	4.18524e-25	FTL_1301	WP_003019836
FTL_RS08435	418.927	3.41985	0.292239	11.7022	1.24135e-31	2.17069e-30	FTL_1655	WP_003019836
FTL_RS05645	285.584	3.41889	0.317839	10.7566	5.51421e-27	6.40903e-26	FTL_1112	WP_003019836
FTL_RS01515	3240.59	3.41743	0.620072	5.51134	3.56103e-08	7.61229e-08	FTL_0287	WP_003014429
FTL_RS01915	306.083	3.39559	0.287444	11.813	3.3423e-32	6.12019e-31	FTL_0367	WP_003019836
FTL_RS11090	2.61001	3.37497	0.970582	3.47726	0.000506567	0.000780354	FTL_RS11090	WP_010032818
FTL_RS11190	627.06	3.36006	0.306992	10.9451	7.01208e-28	8.83795e-27	FTL_RS11190	WP_003014394
FTL_RS07505	307.418	3.35702	0.308188	10.8928	1.24793e-27	1.55271e-26	FTL_1463	WP_003019836
FTL_RS11900	6.03183	3.35178	0.664129	5.04687	4.49099e-07	8.9497e-07	FTL_RS11900	WP_003023503
FTL_RS03005	411.877	3.33895	0.302823	11.0261	2.86037e-28	3.75133e-27	FTL_0575	WP_003019836
FTL_RS02970	376.402	3.33533	0.303748	10.9806	4.73845e-28	6.13156e-27	FTL_0568	WP_003019836
FTL_RS04435	305.855	3.33086	0.316028	10.5398	5.66458e-26	5.75652e-25	FTL_0861	WP_003019836
FTL_RS10670	3663.58	3.28938	0.244856	13.434	3.82356e-41	1.42722e-39	FTL_1730	WP_230956110
FTL_RS03915	301.761	3.28668	0.319843	10.2759	9.04846e-25	8.05645e-24	FTL_0749	WP_003019836
FTL_RS05530	400.861	3.27056	0.315322	10.3721	3.3203e-25	3.1285e-24	FTL_1087	WP_003019836
FTL_RS07520	317.162	3.25906	0.306824	10.6219	2.35661e-26	2.52718e-25	FTL_1467	WP_003019836
FTL_RS10810	146.757	3.25334	0.311232	10.4531	1.41806e-25	1.39013e-24	FTL_RS10810	WP_011648577
FTL_RS03250	419.718	3.25214	0.351373	9.2555	2.13225e-20	1.34811e-19	FTL_0622	WP_003019836
FTL_RS10505	16.6976	3.24803	0.442115	7.34656	2.03371e-13	6.19689e-13	FTL_RS10505	WP_109235211
FTL_RS07535	300.964	3.24425	0.302351	10.7301	7.35377e-27	8.39628e-26	FTL_1471	WP_003019836
FTL_RS04430	1668.98	3.24274	0.225925	14.3532	1.01745e-46	5.80846e-45	FTL_0860	WP_003015487
FTL_RS04235	298.726	3.22689	0.322361	10.0102	1.37524e-23	1.1263e-22	FTL_0820	WP_003019836
FTL_RS10225	270.504	3.21185	0.281066	11.4274	3.05205e-30	4.59228e-29	FTL_RS10225	WP_003019836
FTL_RS09645	193.843	3.19901	0.266199	12.0174	2.87986e-33	5.9466e-32	FTL_1894	WP_003019836
FTL_RS02950	746.747	3.17428	0.28555	11.1164	1.04454e-28	1.43791e-27	FTL_0563	WP_014548805
FTL_RS02620	1273.09	3.17414	0.297236	10.6789	1.27832e-26	1.40182e-25	FTL_0501	WP_076010769
FTL_RS02600	351.147	3.17187	0.344067	9.21875	3.00575e-20	1.86253e-19	FTL_RS02600	WP_012429322
FTL_RS11085	31.5597	3.16955	0.405537	7.81569	5.46647e-15	1.91179e-14	FTL_RS11085	WP_003025332
FTL_RS11890	3819.95	3.13997	0.288412	10.8871	1.32791e-27	1.6417e-26	FTL_1368	WP_003016598
FTL_RS00395	413.69	3.13901	0.303376	10.3469	4.32084e-25	3.99369e-24	FTL_0079	WP_003019836
FTL_RS11560	1989.36	3.12767	0.279596	11.1864	4.75339e-29	6.73455e-28	FTL_1260	WP_042536541
FTL_RS02105	23668.1	3.12283	0.249633	12.5097	6.60996e-36	1.58394e-34	FTL_0407	WP_003014650
FTL_RS00820	1895.67	3.1055	0.226426	13.7153	8.22046e-43	3.27274e-41	FTL_0155	WP_010031825
FTL_RS09450	396.61	3.09446	0.299985	10.3154	6.00335e-25	5.44509e-24	FTL_1851	WP_003019836
FTL_RS02070	407.823	3.08015	0.315077	9.77588	1.42903e-22	1.0835e-21	FTL_0400	WP_003019836
FTL_RS08875	21940.1	3.07233	0.248522	12.3624	4.17358e-35	9.64396e-34	FTL_1739	WP_003017219
FTL_RS11555	5515.08	3.07128	0.240167	12.7881	1.91072e-37	5.45399e-36	FTL_1259	WP_223299117
FTL_RS03630	1445.46	3.0608	0.29326	10.4372	1.67756e-25	1.62807e-24	FTL_0693	WP_003015155
FTL_RS03195	9149.58	3.04459	0.212671	14.3159	1.73981e-46	9.6485e-45	FTL_0612	WP_011457400
FTL_RS10275	3014.22	3.04178	0.220085	13.8209	1.90705e-43	8.04692e-42	FTL_RS10275	WP_086558274
FTL_RS04485	14.6681	3.02107	0.416659	7.2507	4.14608e-13	1.24382e-12	FTL_0870	WP_003023359
FTL_RS04425	1218.79	3.01463	0.260663	11.5652	6.18152e-31	9.99861e-30	FTL_0859	WP_003015484
FTL_RS02345	13837.1	3.00816	0.2864	10.5033	8.33912e-26	8.30064e-25	FTL_RS02345	WP_003022102
FTL_RS11850	4581.05	3.0061	0.288818	10.4083	2.2725e-25	2.17286e-24	FTL_1053	WP_254052915
FTL_RS06730	207.627	2.96913	0.297281	9.98763	1.72657e-23	1.4081e-22	FTL_1319	WP_003019836
FTL_RS10040	1712.93	2.90829	0.356628	8.15497	3.49265e-16	1.36714e-15	FTL_1123	WP_011457451
FTL_RS07690	290.467	2.9049	0.265111	10.9573	6.13093e-28	7.82904e-27	FTL_1500	WP_003019836
FTL_RS11295	188.629	2.86759	0.354051	8.09938	5.52386e-16	2.11893e-15	FTL_0531	WP_011457390
FTL_RS06145	1439.37	2.86052	0.219164	13.052	6.1938e-39	2.07279e-37	FTL_1200	WP_003016280
FTL_RS08150	4011.36	2.85727	0.223255	12.7983	1.67672e-37	4.85749e-36	FTL_1599	WP_202128073
FTL_RS11650	691.257	2.85686	0.274983	10.3892	2.77623e-25	2.62861e-24	FTL_1691	WP_003017146
FTL_RS01410	14660.4	2.85174	0.157911	18.0592	6.67877e-73	8.10219e-71	FTL_0267	WP_003014393
FTL_RS03035	11495.7	2.78618	0.395686	7.04141	1.9031e-12	5.44022e-12	FTL_0581	WP_011457396
FTL_RS04445	4753.96	2.78109	0.187664	14.8195	1.09643e-49	7.33849e-48	FTL_0863	WP_003015496
FTL_RS02605	1131.57	2.75241	0.311466	8.83698	9.83412e-19	5.10375e-18	FTL_0498	WP_004336891
FTL_RS06090	685.015	2.73393	0.228442	11.9677	5.24434e-33	1.0715e-31	FTL_1190	WP_003037086
FTL_RS03340	136.98	2.72161	0.283498	9.6001	7.98667e-22	5.67844e-21	FTL_0641	WP_011457403
FTL_RS00465	7747.44	2.71974	0.135432	20.0819	1.06174e-89	1.58526e-87	FTL_0093	WP_003014076
FTL_RS11140	263.721	2.70716	0.213508	12.6794	7.69275e-37	2.01779e-35	FTL_RS11140	WP_003016327
FTL_RS08765	485.439	2.70658	0.271531	9.96787	2.10704e-23	1.697e-22	FTL_1719	WP_003017175
FTL_RS08530	954.203	2.68523	0.255592	10.5059	8.11213e-26	8.11631e-25	FTL_1674	WP_003017118
FTL_RS03180	14207.5	2.67615	0.268552	9.96508	2.16698e-23	1.73806e-22	FTL_0609	WP_003014999
FTL_RS03395	3685.13	2.6718	0.130114	20.5343	1.06294e-93	2.94738e-91	FTL_0652	WP_003015064
FTL_RS04465	4402.5	2.67045	0.205468	12.9969	1.27407e-38	3.98866e-37	FTL_0866	WP_230478159
FTL_RS09460	1076.91	2.63992	0.249316	10.5887	3.36329e-26	3.52873e-25	FTL_1853	WP_003017422
FTL_RS02205	15778.4	2.6336	0.231293	11.3864	4.88648e-30	7.2959e-29	FTL_0426	WP_003014690
FTL_RS09625	463.753	2.61853	0.219364	11.9369	7.59672e-33	1.52013e-31	FTL_1889	WP_003017458
FTL_RS03460	15247.3	2.61495	0.226553	11.5423	8.06927e-31	1.27337e-29	FTL_0662	WP_010032171
FTL_RS11805	98.9835	2.61234	0.262398	9.95564	2.38281e-23	1.8955e-22	FTL_RS11805	WP_253253416
FTL_RS02790	307.51	2.60785	0.224823	11.5995	4.1426e-31	6.81422e-30	FTL_0532	WP_003022484
FTL_RS01510	4763.85	2.58619	0.362273	7.13879	9.41585e-13	2.75659e-12	FTL_0286	WP_003014425
FTL_RS00975	637.981	2.58393	0.198299	13.0304	8.21421e-39	2.61374e-37	FTL_0184	WP_003023117
FTL_RS11760	3999.79	2.58338	0.233683	11.0551	2.0721e-28	2.79302e-27	FTL_RS11760	WP_234365803
FTL_RS02630	1887.96	2.55967	0.264994	9.65933	4.48768e-22	3.2634e-21	FTL_0502	WP_003035728
FTL_RS06520	2249.95	2.54404	0.199197	12.7715	2.36474e-37	6.5571e-36	FTL_1278	WP_003016424
FTL_RS01605	9463.8	2.54314	0.295594	8.60347	7.7339e-18	3.60853e-17	FTL_0304	WP_003014477
FTL_RS10605	941.166	2.54039	0.275248	9.22943	2.72079e-20	1.69809e-19	FTL_1610	WP_011457329
FTL_RS10915	7829.75	2.53011	0.171555	14.7481	3.16281e-49	2.04634e-47	FTL_RS10915	WP_012429161
FTL_RS01525	2485.89	2.52061	0.398536	6.32466	2.53795e-10	6.33997e-10	FTL_0289	WP_003014447
FTL_RS04405	5982.7	2.51083	0.188946	13.2886	2.69502e-40	9.34113e-39	FTL_0855	WP_003015474
FTL_RS11460	68.439	2.50385	0.298565	8.38628	5.01779e-17	2.11729e-16	FTL_0991	WP_080695611
FTL_RS03840	10436.8	2.49713	0.240889	10.3663	3.52932e-25	3.30938e-24	FTL_0734	FTL_RS03840
FTL_RS05720	814.575	2.49395	0.358612	6.95446	3.53905e-12	9.98444e-12	FTL_1124	WP_223862918
FTL_RS04480	82.4476	2.48807	0.240158	10.3601	3.76414e-25	3.51259e-24	FTL_0869	WP_010031263
FTL_RS10650	1266.66	2.47487	0.272947	9.06721	1.22098e-19	7.11689e-19	FTL_1687	WP_011457329
FTL_RS10680	1356.33	2.47483	0.281372	8.79559	1.42294e-18	7.24914e-18	FTL_1757	WP_011457329
FTL_RS04495	281.877	2.47425	0.280428	8.82309	1.11344e-18	5.76315e-18	FTL_0872	WP_010031268
FTL_RS10645	1318.32	2.47125	0.276761	8.92916	4.2926e-19	2.36032e-18	FTL_1681	WP_011457329
FTL_RS10775	1009.81	2.46127	0.268962	9.15102	5.6396e-20	3.37854e-19	FTL_1925	WP_011457551
FTL_RS10175	910.635	2.45533	0.261662	9.3836	6.37549e-21	4.11124e-20	FTL_0268	WP_011457329
FTL_RS10165	1324.6	2.45446	0.279686	8.77579	1.69706e-18	8.55582e-18	FTL_0263	WP_011457355
FTL_RS07540	3609.39	2.4424	0.275442	8.86721	7.50015e-19	3.9452e-18	FTL_1472	WP_009369895
FTL_RS02015	8128.68	2.44183	0.218195	11.1911	4.51024e-29	6.43705e-28	FTL_0389	WP_003014601
FTL_RS09615	220.186	2.4337	0.208324	11.6823	1.56933e-31	2.69564e-30	FTL_RS09615	WP_011370220
FTL_RS00190	1051.17	2.42906	0.156808	15.4906	4.01325e-54	3.54078e-52	FTL_0036	WP_003013956
FTL_RS10130	1362.49	2.42571	0.27254	8.90038	5.56544e-19	2.98412e-18	FTL_0128	WP_011457326
FTL_RS10490	1337.07	2.42487	0.273361	8.87057	7.27711e-19	3.84874e-18	FTL_1316	WP_011457329
FTL_RS06445	1879.1	2.42161	0.226165	10.7073	9.4093e-27	1.05569e-25	FTL_1261	WP_011457474
FTL_RS10415	899.934	2.42067	0.269777	8.97287	2.88893e-19	1.63482e-18	FTL_1127	WP_011457329
FTL_RS10140	1009.64	2.41865	0.265226	9.11919	7.56865e-20	4.50636e-19	FTL_0135	WP_011457329
FTL_RS08795	7297.46	2.39723	0.206802	11.5919	4.52872e-31	7.38676e-30	FTL_1725	WP_003017188
FTL_RS11680	23.4677	2.39361	0.308233	7.76559	8.12662e-15	2.81172e-14	FTL_1768	WP_158087690
FTL_RS06740	686.025	2.39096	0.252428	9.47183	2.74996e-21	1.86632e-20	FTL_1321	WP_003016518
FTL_RS10765	1346.79	2.38766	0.271043	8.80915	1.26095e-18	6.49205e-18	FTL_1891	WP_011457329
FTL_RS10325	1083.32	2.38695	0.26922	8.86615	7.572e-19	3.97223e-18	FTL_0783	WP_011457326
FTL_RS10150	857.86	2.3813	0.265472	8.97004	2.96401e-19	1.67243e-18	FTL_0164	WP_011457329
FTL_RS01590	751.603	2.38039	0.294821	8.074	6.80302e-16	2.58915e-15	FTL_0301	WP_011457357
FTL_RS10440	1344.78	2.37858	0.275767	8.62531	6.39198e-18	3.03346e-17	FTL_1195	WP_011457329
FTL_RS06250	1648.26	2.37855	0.258453	9.20301	3.48063e-20	2.14473e-19	FTL_1222	WP_003016326
FTL_RS10200	1320.72	2.37772	0.271745	8.74981	2.13714e-18	1.07188e-17	FTL_0339	WP_011457326
FTL_RS10190	1337.2	2.37571	0.245936	9.65986	4.46453e-22	3.2634e-21	FTL_0314	WP_011457326
FTL_RS10105	915.692	2.36892	0.274169	8.64035	5.60427e-18	2.6727e-17	FTL_0054	WP_011457329
FTL_RS10170	881.018	2.35614	0.272246	8.65447	4.95217e-18	2.37338e-17	FTL_0266	WP_011457329
FTL_RS10575	962.41	2.34955	0.258765	9.07987	1.08702e-19	6.35513e-19	FTL_1505	WP_011457329
FTL_RS10145	1530.99	2.34853	0.272427	8.62078	6.64996e-18	3.14819e-17	FTL_0153	WP_011457329
FTL_RS04335	94.98	2.34697	0.221232	10.6086	2.71672e-26	2.89734e-25	FTL_0842	WP_006248253
FTL_RS10380	930.615	2.34297	0.254961	9.18953	3.94578e-20	2.40087e-19	FTL_0969	WP_011457329
FTL_RS10625	1463.63	2.34131	0.261836	8.94189	3.82579e-19	2.10962e-18	FTL_1643	WP_011457329
FTL_RS10250	867.815	2.34118	0.261709	8.94576	3.69411e-19	2.04865e-18	FTL_0510	WP_011457329
FTL_RS02915	3594.4	2.33913	0.252702	9.25649	2.11272e-20	1.34013e-19	FTL_0557	WP_003025104
FTL_RS10655	1425.97	2.3359	0.274922	8.49657	1.95268e-17	8.65334e-17	FTL_1713	WP_011457329
FTL_RS02845	19111.8	2.33257	0.276537	8.43493	3.31396e-17	1.42625e-16	FTL_0543	WP_003014892
FTL_RS10395	1334.77	2.30528	0.265296	8.68948	3.64103e-18	1.77124e-17	FTL_0992	WP_011457329
FTL_RS02945	292.125	2.30513	0.200624	11.4898	1.48423e-30	2.26842e-29	FTL_0562	WP_011648612
FTL_RS10710	975.964	2.30035	0.266654	8.6267	6.31474e-18	3.00415e-17	FTL_1815	WP_011457326
FTL_RS10620	1006.63	2.29939	0.263197	8.7364	2.40667e-18	1.20086e-17	FTL_1630	WP_011457329
FTL_RS10205	948.847	2.29815	0.264204	8.69841	3.36578e-18	1.64558e-17	FTL_0353	WP_011457326
FTL_RS10750	910.388	2.29779	0.254066	9.04408	1.50932e-19	8.74503e-19	FTL_1886	WP_011457547
FTL_RS10400	1462.26	2.29738	0.269603	8.52135	1.57709e-17	7.06958e-17	FTL_1020	WP_011457329
FTL_RS10660	935.942	2.28718	0.260272	8.78764	1.52736e-18	7.76076e-18	FTL_1718	WP_011457329
FTL_RS00095	981.542	2.28715	0.265919	8.60092	7.90812e-18	3.67217e-17	FTL_0018	WP_011457329
FTL_RS04395	2201.21	2.28391	0.213581	10.6934	1.09269e-26	1.21195e-25	FTL_0853	WP_003015463
FTL_RS07905	5523.78	2.28323	0.179931	12.6895	6.76579e-37	1.79896e-35	FTL_1545	WP_003016897
FTL_RS10125	1284.65	2.28183	0.268641	8.49397	1.99688e-17	8.80895e-17	FTL_0107	WP_011457326
FTL_RS10295	950.879	2.27619	0.258627	8.80104	1.35552e-18	6.9421e-18	FTL_0682	WP_011457329
FTL_RS10215	864.702	2.27417	0.265658	8.56055	1.12335e-17	5.14251e-17	FTL_0417	WP_011457355
FTL_RS10540	942.737	2.27091	0.265534	8.55226	1.20699e-17	5.48659e-17	FTL_1446	WP_011457483
FTL_RS06485	10805.9	2.27075	0.183515	12.3737	3.62906e-35	8.48676e-34	FTL_1271	WP_003016405
FTL_RS10785	1377.02	2.27044	0.274189	8.28059	1.22569e-16	4.97711e-16	FTL_1944	WP_011457551
FTL_RS10085	1269.52	2.26721	0.268909	8.43115	3.42282e-17	1.46984e-16	FTL_0023	WP_011457326
FTL_RS02065	8394.22	2.26251	0.229389	9.86321	6.00984e-23	4.64745e-22	FTL_0399	WP_003014632
FTL_RS10425	1342.65	2.25502	0.266134	8.47327	2.38608e-17	1.04546e-16	FTL_1153	WP_011457326
FTL_RS06005	812.837	2.25376	0.187486	12.021	2.7578e-33	5.75579e-32	FTL_1175	WP_003016232
FTL_RS00830	7647.36	2.25207	0.254238	8.85812	8.13735e-19	4.24586e-18	FTL_0156	WP_003014140
FTL_RS11755	2726.1	2.24928	0.18966	11.8595	1.92115e-32	3.62034e-31	FTL_RS11755	WP_003017565
FTL_RS10285	887.043	2.2484	0.259591	8.66131	4.66368e-18	2.24065e-17	FTL_0678	WP_011457329
FTL_RS10480	1162.02	2.24231	0.270491	8.28976	1.13478e-16	4.65669e-16	FTL_1298	WP_011457326
FTL_RS00745	58.4175	2.24177	0.238605	9.3953	5.70561e-21	3.70388e-20	FTL_RS00745	WP_010032603
FTL_RS02595	790.602	2.24122	0.367023	6.10649	1.01844e-09	2.41366e-09	FTL_0495	WP_014549463
FTL_RS06055	11874.6	2.23972	0.237052	9.44821	3.44685e-21	2.29909e-20	FTL_1183	WP_003016246
FTL_RS10525	905.222	2.23286	0.275659	8.10007	5.4928e-16	2.11119e-15	FTL_1402	WP_011457326
FTL_RS03855	2503.36	2.22895	0.291042	7.65849	1.88126e-14	6.29573e-14	FTL_0737	WP_003015243
FTL_RS00815	298.345	2.22889	0.259098	8.6025	7.79991e-18	3.6306e-17	FTL_0154	WP_003023112
FTL_RS06735	1728.33	2.22691	0.25745	8.64985	5.15649e-18	2.46521e-17	FTL_1320	WP_010031187
FTL_RS11130	160.419	2.22558	0.289471	7.68843	1.48955e-14	5.04574e-14	FTL_1194	WP_003016271
FTL_RS02095	9827.06	2.22339	0.206253	10.7799	4.28228e-27	5.00717e-26	FTL_0405	WP_003014645
FTL_RS10220	1197.6	2.22283	0.26321	8.44508	3.03849e-17	1.31352e-16	FTL_0440	WP_011457378
FTL_RS10510	884.352	2.21877	0.254726	8.71044	3.02694e-18	1.48366e-17	FTL_1349	WP_011457483
FTL_RS06105	321.81	2.21865	0.279077	7.94996	1.86565e-15	6.89759e-15	FTL_1193	WP_003034451
FTL_RS02110	1885.37	2.21851	0.239761	9.25301	2.1826e-20	1.37546e-19	FTL_0408	WP_003022010
FTL_RS04390	13938.5	2.21404	0.240745	9.1966	3.69457e-20	2.26219e-19	FTL_0852	WP_003015460
FTL_RS06540	4409.13	2.2115	0.193114	11.4518	2.30342e-30	3.49292e-29	FTL_1282	WP_003016434
FTL_RS10555	931.328	2.20929	0.270976	8.15307	3.548e-16	1.38287e-15	FTL_1462	WP_011457326
FTL_RS11070	414.273	2.20307	0.155544	14.1636	1.53811e-45	7.65504e-44	FTL_0467	WP_011457383
FTL_RS10450	889.026	2.20244	0.264054	8.34088	7.37378e-17	3.07135e-16	FTL_1241	WP_011457326
FTL_RS00030	219.059	2.1987	0.211145	10.4132	2.15729e-25	2.07292e-24	FTL_0005	WP_003013646
FTL_RS10270	949.892	2.19531	0.263554	8.32961	8.11087e-17	3.35676e-16	FTL_0631	WP_011457329
FTL_RS11600	81.7349	2.1878	0.285328	7.66765	1.75171e-14	5.88246e-14	FTL_1378	WP_223862921
FTL_RS05725	1030.15	2.18475	0.226374	9.65107	4.86476e-22	3.49722e-21	FTL_1125	WP_011457453
FTL_RS10080	918.759	2.18169	0.266125	8.19796	2.44494e-16	9.66524e-16	FTL_0004	WP_011457326
FTL_RS10610	1441.19	2.18028	0.268698	8.11425	4.88795e-16	1.89372e-15	FTL_1627	WP_011457329
FTL_RS10585	1127.76	2.18005	0.257572	8.46384	2.58713e-17	1.12593e-16	FTL_1544	WP_011457326
FTL_RS10115	950.357	2.17487	0.262483	8.28575	1.17362e-16	4.80047e-16	FTL_0080	WP_011457338
FTL_RS10460	886.432	2.17334	0.259423	8.3776	5.40159e-17	2.27429e-16	FTL_1290	WP_011457326
FTL_RS06155	1502.23	2.17057	0.267032	8.12848	4.34707e-16	1.69091e-15	FTL_1202	WP_003019230
FTL_RS08730	42620	2.16889	0.188288	11.519	1.05791e-30	1.62968e-29	FTL_1714	WP_003017167
FTL_RS11135	136.517	2.16162	0.32493	6.65258	2.88008e-11	7.58513e-11	FTL_1214	WP_010030467
FTL_RS02100	4004.19	2.15896	0.248791	8.67782	4.03416e-18	1.9527e-17	FTL_0406	WP_011457370
FTL_RS04695	20243.2	2.15719	0.213057	10.1249	4.2834e-24	3.66259e-23	FTL_0917	WP_003015680
FTL_RS02615	809.667	2.15542	0.344312	6.26008	3.84779e-10	9.4899e-10	FTL_0500	WP_004336893
FTL_RS10265	1317.64	2.15428	0.264048	8.15866	3.38749e-16	1.331e-15	FTL_0607	WP_011457326
FTL_RS03715	1021.57	2.1485	0.259312	8.28539	1.17724e-16	4.80047e-16	FTL_0710	WP_003015192
FTL_RS11205	783.151	2.14522	0.25665	8.35855	6.34963e-17	2.65617e-16	FTL_RS11205	FTL_RS11205
FTL_RS00110	482.116	2.14465	0.200237	10.7105	9.08276e-27	1.02498e-25	FTL_0021	WP_003013752
FTL_RS10160	1294.71	2.13971	0.263719	8.11362	4.91345e-16	1.8998e-15	FTL_0185	WP_011457326
FTL_RS11525	9.57917	2.13878	0.4859	4.40169	1.07409e-05	1.90916e-05	FTL_RS11525	WP_223299297
FTL_RS03380	12700.2	2.11714	0.163774	12.9272	3.15993e-38	9.43604e-37	FTL_0650	WP_010031693
FTL_RS01580	4964.16	2.10855	0.157382	13.3976	6.24129e-41	2.2434e-39	FTL_0299	WP_003014464
FTL_RS11300	362.897	2.10467	0.278904	7.54623	4.48031e-14	1.42796e-13	FTL_0565	WP_011648613
FTL_RS04455	13003.3	2.10451	0.199958	10.5248	6.64334e-26	6.6812e-25	FTL_0865	WP_003015502
FTL_RS10515	868.482	2.10244	0.257122	8.17682	2.91444e-16	1.14978e-15	FTL_1369	WP_011457326
FTL_RS03765	3420.02	2.10171	0.237457	8.85092	8.68038e-19	4.51705e-18	FTL_0721	WP_003015208
FTL_RS07390	110.496	2.09895	0.268937	7.80461	5.96877e-15	2.0837e-14	FTL_1438	WP_003016735
FTL_RS00845	13904.3	2.09611	0.274209	7.64421	2.10238e-14	6.96367e-14	FTL_0159	WP_003014144
FTL_RS03215	50917.9	2.09495	0.20754	10.0942	5.86163e-24	4.90407e-23	FTL_0616	WP_003015012
FTL_RS06095	15377.2	2.09387	0.221285	9.46234	3.01125e-21	2.03653e-20	FTL_1191	WP_003016262
FTL_RS11280	25.6834	2.09261	0.404326	5.17556	2.27232e-07	4.59913e-07	FTL_RS11280	WP_015083793
FTL_RS08835	7007.07	2.09191	0.205745	10.1675	2.77011e-24	2.40035e-23	FTL_1731	WP_003017200
FTL_RS00410	332.365	2.09	0.254	8.22834	1.89831e-16	7.61284e-16	FTL_0081	WP_224056115
FTL_RS00260	1434.67	2.08055	0.219085	9.49653	2.16998e-21	1.48937e-20	FTL_RS00260	WP_014549161
FTL_RS06535	1908.89	2.07817	0.281982	7.36986	1.70811e-13	5.2294e-13	FTL_1281	FTL_RS06535
FTL_RS11630	265.163	2.07605	0.25678	8.08495	6.21884e-16	2.37147e-15	FTL_1561	WP_223862909
FTL_RS11105	18.4469	2.07486	0.333747	6.21685	5.0723e-10	1.22913e-09	FTL_RS11105	WP_010030720
FTL_RS06150	1547.04	2.06759	0.240045	8.61335	7.09545e-18	3.35092e-17	FTL_1201	WP_003016283
FTL_RS11800	8.02476	2.06329	0.504583	4.08909	4.33062e-05	7.42917e-05	FTL_RS11800	WP_003041763
FTL_RS02350	6105.94	2.05944	0.225483	9.13346	6.63466e-20	3.96243e-19	FTL_0447	WP_010030927
FTL_RS10240	1041.64	2.05033	0.25727	7.96957	1.59221e-15	5.90916e-15	FTL_0503	WP_011457326
FTL_RS03580	728.171	2.04875	0.248894	8.23143	1.84992e-16	7.43417e-16	FTL_0683	WP_223299109
FTL_RS07240	3806.08	2.04854	0.215752	9.49488	2.20465e-21	1.50677e-20	FTL_1412	WP_003016683
FTL_RS11855	1615.06	2.04823	0.216946	9.44118	3.68603e-21	2.44184e-20	FTL_1054	WP_003015968
FTL_RS05300	525.408	2.03893	0.127567	15.9832	1.67306e-57	1.6237e-55	FTL_1038	WP_003015942
FTL_RS00340	5401.96	2.03288	0.21345	9.52391	1.66777e-21	1.15612e-20	FTL_0068	WP_003014015
FTL_RS08285	7.37085	2.03237	0.505553	4.02009	5.81759e-05	9.85335e-05	FTL_1626	WP_011457514
FTL_RS06170	1227.06	2.02442	0.255535	7.92226	2.33232e-15	8.50947e-15	FTL_RS06170	WP_003039149
FTL_RS00330	1148.59	2.02315	0.267217	7.57119	3.69814e-14	1.1904e-13	FTL_0063	WP_003014006
FTL_RS06580	379.315	2.01896	0.196059	10.2977	7.21527e-25	6.48372e-24	FTL_1289	WP_003016454
FTL_RS11880	921.996	2.01798	0.234547	8.60376	7.7147e-18	3.60825e-17	FTL_1323	WP_003016520
FTL_RS05760	3829.88	2.01773	0.212185	9.5093	1.91941e-21	1.32583e-20	FTL_RS05760	WP_004339337
FTL_RS11885	5869.73	2.01589	0.300513	6.70816	1.97089e-11	5.23324e-11	FTL_1367	WP_003016595
FTL_RS02260	102675	2.00093	0.243031	8.23322	1.8224e-16	7.33877e-16	FTL_0438	WP_003017876
