# Supplementary material for: Phenotypic and transcriptional characterization of F. tularensis LVS during transition into a viable but non-culturable state
Source: Front Microbiol. 2024 Feb 6;15:1347488. doi: 10.3389/fmicb.2024.1347488 (PMC10877056; doi:10.3389/fmicb.2024.1347488)
Supplement: Supplementary file 9 [file Table_5.XLS]

## Sheet: Illumina_LVS_counts
ID	T24.1	T24.2	T24.3	T24.4	T24.5	T24.6	T336.1	T336.2	T336.3	T336.4	T336.5	T336.6
FTL_RS00005	6298	8974	7750	6187	7155	6174	1008	657	1088	1151	2184	1026
FTL_RS00010	3544	4254	3931	2703	4060	3078	1188	792	1067	1049	1381	1055
FTL_RS00015	801	764	944	908	842	893	367	409	473	515	454	485
FTL_RS00030	69	31	100	125	93	98	295	271	390	502	247	403
FTL_RS00035	1329	327	2016	1824	2529	1874	901	741	900	1156	972	946
FTL_RS00045	2987	2703	3405	2723	4064	3734	647	788	1041	972	972	1071
FTL_RS00050	16257	23030	22860	13454	28972	15118	1387	1910	2586	1869	4403	2489
FTL_RS00055	4174	2709	5877	5113	6338	5302	466	387	640	641	1481	555
FTL_RS00060	6521	3948	9093	9000	9369	8710	617	660	963	940	1840	842
FTL_RS00065	18820	12546	26053	24971	25073	24520	4557	4382	6201	5275	6571	6190
FTL_RS00070	688	379	1027	1158	932	1045	519	332	439	416	384	441
FTL_RS00075	14888	9150	17915	13128	20729	13824	4588	4993	6393	4916	3876	6457
FTL_RS00080	6975	3645	9755	10370	9930	10079	7724	5217	7519	6916	5015	7027
FTL_RS00085	6738	4637	8207	8304	8576	8113	12242	8145	10952	11093	7832	10598
FTL_RS00095	318	242	416	363	456	372	2211	1553	1994	1331	470	1892
FTL_RS00105	13699	17850	19468	14719	20599	16322	6037	4685	6717	6636	6730	6186
FTL_RS00110	194	78	236	229	224	207	852	603	807	1067	483	756
FTL_RS00115	25	22	35	57	31	53	387	272	437	641	253	396
FTL_RS00130	5451	9229	6343	6785	5961	6580	2286	1878	2620	2638	3608	2469
FTL_RS00135	21	6	20	18	8	9	46	7	10	68	37	12
FTL_RS00140	7063	2005	7458	5562	9121	7051	1082	621	742	1390	886	907
FTL_RS00145	1996	1701	2695	2799	3151	3352	2765	1805	2324	2708	1175	2327
FTL_RS00150	1866	15211	1826	1681	1607	1009	5448	4704	5971	8349	2631	5810
FTL_RS00155	745	6066	783	653	756	370	1755	1815	2416	3663	1098	2385
FTL_RS00160	643	601	752	690	902	762	1250	1745	2442	3290	1169	2209
FTL_RS00165	811	707	952	852	1004	788	1236	1369	2117	2634	1021	1840
FTL_RS00170	4671	4252	6944	6612	7216	6320	8245	12287	15441	13364	5626	15212
FTL_RS00175	16942	11005	22963	18366	24127	21063	1465	1501	2032	2676	5721	2129
FTL_RS00185	19	5	21	33	24	28	141	302	412	455	274	435
FTL_RS00190	355	217	442	321	490	320	1347	1640	2037	2112	1064	2172
FTL_RS00195	1717	1289	1575	2385	2014	2506	4397	5463	7575	8305	4276	7492
FTL_RS00200	7231	3506	6724	10460	8695	10745	2424	3786	5755	8941	4711	5771
FTL_RS00205	8684	3656	8438	6566	10523	7336	534	926	1374	2191	1826	1369
FTL_RS00210	595	259	774	897	831	938	636	662	990	857	544	960
FTL_RS00215	677	212	1067	1306	995	1190	1315	1790	2568	1636	941	2392
FTL_RS00220	68	21	109	87	76	92	961	625	925	877	200	998
FTL_RS00225	490	187	541	500	638	523	404	447	673	1004	346	671
FTL_RS00230	2270	1536	3527	3315	3534	3192	3587	3583	4707	5533	2638	4471
FTL_RS00235	582	3582	686	703	689	631	604	593	769	805	552	861
FTL_RS00240	896	4174	849	938	916	718	987	1141	1597	1402	841	1525
FTL_RS00245	23	3	21	14	19	20	31	14	30	28	18	29
FTL_RS00250	715	295	883	864	971	856	781	909	1268	1249	639	1285
FTL_RS00255	184	226	270	284	292	282	202	243	417	486	275	327
FTL_RS00260	514	219	743	738	709	704	2651	1956	2511	2415	1316	2558
FTL_RS00285	382	134	708	763	712	699	226	448	654	946	558	615
FTL_RS00295	2083	845	2378	1715	2845	1823	426	522	596	506	465	606
FTL_RS00300	1900	1718	2065	2276	2028	2057	837	1083	1531	1002	865	1452
FTL_RS00305	2125	2072	2691	2710	3232	2716	1824	2128	2667	1595	1452	2660
FTL_RS00310	781	494	989	789	1070	819	261	243	323	255	277	305
FTL_RS00315	1364	908	1664	1414	1829	1526	852	703	851	729	578	878
FTL_RS00320	1539	508	2054	2095	2132	2002	3272	3231	3815	2437	1625	3928
FTL_RS00325	1661	894	2238	2085	2154	2214	3952	4948	5645	3260	2036	5934
FTL_RS00330	411	172	533	701	555	624	2759	1361	1728	1770	1176	1667
FTL_RS00340	1846	1611	2757	2090	3175	2318	7233	9057	11888	7050	3779	11813
FTL_RS00345	1193	463	1734	1575	1566	1677	3328	3545	4666	2460	1216	4875
FTL_RS00350	2531	2986	3435	2461	3827	2495	2520	2807	3472	2216	1401	3550
FTL_RS00355	6608	5999	8739	7402	9421	8271	11934	8137	11933	11147	4987	11481
FTL_RS00360	4888	3995	6151	6486	6685	6695	19032	11871	16044	18001	7732	16074
FTL_RS00365	4310	4186	5090	5205	5573	5163	22469	9644	12829	15704	6923	12315
FTL_RS00370	1816	2365	2180	2144	2079	1993	3866	1646	2357	3867	1633	2284
FTL_RS00375	1173	2180	1466	1935	1150	1631	2123	819	1149	2351	1136	1106
FTL_RS00380	2583	3730	3272	4288	2884	3683	7912	3187	4414	6983	2926	4265
FTL_RS00385	897	1289	1438	1800	1194	1681	1780	627	778	1514	958	851
FTL_RS00390	3113	1952	5240	5337	5028	5463	3007	2138	2736	3023	2423	2531
FTL_RS00395	81	34	115	107	104	115	915	614	910	854	179	921
FTL_RS00410	128	52	171	145	175	163	653	385	448	893	288	474
FTL_RS00415	1502	772	2039	1484	2573	1696	944	742	825	1354	587	855
FTL_RS00420	1896	1843	2216	1789	2503	1909	4717	1901	2299	2760	1488	2367
FTL_RS00425	2283	1873	2565	1983	2751	2176	13355	5486	6494	7885	4324	6880
FTL_RS00430	1680	809	2258	2145	2361	2152	4262	1933	2336	2488	1884	2445
FTL_RS00435	2369	1350	2882	3036	2899	2979	4423	2602	3258	3245	2080	3283
FTL_RS00440	4816	3544	6000	6493	6365	6016	4250	2395	2965	3091	2137	3005
FTL_RS00445	1039	361	1137	1038	1234	947	793	405	444	538	306	459
FTL_RS00450	1350	662	1681	953	1881	1168	3488	2006	1992	2953	1490	2351
FTL_RS00455	942	392	1276	1190	1406	1237	3609	2614	2646	2891	1818	2841
FTL_RS00460	2313	2308	2810	1984	2997	2023	7669	4696	5276	5685	3614	5649
FTL_RS00465	2147	1331	2797	2214	2750	2064	12927	12845	13762	13802	9255	14566
FTL_RS00470	5247	6920	5173	3859	4772	3525	8417	11527	13639	12349	11584	14795
FTL_RS00475	822	269	1034	975	1146	1088	565	979	1113	741	569	1181
FTL_RS00480	4678	1757	4204	3465	4429	3997	196	362	480	333	381	448
FTL_RS00485	5110	4427	5530	4661	6065	4971	2458	3292	3889	2230	1605	4076
FTL_RS00490	5914	7774	6929	5535	7654	5752	2641	3810	4679	2608	2326	4578
FTL_RS00495	1124	1139	1475	1500	1424	1218	842	869	1199	833	528	1208
FTL_RS00500	2031	2047	2797	3205	2536	2874	2068	2467	3208	2257	1898	3334
FTL_RS00505	1174	1676	1577	1603	1602	1581	176	186	250	206	368	220
FTL_RS00510	2460	4559	3329	2693	3614	2816	219	275	321	253	757	371
FTL_RS00515	2309	3567	3162	2102	3758	2295	186	219	285	217	583	302
FTL_RS00520	88	51	77	100	98	97	64	76	112	99	70	114
FTL_RS00535	223	87	284	349	372	357	530	482	639	783	533	633
FTL_RS00550	12214	10196	12063	7930	13171	8855	778	1569	2345	1190	941	2470
FTL_RS00555	45021	43440	44153	34293	51972	39728	2557	6008	7411	5339	4532	7647
FTL_RS00560	19389	17341	17992	13619	19150	14442	1555	2939	3473	2265	2194	3832
FTL_RS00565	13469	15308	14227	13949	14959	12171	1924	3698	4645	3575	2396	4981
FTL_RS00570	1053	1497	1032	1244	911	884	638	927	1092	697	410	1098
FTL_RS00575	7785	11849	5689	4816	5674	3714	6387	11836	16500	10645	2911	16843
FTL_RS00580	661	920	544	406	538	356	748	2214	3597	2356	352	3786
FTL_RS00585	4460	3495	3621	2665	3730	2183	1547	5422	8431	3946	834	8171
FTL_RS00590	3262	3177	3259	2402	3365	2174	1048	3682	5481	2715	660	5294
FTL_RS00595	6287	6003	5402	4025	6154	4579	2410	9640	14590	7838	1497	13837
FTL_RS00600	4750	3447	4501	2775	4706	3194	3441	14472	18901	7573	1017	19063
FTL_RS00605	769	2499	658	505	529	492	1020	3693	5247	3082	582	5611
FTL_RS00610	542	915	430	298	364	220	744	1770	2808	1563	221	2687
FTL_RS00615	141	153	109	76	111	77	82	218	351	212	57	384
FTL_RS00620	7801	20691	6036	4483	5905	3500	6514	20826	32016	18704	3326	31449
FTL_RS00625	8245	16183	7415	4053	6949	4510	5177	20053	28864	15126	2615	27639
FTL_RS00655	3531	1734	5042	3494	5336	4102	1172	1612	2182	1898	1170	2045
FTL_RS00670	9637	2911	12094	15325	11746	13821	9328	11855	16685	10374	5702	15710
FTL_RS00675	9162	2346	11749	12635	12706	13463	5087	5054	7029	4262	2307	6651
FTL_RS00680	10330	7371	14217	15798	13397	14539	6088	7407	11073	7364	6491	10331
FTL_RS00685	8297	9655	12473	11221	13287	12164	3415	4067	6182	4491	6759	5497
FTL_RS00690	233	81	315	341	300	335	101	95	151	197	219	162
FTL_RS00710	543	301	706	757	723	677	74	95	135	184	265	150
FTL_RS00715	2023	1903	2565	1828	2709	2091	942	713	931	795	1071	904
FTL_RS00720	5177	3525	6520	5806	7114	5655	1294	996	1206	1376	1941	1351
FTL_RS00725	940	920	1188	1476	1228	1344	888	620	786	849	714	822
FTL_RS00730	780	989	881	1186	925	1003	1271	808	1106	929	809	1124
FTL_RS00735	371	510	416	608	391	495	669	517	728	631	505	722
FTL_RS00740	402	499	526	747	453	592	961	889	1100	965	795	1179
FTL_RS00745	30	10	24	19	25	24	86	79	109	77	69	138
FTL_RS00750	2014	643	2853	2175	2883	2442	2676	5809	7138	3727	2207	7268
FTL_RS00755	137	87	154	106	180	109	171	175	219	117	91	204
FTL_RS00760	1783	2303	2184	2371	2159	2060	2125	1707	2270	2000	1447	2332
FTL_RS00765	1926	2557	2280	2322	2027	1987	3829	4019	5260	4280	2418	5238
FTL_RS00770	3659	1722	4123	4807	4230	5078	2705	2050	2547	2540	1529	2630
FTL_RS00775	3599	2048	4269	4975	4068	4786	5751	2407	3078	4418	2052	3189
FTL_RS00780	1710	1314	2216	1877	2220	1773	1293	994	1289	1418	833	1366
FTL_RS00785	1506	854	1925	1935	1843	1770	2799	997	1361	1976	1059	1211
FTL_RS00790	980	482	1169	1295	1074	1177	2400	977	1175	1893	980	1184
FTL_RS00815	103	43	116	147	126	154	627	299	380	738	353	437
FTL_RS00820	402	264	464	517	428	481	5222	2501	2722	3753	2129	2940
FTL_RS00830	2340	3272	2870	2383	3196	2633	20517	9209	10623	12670	7683	10788
FTL_RS00835	1731	2963	2281	1599	2409	1800	4254	1408	1810	2845	2118	1947
FTL_RS00840	8619	5750	11761	13012	12913	13173	37048	25688	34762	26358	16839	32854
FTL_RS00845	4656	1446	6363	7803	6844	7976	23340	20254	26528	22457	12278	25804
FTL_RS00850	3425	886	4282	4470	4719	4737	7887	5284	6634	6048	3622	6825
FTL_RS00855	6556	2254	7220	7287	7724	8154	3032	5109	6786	5738	3594	6903
FTL_RS00860	680	169	918	1155	866	1088	2122	1780	2470	2621	1494	2396
FTL_RS00865	11	9	39	28	26	32	245	244	386	171	111	388
FTL_RS00885	19948	18064	21995	13299	26201	15236	1930	2644	3681	5643	5085	3712
FTL_RS00890	1305	461	2048	2307	2094	2181	4958	3247	4208	6077	3944	4205
FTL_RS00895	1520	539	1880	1805	1998	1742	1336	1295	1721	1928	1386	1664
FTL_RS00900	623	517	811	658	915	669	1062	755	987	1190	731	915
FTL_RS00905	288	98	346	289	367	299	569	268	363	434	305	396
FTL_RS00910	897	1046	1354	1472	1436	1296	1772	1305	1714	1825	1573	1689
FTL_RS00915	4602	3847	6252	5851	6747	6656	2822	2832	3818	4607	4671	3663
FTL_RS00920	2279	1960	2960	2259	3241	2612	398	530	677	618	1290	652
FTL_RS00925	2195	1638	2799	2130	2865	2008	399	657	781	548	961	786
FTL_RS00930	252	248	301	273	233	252	28	30	44	26	73	35
FTL_RS00935	3502	3468	4285	4147	4224	4040	1079	1503	2215	1786	1951	2093
FTL_RS00940	247	128	293	268	264	254	453	645	970	527	370	1008
FTL_RS00945	10230	9540	13115	14876	12049	12456	6188	7287	9804	7323	6267	9304
FTL_RS00950	1104	1860	1167	1783	972	1137	1104	1127	1486	1372	866	1427
FTL_RS00955	7615	8388	10588	9485	11046	9945	2230	2499	3621	3578	6231	3584
FTL_RS00960	883	973	1092	1197	1121	1245	635	658	952	954	1122	863
FTL_RS00965	2399	2989	2789	3009	2771	2806	2623	2082	2829	3268	3102	2826
FTL_RS00970	1705	1750	2052	2438	1981	2227	3071	2720	3853	4273	3443	3725
FTL_RS00975	171	91	223	252	241	219	644	851	1272	1636	847	1176
FTL_RS00990	935	512	1421	1735	1402	1603	13505	10198	14413	13584	8189	13548
FTL_RS00995	2202	1555	2638	3118	2682	2696	9694	5619	7702	7152	4200	7627
FTL_RS01000	5	5	5	3	17	17	34	19	24	21	14	25
FTL_RS01005	10272	10279	12280	11486	12837	11588	30509	20840	28872	26037	12568	26131
FTL_RS01010	23773	23016	28400	26781	30202	27718	43180	33725	49469	41254	18734	45109
FTL_RS01015	879	687	1114	1083	1218	1110	1531	1185	1773	1806	1173	1638
FTL_RS01020	6660	5154	7490	6808	8811	7124	2196	2000	3013	2509	2019	2734
FTL_RS01025	21032	18785	19860	18408	20770	17384	10827	10206	13490	9717	6879	13306
FTL_RS01030	2565	2365	2340	2167	2513	2047	4744	3763	4787	3188	2068	4784
FTL_RS01035	526	673	572	504	580	458	1388	892	1121	853	569	1184
FTL_RS01040	1533	622	1728	2061	1757	1859	4784	3226	3966	3536	2244	3691
FTL_RS01045	7429	11079	9560	7152	10140	6969	5216	5139	6667	5207	4292	6465
FTL_RS01050	1807	1443	2594	2387	2904	2503	1504	1759	2513	1893	1303	2380
FTL_RS01055	2473	2626	2876	2676	2860	2834	2022	2180	3412	2627	1566	3033
FTL_RS01060	1153	1240	1479	1052	1486	1156	315	380	538	472	561	514
FTL_RS01065	1245	2088	1605	1506	1488	1197	821	953	1422	1653	1432	1421
FTL_RS01070	801	903	972	1020	950	863	551	505	575	633	634	626
FTL_RS01075	177	173	193	229	201	201	103	143	138	197	150	179
FTL_RS01080	711	847	744	842	748	768	533	442	653	787	639	594
FTL_RS01085	523	719	638	802	585	649	537	492	715	745	563	763
FTL_RS01090	343	630	311	408	263	380	225	192	307	392	305	330
FTL_RS01095	766	1549	760	888	771	832	991	707	921	1341	981	934
FTL_RS01100	10273	5586	10691	8292	13013	9408	545	677	789	666	762	784
FTL_RS01105	2325	1671	2521	2346	2552	2641	144	168	224	228	240	215
FTL_RS01110	1699	1027	1848	1898	1911	1961	116	157	195	178	171	207
FTL_RS01115	11130	8223	13226	15215	13115	13287	1732	2548	3574	2539	2852	3481
FTL_RS01120	1578	1816	1777	2028	1490	1698	320	294	435	512	557	439
FTL_RS01125	1143	747	1235	1977	1132	1440	827	670	919	865	688	865
FTL_RS01130	845	758	1043	913	1060	927	573	551	608	520	396	634
FTL_RS01135	2417	2031	2694	2861	2734	2436	2315	3244	3671	3083	1609	4093
FTL_RS01140	1837	1433	2146	1503	2381	1571	1046	673	951	840	544	847
FTL_RS01145	67	75	95	83	91	78	164	155	209	183	71	162
FTL_RS01150	4784	2238	5610	4339	6197	4700	1986	2108	2676	2580	1730	2732
FTL_RS01155	5443	6226	6830	6753	7168	6707	7640	6900	9092	9056	5795	8840
FTL_RS01160	2214	887	2765	3078	2943	3269	8454	6346	9399	8571	5163	8770
FTL_RS01165	55	19	54	83	78	95	889	578	786	675	184	768
FTL_RS01170	7299	4832	7309	7729	7561	7685	10085	7381	9631	9985	5095	9204
FTL_RS01180	7829	4301	10346	8244	11280	8364	18588	22962	29811	18299	9281	28584
FTL_RS01185	2240	3816	2778	2270	2908	2264	1547	1726	2201	1431	1690	2111
FTL_RS01190	24924	12172	28790	27085	29584	32341	1084	1413	2023	1970	4360	1880
FTL_RS01195	17622	10753	21776	20703	22062	22716	2399	2543	3875	2907	4761	3869
FTL_RS01200	9669	7018	11847	12975	10361	12288	2464	3026	4187	3310	4206	4339
FTL_RS01205	2584	1942	3578	3843	3038	3422	437	456	644	677	1007	644
FTL_RS01210	4275	2664	6157	6704	5822	5930	754	856	1334	1252	1993	1255
FTL_RS01215	2460	1757	2829	3566	2906	3416	562	847	1193	1159	1241	1217
FTL_RS01220	2900	2019	3610	3877	3191	3519	797	1225	1726	1461	1559	1725
FTL_RS01225	1748	1188	2090	2542	1995	2413	418	698	1019	985	1088	1007
FTL_RS01230	7994	5615	10591	7846	9657	8703	410	780	1070	914	2332	1082
FTL_RS01235	17630	12926	22852	20672	21849	22037	538	795	1208	1028	4195	1188
FTL_RS01240	72402	70723	91115	86730	91685	91597	6921	9117	12973	10943	24217	12251
FTL_RS01245	3181	3544	3559	3627	3408	3737	169	231	363	397	997	397
FTL_RS01250	20983	17015	25139	25801	27188	27460	2792	4699	6058	4421	7050	5985
FTL_RS01255	24333	16491	28790	30739	30079	31957	826	1275	1796	1712	5480	1853
FTL_RS01260	7503	5271	8810	10604	8631	10391	259	427	630	540	1961	575
FTL_RS01265	18502	13757	22705	24980	22424	24956	1330	1999	3011	2264	5108	2766
FTL_RS01270	2337	1771	2874	3121	3346	3352	108	140	177	191	502	157
FTL_RS01275	6508	5234	7334	8296	8007	8566	517	546	846	702	1414	805
FTL_RS01280	23640	17878	22530	26658	23145	29702	1109	1361	2017	1874	4618	1996
FTL_RS01285	11044	11050	10546	12141	10957	13817	1227	1735	2411	1920	2925	2436
FTL_RS01290	2388	2348	2529	2833	2414	3117	162	172	285	252	628	311
FTL_RS01295	1240	1398	1502	1583	1442	1676	77	61	103	134	365	109
FTL_RS01300	4407	3494	5095	4866	5138	4867	648	1007	1334	898	1426	1365
FTL_RS01305	3546	3475	4662	4828	4413	4636	338	537	830	585	1340	765
FTL_RS01310	18853	14007	20231	20547	21388	21043	712	931	1396	1395	4153	1329
FTL_RS01315	13729	11186	14763	17100	15385	16755	368	532	885	838	3379	781
FTL_RS01320	13597	12232	14329	16215	14524	15946	597	896	1362	1254	3340	1279
FTL_RS01325	7986	7964	8403	9586	8021	9266	554	701	1076	959	2360	1012
FTL_RS01330	5318	5871	5715	6961	5602	6485	430	631	917	991	1798	999
FTL_RS01335	17964	18307	18108	22820	17552	22845	1708	2598	3723	3411	5483	3515
FTL_RS01340	4678	4466	4486	5899	3977	6080	325	380	757	636	1248	655
FTL_RS01345	6219	6917	6721	7831	6535	7914	556	750	1244	1399	2256	1244
FTL_RS01350	19465	24069	20198	24538	19491	23391	6982	7880	10504	9230	9368	10853
FTL_RS01355	637	928	574	704	564	651	128	90	185	147	216	189
FTL_RS01360	7344	7508	7691	9202	7574	8414	707	877	1255	1330	2340	1222
FTL_RS01365	4079	4140	4607	5172	4716	5253	338	565	746	764	1456	737
FTL_RS01370	11234	11818	11407	12986	12018	12748	1291	1470	2062	2143	3673	1995
FTL_RS01375	10815	12039	11791	13811	11412	13354	2391	2476	3648	4775	5423	3497
FTL_RS01380	3416	4504	3931	4644	3893	4337	1238	1267	2059	3230	2599	1779
FTL_RS01390	180	136	216	227	240	209	753	562	784	728	313	865
FTL_RS01395	16937	16964	19300	15768	19263	16887	2029	1759	2249	2370	3109	2413
FTL_RS01410	3669	3113	4287	4009	3988	3794	25103	24949	30801	21460	14474	32036
FTL_RS01425	8431	6227	10414	9914	10773	10091	5825	4867	5948	5905	4184	5926
FTL_RS01430	44	17	68	62	51	60	621	407	585	541	149	633
FTL_RS01435	585	147	927	1088	835	978	703	530	632	580	443	647
FTL_RS01440	1104	336	1530	2231	1454	1915	4428	3221	4078	3122	2009	4074
FTL_RS01445	1505	599	1988	2432	2131	2303	6157	4768	5875	3888	2803	5943
FTL_RS01450	514	321	595	472	608	490	330	297	412	240	328	447
FTL_RS01455	252	253	321	235	288	256	202	124	130	206	151	158
FTL_RS01460	860	772	1058	876	995	963	386	327	389	370	348	449
FTL_RS01465	2812	2100	3270	2796	3515	3147	752	543	785	733	755	665
FTL_RS01470	307	196	306	311	348	416	206	118	142	197	199	140
FTL_RS01475	823	358	867	722	996	891	212	197	211	239	207	241
FTL_RS01480	979	237	1228	1415	1350	1447	374	312	363	484	429	384
FTL_RS01485	1625	1362	1835	1623	1669	1444	2990	3815	4973	4561	5471	5083
FTL_RS01490	2291	1922	2476	1654	2500	1822	5910	3169	4194	4814	4759	4010
FTL_RS01495	1692	946	1898	1945	1835	1967	5391	1497	1885	3095	3451	1951
FTL_RS01500	403	473	523	451	502	462	1162	130	211	524	429	204
FTL_RS01505	10163	6389	13696	13070	15238	12786	40595	7225	8599	18411	12008	8915
FTL_RS01510	1395	606	1916	1533	1892	1632	18338	4327	4719	7599	5302	4804
FTL_RS01515	563	507	756	468	788	484	16936	1557	1530	6236	4235	1541
FTL_RS01520	313	160	361	350	405	321	17518	1854	1836	6254	4697	2005
FTL_RS01525	702	694	914	798	857	755	9797	1639	1911	3787	3972	1808
FTL_RS01530	2338	1468	2949	2409	3389	2272	3148	1020	1190	1870	1485	1301
FTL_RS01535	2215	1597	2866	2292	2939	2579	5558	2596	3262	3302	2864	3157
FTL_RS01540	647	295	1087	1326	907	1126	2869	1162	1578	1972	1581	1560
FTL_RS01550	1390	1601	1408	1129	1814	1192	547	705	706	604	563	777
FTL_RS01555	1946	2971	2412	2148	2279	1969	3556	2768	3313	3538	2630	3380
FTL_RS01560	14242	17499	16628	11237	18343	12223	1960	1612	1867	2239	4317	2148
FTL_RS01565	1903	1948	2735	2206	2640	2146	739	374	508	743	979	477
FTL_RS01570	2606	2485	4033	4471	4013	3910	1812	1109	1402	2145	1932	1486
FTL_RS01575	2873	2756	4043	5110	3574	4149	6719	3060	3745	5682	4241	4062
FTL_RS01580	1794	1460	2198	2450	2024	2118	9604	6886	8255	8372	4712	8514
FTL_RS01585	1275	667	1340	1232	1576	1206	1992	862	1097	1756	1057	1212
FTL_RS01590	237	87	310	374	297	296	1769	714	911	1888	1018	883
FTL_RS01595	35	21	60	57	55	57	715	439	649	615	167	668
FTL_RS01605	2081	3662	2877	3211	2560	2928	28097	9181	12187	16025	12810	11981
FTL_RS01610	1780	2117	2378	2241	2572	2522	5581	2007	2798	4183	4273	2753
FTL_RS01615	9618	8335	12030	11464	12972	12168	7085	4057	5411	7392	9156	5489
FTL_RS01630	480	618	523	671	477	505	168	133	214	278	233	204
FTL_RS01635	1618	1128	2007	2174	1858	2024	263	261	328	333	569	350
FTL_RS01640	39072	43053	45037	38832	46669	40871	4123	5688	7783	5707	12098	7681
FTL_RS01645	8548	13072	9635	8969	8912	7512	1532	1980	2534	2153	3710	2572
FTL_RS01650	11520	17375	11222	11814	11036	9182	3243	4387	6014	4884	5328	6127
FTL_RS01665	1800	1501	2405	1826	2727	1939	3027	2782	3262	2236	1359	3401
FTL_RS01670	2169	1071	2539	2247	2711	2443	2322	2441	3100	1924	1304	3522
FTL_RS01675	4521	2240	5399	2645	7266	3510	3103	2687	3111	1899	1201	3333
FTL_RS01680	435	203	488	404	542	447	422	379	405	336	288	438
FTL_RS01685	1147	450	1585	1983	1615	1806	3577	2170	2861	2935	2014	2732
FTL_RS01690	877	368	1121	937	1095	1011	3561	1774	2141	2755	1765	2220
FTL_RS01695	1681	870	2158	1713	2388	1932	3412	1584	1940	2616	1512	1938
FTL_RS01700	1190	1195	1570	1503	1408	1426	2971	1287	1789	2133	1227	1765
FTL_RS01705	18223	16055	19941	12998	23230	15384	1694	3116	3994	2704	3536	3963
FTL_RS01710	2070	3460	2254	1779	2403	1911	232	254	365	285	780	383
FTL_RS01715	6782	8746	7451	6601	8687	6426	1318	1704	2182	1697	2486	2200
FTL_RS01720	568	911	747	648	914	618	325	485	541	405	372	561
FTL_RS01725	2144	2514	2414	2111	2836	2098	1413	1529	1825	1209	1149	1909
FTL_RS01730	294	268	299	239	370	235	125	214	191	134	132	223
FTL_RS01735	4997	5756	6722	5525	7148	5593	966	1295	1716	1332	1855	1720
FTL_RS01740	2183	2885	2746	2924	2897	2841	1064	1015	1344	1053	1038	1301
FTL_RS01745	2337	3181	3132	3694	3025	3545	1469	1572	2294	1642	1626	2117
FTL_RS01750	4030	4672	4616	5388	4659	4895	1866	2077	2592	2352	2173	2789
FTL_RS01755	244	253	253	243	295	298	116	124	142	133	161	140
FTL_RS01760	3202	4068	3344	3203	3702	2951	984	782	976	1135	1247	977
FTL_RS01765	3515	3305	4362	4791	4474	4354	4446	5160	6702	5180	3715	6728
FTL_RS01770	149	162	178	206	167	183	153	92	134	289	171	160
FTL_RS01785	14	6	19	31	31	31	31	26	38	30	27	45
FTL_RS01800	945	294	1303	1798	1156	1620	3213	2083	2778	3929	2043	2937
FTL_RS01805	10	3	13	17	8	7	18	15	21	8	20	22
FTL_RS01810	198	139	265	326	258	302	1275	651	750	1121	608	753
FTL_RS01815	400	371	415	433	451	439	638	257	322	626	445	325
FTL_RS01820	1075	401	1223	1312	1419	1453	2029	1336	1736	2662	1323	1814
FTL_RS01835	1125	337	1531	1419	1555	1514	6806	2414	3094	4596	2838	2996
FTL_RS01840	219	117	350	343	338	282	1067	531	736	1214	641	722
FTL_RS01855	416	600	541	462	600	481	389	257	322	489	401	317
FTL_RS01860	817	1375	1045	838	910	765	1399	686	861	1017	660	803
FTL_RS01865	893	1200	1080	793	1181	858	648	362	468	559	507	438
FTL_RS01870	3340	3512	3918	3594	3942	3453	6295	9202	11884	7273	4255	11635
FTL_RS01875	2834	1867	3774	3030	3926	2970	658	1089	1609	1205	1379	1555
FTL_RS01890	1940	1724	2244	2119	2647	1973	2511	1655	1982	1960	1371	2046
FTL_RS01895	3516	2342	3616	2843	4602	3179	1194	1089	1319	1265	1252	1242
FTL_RS01900	1487	770	2046	1409	2333	1657	375	257	341	422	540	355
FTL_RS01905	2315	1627	2329	2269	2400	2118	1776	2218	2738	2053	1632	2808
FTL_RS01910	573	201	760	800	853	808	1565	2568	3397	2165	1070	3134
FTL_RS01915	65	22	60	74	59	67	731	453	666	576	171	680
FTL_RS01920	1836	618	2366	3522	2529	3159	5296	5320	7904	6524	3763	7461
FTL_RS01925	538	195	711	889	847	794	265	240	270	296	241	272
FTL_RS01930	497	833	629	565	728	567	1009	1604	1712	1136	1034	1803
FTL_RS01940	3896	1968	4767	3478	5433	3823	4000	5313	6426	4374	2788	6584
FTL_RS01945	883	644	1179	1081	1134	1148	2727	2252	2763	1826	1195	2833
FTL_RS01950	2733	4222	3337	3487	3320	3105	8218	6325	7844	6131	3587	8028
FTL_RS01955	3380	5330	4588	4078	4791	4032	1569	1497	2100	1751	2203	1961
FTL_RS01960	1795	2034	2374	2256	2556	2274	841	942	1084	902	951	1170
FTL_RS01965	4216	5203	5675	4137	6101	4509	1218	1549	1866	1520	1907	1910
FTL_RS01970	427	454	493	432	556	416	295	220	317	284	254	327
FTL_RS01975	1879	1125	2032	1349	2336	1692	324	336	460	333	353	474
FTL_RS01980	4385	2540	5457	3691	6621	4267	949	1603	1930	1426	1368	1929
FTL_RS01985	2114	1331	2820	2446	3275	2320	2120	1936	2829	2037	1194	2695
FTL_RS01990	2439	1014	2951	2806	3276	2576	6238	8076	10851	6840	3173	10166
FTL_RS01995	1239	1187	1532	1319	1585	1207	879	1033	1364	858	651	1279
FTL_RS02000	5535	5639	6330	6349	6491	6025	4605	10051	12970	7783	4870	13124
FTL_RS02005	13632	18201	17609	12357	19113	13883	10212	11286	15047	10935	7288	14858
FTL_RS02010	829	512	937	764	1092	829	1879	1459	1721	1497	896	1744
FTL_RS02015	2410	2210	2945	2798	2970	2883	17341	13094	16633	10895	5568	15724
FTL_RS02020	3205	2049	4812	5089	4561	4650	13843	11945	15865	12044	7556	15224
FTL_RS02035	986	964	1104	877	1262	930	936	1158	1319	1034	698	1364
FTL_RS02040	4209	6166	5457	4079	5146	4242	2081	2164	2869	2135	2345	2854
FTL_RS02045	4632	5114	6210	4874	6378	4940	3340	4424	5030	3613	2713	5213
FTL_RS02050	12785	13198	14756	13904	14934	12962	7764	10663	13149	9036	6146	13400
FTL_RS02055	833	1256	898	934	698	910	2307	2299	2861	1918	906	3000
FTL_RS02060	1058	1468	1053	1206	1130	1108	1656	3283	4141	2408	1328	3953
FTL_RS02065	2768	3118	2980	3120	3425	2935	11413	15015	19522	11927	5276	18418
FTL_RS02070	95	30	132	99	97	116	897	622	845	843	175	925
FTL_RS02075	471	303	632	392	691	501	668	1143	1580	2411	893	1632
FTL_RS02080	2280	2397	2730	2463	2763	2537	1775	2266	2788	2646	1762	2824
FTL_RS02085	269	306	407	272	388	317	569	642	797	681	366	889
FTL_RS02090	2892	2785	3707	2740	4316	3058	7928	8745	10948	7967	3784	11190
FTL_RS02095	3267	3408	4348	3038	4655	3461	15746	16257	20843	15312	6636	19772
FTL_RS02100	1306	1985	1573	1251	1579	1441	8582	5538	7187	5768	2920	7806
FTL_RS02105	4371	7230	4966	4287	5113	4167	46750	38059	51137	42385	18966	50040
FTL_RS02110	688	949	671	560	729	535	3487	2664	3502	2434	1888	3867
FTL_RS02120	1124	381	1487	1537	1571	1622	6283	2725	3491	3688	2885	3436
FTL_RS02125	1474	1189	2003	1481	2110	1597	3365	1609	1938	1979	1510	2175
FTL_RS02130	6751	6414	8288	5662	8770	5926	4599	2719	3620	3761	3643	3570
FTL_RS02135	1320	1592	1730	1552	1526	1584	1719	1237	1562	1493	1227	1550
FTL_RS02140	3218	5091	3911	3477	3835	3391	2249	1526	2052	2096	2301	2088
FTL_RS02145	6142	8875	8020	6213	7952	6875	2261	2290	2677	2554	3591	2820
FTL_RS02150	382	122	460	502	460	493	536	562	635	727	488	657
FTL_RS02155	50	14	50	75	43	59	746	468	638	591	167	691
FTL_RS02165	75	143	96	80	95	71	71	141	221	150	111	202
FTL_RS02170	5391	4222	6399	4730	6911	4863	1998	2257	3206	2714	2032	3093
FTL_RS02175	1478	1040	1653	1197	1782	1291	578	740	914	676	630	985
FTL_RS02180	13710	16394	17341	11075	20423	13560	20161	27914	35408	20570	11987	33339
FTL_RS02185	2975	857	3895	3815	4597	3966	1737	2532	3268	2870	2019	3087
FTL_RS02190	3847	3207	4131	3763	4526	4028	3178	2801	4061	4867	2569	3858
FTL_RS02195	4434	3801	6205	5320	6358	6151	5694	4927	6915	8015	4230	6636
FTL_RS02200	5887	5571	6993	7376	7220	7064	26971	22442	29258	26211	11326	28414
FTL_RS02205	4621	2098	5513	6082	5273	5143	28821	24262	33339	30783	10146	32349
FTL_RS02210	3325	4682	4496	3499	4587	3563	2030	1972	2931	2574	1861	2769
FTL_RS02215	2446	3430	2908	2682	3018	2723	1897	1559	2155	2042	1409	2109
FTL_RS02220	1953	2247	2252	2320	2324	2370	1392	1555	1989	1915	1237	1972
FTL_RS02225	3577	3792	3449	3821	3518	3725	3830	2995	4054	3718	2153	3998
FTL_RS02230	1411	1344	1674	1830	1633	1838	2604	1963	2417	2356	1224	2385
FTL_RS02235	726	421	913	1013	901	960	2609	2018	2607	2481	1146	2531
FTL_RS02240	1703	1121	2100	1554	2496	1511	5060	3367	4059	3620	1901	4089
FTL_RS02245	1907	2074	2173	1955	2428	1758	6342	5017	5880	4410	2529	5980
FTL_RS02250	28625	22699	37205	25040	40555	29486	32449	23058	31251	25868	17230	29804
FTL_RS02255	1818	3403	2261	1683	2232	1615	2527	1890	2568	2021	1432	2469
FTL_RS02260	40380	44031	48426	39649	49424	38546	112154	190234	231507	129092	66588	235217
FTL_RS02265	24550	19811	29776	29328	28449	26654	4829	8918	13038	9374	10974	12601
FTL_RS02290	1579	492	2148	2899	2161	2517	961	924	1441	1370	1228	1447
FTL_RS02295	2979	2901	4190	5139	4289	4726	12737	10085	13679	8841	5953	12965
FTL_RS02300	8877	9591	11667	8560	12306	10192	4411	3801	5609	4602	4684	5092
FTL_RS02315	2148	340	2564	3097	2265	2825	454	755	1017	830	582	1021
FTL_RS02345	2690	1234	4079	4922	3273	3998	24635	25666	33222	18912	8631	32762
FTL_RS02350	2247	1079	2973	3173	2961	3119	12061	9020	11017	8218	5180	11051
FTL_RS02355	1583	960	1951	1868	2213	1978	1817	1796	2362	1644	1056	2137
FTL_RS02360	7313	2061	6230	4653	7645	5475	968	955	1149	752	682	1298
FTL_RS02365	8975	3562	10786	9164	12084	10668	4650	4753	5446	3460	2641	6108
FTL_RS02370	4435	4543	5968	6815	5799	6100	892	1127	1564	1325	1746	1547
FTL_RS02375	2886	2773	4027	4693	3892	4081	809	1067	1650	1308	1432	1610
FTL_RS02380	9634	6713	12548	10165	12837	10431	5751	6628	9032	6264	6174	8969
FTL_RS02385	12358	10081	15956	14036	16126	14221	17454	18472	25587	18212	13466	24187
FTL_RS02390	10873	3130	13646	12004	14810	14166	11771	15570	18549	11462	6797	21014
FTL_RS02395	8596	9919	9831	6793	10343	8091	2201	2726	3769	2250	2713	3633
FTL_RS02400	5115	6398	6263	4134	7111	4586	1127	1169	1628	953	1543	1637
FTL_RS02405	132	212	171	107	148	106	85	53	80	101	96	102
FTL_RS02410	3276	3625	4136	2969	4300	3084	507	674	925	766	1217	922
FTL_RS02415	2612	4039	3207	2627	2948	2582	468	587	842	675	1025	805
FTL_RS02420	3372	2291	3915	4030	3838	3755	546	568	905	827	1296	930
FTL_RS02425	8545	8083	11187	10584	11331	10380	3535	2676	3648	3871	4235	3642
FTL_RS02430	2005	2244	2218	2263	2147	2135	3442	2031	2810	2382	2110	2821
FTL_RS02435	809	839	1061	1250	912	1116	1990	959	1165	1271	1151	1193
FTL_RS02440	2623	2556	2828	2868	2766	2749	6091	3240	4389	3936	3017	4440
FTL_RS02445	6382	6164	7427	6289	7625	6193	4549	2879	4288	4831	3570	4220
FTL_RS02455	69	19	65	64	73	54	808	536	712	689	168	698
FTL_RS02465	2451	972	3017	3063	3828	3209	1040	1981	2319	1483	1720	2413
FTL_RS02470	566	133	787	1053	834	1071	131	397	576	521	739	544
FTL_RS02475	11102	12682	14669	14921	14411	14080	7234	12478	19113	20614	15244	18286
FTL_RS02480	3909	2192	4165	2815	4120	3243	1701	1617	2582	3616	2078	2380
FTL_RS02490	3393	4714	4005	4877	4142	4659	6618	6047	8130	8738	5423	8267
FTL_RS02495	1115	1550	1161	1419	1065	1305	1033	1630	2324	3146	1571	2658
FTL_RS02500	7666	5374	9187	7026	9329	7205	3437	4439	6403	11470	5185	6327
FTL_RS02505	13408	8133	14775	9913	17102	11064	2795	4327	6525	6739	3441	6133
FTL_RS02510	3088	2184	3688	2175	4334	2518	1066	1401	1753	1612	1162	1871
FTL_RS02515	15443	13580	17003	12807	19021	11948	2746	3949	5540	7993	3892	5501
FTL_RS02520	10134	8812	10706	8414	11194	6918	5674	5181	6864	8214	3939	6718
FTL_RS02525	1231	846	1384	1569	1366	1238	4695	2752	3862	5686	2267	3768
FTL_RS02530	4310	5856	5511	4709	4831	3430	19620	13741	19283	22638	8980	18511
FTL_RS02535	6223	5611	8447	5280	9316	5510	5741	5195	7509	7851	4113	6764
FTL_RS02540	4476	2343	5882	3775	6850	4506	1117	1415	1894	2772	1596	1848
FTL_RS02545	5923	3342	8113	5594	8589	5921	1076	1323	1765	2287	1818	1652
FTL_RS02550	4318	2828	5673	4326	5082	4058	1363	1803	2343	2418	1801	2338
FTL_RS02555	7364	4483	9753	8730	10562	8347	2650	2788	3781	4225	3059	3612
FTL_RS02560	1712	1270	2056	2077	1961	1882	912	777	1103	1431	875	1061
FTL_RS02565	3251	3711	4307	3287	5049	3765	600	761	933	1421	1487	1025
FTL_RS02570	3022	2663	3709	3327	3720	3486	1253	818	1173	1801	1511	1203
FTL_RS02575	3672	1943	3701	3204	3790	3831	361	274	344	415	506	316
FTL_RS02580	10322	7115	13481	12506	14162	13830	2430	1922	2400	3081	3479	2493
FTL_RS02585	5186	4162	6368	5792	6669	5620	1902	2094	2639	2437	1976	2582
FTL_RS02590	847	153	1238	1625	1311	1594	1328	1036	1321	1717	1038	1437
FTL_RS02595	217	55	351	487	338	399	2068	715	885	1888	907	977
FTL_RS02600	60	16	83	127	67	112	934	385	507	921	418	456
FTL_RS02605	259	96	362	419	379	425	3227	1175	1527	2653	1177	1496
FTL_RS02610	300	88	319	444	325	405	1011	447	516	875	448	534
FTL_RS02615	265	77	375	475	322	458	2176	793	935	1865	819	950
FTL_RS02620	220	120	283	385	270	387	3585	1233	1720	3480	1428	1722
FTL_RS02630	554	203	692	714	730	727	3916	2019	2654	5404	2138	2605
FTL_RS02645	126	89	181	192	201	164	2536	1441	1733	2994	842	1706
FTL_RS02650	822	695	916	734	934	813	1440	575	788	1308	660	858
FTL_RS02655	1031	1012	1548	847	1651	952	1719	886	1345	1917	965	1247
FTL_RS02660	3110	3524	3875	3078	4135	3287	5551	2999	4246	6310	2758	3986
FTL_RS02665	766	871	928	823	954	839	2946	2447	3374	3594	1542	3259
FTL_RS02680	2761	2041	3583	3091	3548	2889	5015	5399	6557	8278	4286	6567
FTL_RS02685	252	201	274	273	251	289	201	143	259	438	274	280
FTL_RS02690	370	303	468	623	491	598	475	393	569	871	561	520
FTL_RS02695	2199	1676	2433	2539	2355	2335	1849	1487	1822	2450	1971	1901
FTL_RS02700	1321	1108	1491	1947	1507	1640	2507	1536	2100	2815	1971	2155
FTL_RS02705	2185	1844	2483	3702	2477	3299	4133	3732	4808	5266	3476	5199
FTL_RS02710	5002	3055	6966	8703	6646	8173	4686	6894	8886	8305	6150	8330
FTL_RS02715	699	468	839	700	921	659	443	416	504	435	355	541
FTL_RS02720	13925	10841	18869	15619	20678	16630	3601	3790	5244	5120	6479	5126
FTL_RS02725	17095	15493	21596	20647	21722	21759	3198	3212	4537	4475	7299	4477
FTL_RS02730	335	228	382	301	353	315	46	53	97	67	175	82
FTL_RS02735	2023	1787	2862	2271	3171	2479	235	271	398	435	854	394
FTL_RS02740	1590	970	2032	1047	2352	1233	142	359	400	242	255	421
FTL_RS02745	3575	3935	4221	3560	4430	3391	1071	916	1275	1257	1746	1254
FTL_RS02750	34	20	40	25	39	32	9	18	15	23	15	18
FTL_RS02755	22696	15237	27688	22056	30528	26121	2911	5379	7394	6207	8812	7122
FTL_RS02760	284	264	446	382	425	378	1290	809	1229	919	322	986
FTL_RS02770	256	64	354	375	321	412	65	68	78	145	209	93
FTL_RS02775	6927	2656	9602	10481	9209	9633	3007	3061	4471	6396	5391	4330
FTL_RS02780	843	244	934	1198	985	1168	575	679	958	1401	908	903
FTL_RS02790	81	53	115	108	99	108	525	333	390	790	537	435
FTL_RS02795	29033	39848	38166	31683	37177	33235	8999	11755	16734	13600	17336	16580
FTL_RS02800	5937	7862	6864	7274	6446	6435	1700	2879	4328	3429	3504	4134
FTL_RS02805	8594	14071	9610	12329	8564	10402	4386	5035	7205	7661	6880	6937
FTL_RS02810	5995	6074	7147	4748	7766	4754	436	524	613	984	2320	632
FTL_RS02815	10906	12303	15121	12572	15140	12813	1686	1841	2439	2853	5430	2359
FTL_RS02820	11901	9537	17133	14230	18682	14774	1791	2402	3242	3227	5241	3186
FTL_RS02825	17163	12361	20178	17526	20957	18701	6143	5696	7033	8051	8475	7288
FTL_RS02830	12184	8576	15116	15676	15323	14973	6815	5006	6183	8039	7707	6348
FTL_RS02835	2200	1226	2997	3289	2779	3171	3738	2007	2442	3338	2597	2501
FTL_RS02840	2572	505	3241	3795	2923	3444	3357	2018	2319	3017	2743	2485
FTL_RS02845	6374	1741	7178	9529	7800	9375	40056	24421	31253	32509	21850	32122
FTL_RS02855	5082	3346	7457	6051	7997	6219	22560	20719	25938	18462	11170	26254
FTL_RS02860	1049	826	1220	1111	1144	1100	4155	2209	2992	3797	1963	2894
FTL_RS02865	1864	3516	1814	1745	1557	1710	6920	3215	4381	4953	2625	4179
FTL_RS02870	6147	8057	6795	5774	7187	5773	6554	3951	5746	5595	3388	5499
FTL_RS02875	185	157	251	200	271	191	611	535	652	698	266	703
FTL_RS02880	1136	1055	1420	955	1604	1126	1206	588	635	1110	836	705
FTL_RS02885	2380	787	2809	2581	2758	2551	3867	1965	2465	3605	2376	2453
FTL_RS02890	7346	6593	8823	7057	10586	7800	1378	2016	2785	2699	3601	2869
FTL_RS02895	4293	6118	5390	5594	5211	5581	1603	2201	3394	2859	3523	3224
FTL_RS02900	1984	1748	2428	2883	2366	2692	1016	1554	2146	2236	1887	2119
FTL_RS02905	3604	3209	4384	5106	4172	4772	1668	2013	2928	3724	3321	2985
FTL_RS02910	13324	13988	17494	18211	17708	16527	11593	13546	19044	19536	13391	18303
FTL_RS02915	1027	369	1645	1914	1301	1621	5451	5154	6592	7460	3738	6535
FTL_RS02920	400	182	553	547	534	591	5819	3267	4229	6711	3288	4394
FTL_RS02925	172	65	183	202	194	157	3717	4464	5751	5726	1682	5922
FTL_RS02930	81	51	132	173	114	167	1773	1086	1332	1716	677	1437
FTL_RS02935	189	103	274	267	280	285	2527	2636	3377	3754	1061	3270
FTL_RS02945	114	75	127	102	121	95	613	397	513	584	232	478
FTL_RS02950	117	44	169	253	185	221	1715	963	1311	1769	806	1200
FTL_RS02955	158	48	217	269	190	257	573	393	552	828	385	516
FTL_RS02965	911	432	1170	1245	1218	1319	1412	1353	2019	2576	1005	1973
FTL_RS02970	53	23	83	98	94	99	837	564	785	840	200	812
FTL_RS02975	9752	3584	9652	6410	12226	7171	599	699	924	844	686	868
FTL_RS02980	657	218	692	617	734	617	321	198	226	236	212	296
FTL_RS02985	3535	2332	4103	2675	4746	2765	604	451	513	691	874	571
FTL_RS02990	19165	14008	21873	17241	24548	17728	3337	2410	3060	3225	4474	3133
FTL_RS02995	8078	5904	9385	8076	10977	8457	3720	1900	2574	2642	2962	2526
FTL_RS03000	5253	3576	6178	6741	6680	5890	10301	6414	8906	8140	5183	8782
FTL_RS03005	78	25	99	101	79	106	932	642	902	836	212	883
FTL_RS03010	302	114	485	449	487	503	1085	676	945	1138	773	909
FTL_RS03020	8407	3465	9498	9858	10205	9434	6888	5469	6324	6842	4336	6407
FTL_RS03025	5579	3387	6916	7522	7169	7229	9345	6426	7953	8760	5173	8684
FTL_RS03030	189	354	325	230	403	175	342	67	153	190	140	119
FTL_RS03035	3018	1077	4029	3665	4227	3285	48103	10215	10547	21538	9654	11728
FTL_RS03040	1901	2270	1849	1807	1929	1507	11895	4280	4576	6120	3036	4881
FTL_RS03045	6089	8464	5884	4574	6101	3787	29990	16505	17700	19994	8690	19019
FTL_RS03050	28953	29997	29792	20763	32310	17105	23055	17380	18759	21043	11069	20257
FTL_RS03055	37282	30504	42793	27614	48801	30697	9261	11129	13716	12440	10074	13886
FTL_RS03060	5964	5185	7571	5496	8559	5640	2887	3689	4711	3829	3050	5055
FTL_RS03065	1604	1365	1961	1273	2091	1540	135	206	314	219	336	234
FTL_RS03070	26252	28360	30997	21117	33551	23229	3895	4839	6831	5535	7924	6743
FTL_RS03075	9630	9265	11380	8381	11654	8130	1143	1466	2032	2251	3023	1893
FTL_RS03080	4928	9094	6424	7714	5441	5411	9926	5824	7905	11764	7669	7784
FTL_RS03085	35	9	50	57	61	67	764	532	667	602	158	728
FTL_RS03090	14373	22118	18900	20304	19688	20918	7593	11153	16397	14663	17958	16360
FTL_RS03095	5424	12174	6437	7534	5731	6990	2765	4389	7150	6067	7531	7206
FTL_RS03100	3617	8195	4390	4702	4417	4171	3819	6652	9451	8592	6878	8817
FTL_RS03105	3367	8079	3368	3775	2878	3038	2959	3571	5994	5853	4734	5921
FTL_RS03110	11756	21320	13053	11993	12488	10925	14490	17540	24709	21526	13433	24625
FTL_RS03115	9305	14029	9420	9087	8580	8623	9383	11239	15853	17437	13406	15973
FTL_RS03120	806	2314	637	663	561	626	997	628	725	1146	1070	913
FTL_RS03125	1363	4012	1112	1200	987	1132	851	773	1233	1502	1157	1231
FTL_RS03130	6220	15065	5140	5447	4652	4431	5258	8085	12429	9169	4760	12138
FTL_RS03135	8802	14152	7489	7096	7739	6973	4629	5718	8483	7390	4076	8235
FTL_RS03140	3399	7411	2988	3066	3032	3155	2582	3171	4760	4410	2209	4786
FTL_RS03145	2243	5671	2303	2497	2262	2526	4900	3864	4896	5297	3435	4863
FTL_RS03150	3028	6420	2497	2679	2482	2520	3027	2436	3711	3656	2139	3782
FTL_RS03155	3492	5404	2651	3059	2907	2765	1962	2415	3125	3122	1910	3322
FTL_RS03160	6272	3242	6807	6161	7711	6830	5097	2944	3660	7133	3636	3776
FTL_RS03175	5713	4475	7289	6937	7568	7492	23603	10378	12881	18168	9043	13318
FTL_RS03180	3554	2911	4749	4779	4633	4251	44581	14961	18622	27486	14820	18244
FTL_RS03185	16401	4835	22841	21511	21026	19122	34176	18859	23016	24723	14230	23367
FTL_RS03190	7851	1466	10559	8982	11354	8744	5091	1109	1365	2616	1876	1505
FTL_RS03195	2158	1882	2380	1864	2428	1910	22071	12379	17158	19344	7048	16838
FTL_RS03200	41	22	76	84	64	72	908	558	811	723	164	812
FTL_RS03210	461	274	528	660	511	706	18436	14574	18469	18710	7318	17554
FTL_RS03215	18503	20177	22152	19415	22391	20052	85975	77465	109464	66437	36032	105430
FTL_RS03225	29544	20142	38524	26862	44280	28788	7233	7668	10511	12154	13936	10162
FTL_RS03230	150	94	210	225	200	251	297	167	207	363	262	236
FTL_RS03235	2083	1086	2762	2069	3076	2252	1111	1177	1424	1545	1502	1500
FTL_RS03245	1516	721	1929	2014	1871	2079	4039	5225	7698	7302	4017	7818
FTL_RS03250	76	17	98	102	120	119	940	662	937	821	180	939
FTL_RS03255	832	884	1106	957	1253	1090	782	722	1016	933	745	1001
FTL_RS03260	1334	866	1626	1500	1779	1683	2538	2628	3258	2247	1417	3360
FTL_RS03265	3017	2069	3780	2621	4192	2984	3086	4034	5119	4192	2413	5144
FTL_RS03270	931	933	1022	794	1110	812	397	388	491	577	522	502
FTL_RS03275	282	181	419	409	454	434	244	212	228	377	248	248
FTL_RS03280	1974	1447	2578	1925	2821	2413	1019	849	1042	1150	956	1094
FTL_RS03285	1432	1250	1900	1421	2018	1816	1334	890	1185	1562	1326	1202
FTL_RS03290	616	291	822	755	865	764	2053	1856	2376	2310	1423	2430
FTL_RS03305	549	363	437	406	626	412	112	324	510	435	1966	492
FTL_RS03310	276	265	248	438	490	315	302	364	489	552	2937	461
FTL_RS03315	1169	856	1112	1664	1700	1245	2690	1925	2735	3065	7798	2570
FTL_RS03320	2214	2205	2832	2067	3022	2056	1966	1588	1955	1986	2521	2074
FTL_RS03325	2414	1860	2777	2791	2954	2610	3325	3712	4913	3523	2898	4671
FTL_RS03330	1125	379	1466	1497	1525	1531	1773	1288	1722	1443	1182	1686
FTL_RS03335	1819	983	2276	1847	2543	2068	900	953	1242	1106	1056	1181
FTL_RS03340	38	8	41	64	40	47	268	195	258	304	114	251
FTL_RS03345	29	17	31	51	48	41	139	72	111	159	74	99
FTL_RS03350	690	550	809	679	968	730	344	334	516	446	321	482
FTL_RS03355	2070	1541	2449	1995	2873	2179	1301	1552	1904	1549	1015	2088
FTL_RS03360	19640	19156	22837	17674	23519	17916	1450	2335	2625	2703	8820	2719
FTL_RS03365	3200	1281	4553	4589	4967	4992	3000	2439	3252	4028	4681	3301
FTL_RS03370	134	85	132	156	141	182	3093	1594	1970	2440	1803	2093
FTL_RS03375	2330	1828	3041	2586	3131	2689	7101	4840	6210	6378	4939	6053
FTL_RS03380	3993	4178	5081	6374	5032	5857	24752	15913	21601	20751	14325	20800
FTL_RS03395	849	748	1293	1217	1271	1110	6673	5538	6934	6821	4133	6583
FTL_RS03405	315	580	352	323	305	268	961	554	707	832	548	674
FTL_RS03410	375	853	395	429	425	425	2257	994	1229	1994	1103	1260
FTL_RS03415	2938	3697	3671	2101	3704	2330	4525	2410	2989	4147	2441	2991
FTL_RS03420	1686	3030	2187	1684	2102	1697	6147	2760	3542	4807	2548	3557
FTL_RS03425	1550	1726	1887	1670	1869	1674	5140	3818	4672	5168	2451	4388
FTL_RS03430	2947	2254	3347	2209	3057	2261	3092	1952	2563	3498	1837	2462
FTL_RS03435	268	400	254	231	312	239	710	430	499	687	447	578
FTL_RS03440	4216	7011	4956	3318	5154	3829	13955	6405	7829	9951	6357	7664
FTL_RS03460	3417	2143	5799	4954	6398	5567	16705	26207	36245	27842	12844	34994
FTL_RS03465	1604	619	2706	1891	3153	2566	86	84	138	305	336	137
FTL_RS03470	2214	635	3860	4049	4306	4722	1304	1562	2087	2933	2024	2030
FTL_RS03475	4587	1970	5997	6798	5465	6630	2352	1903	2671	3561	2734	2792
FTL_RS03480	4987	4579	5969	5679	5617	4917	4180	3398	4952	7439	4540	4829
FTL_RS03485	459	643	509	561	441	431	697	654	1012	1124	551	1048
FTL_RS03490	2390	2666	2712	2416	2375	2281	1708	1810	3289	3282	1698	2971
FTL_RS03495	4776	5299	4836	4771	4484	4240	5376	6477	10698	10079	4173	9657
FTL_RS03500	1456	1469	1450	1580	1470	1397	2305	2278	3760	3852	1710	3462
FTL_RS03505	2910	2659	2114	2205	2672	1854	1548	1232	1616	1788	1044	1584
FTL_RS03510	631	627	372	454	458	385	140	93	94	215	142	99
FTL_RS03515	3706	3780	2190	2990	2757	2490	962	595	787	1090	622	698
FTL_RS03520	2182	2456	1490	1849	1945	1622	793	434	559	1088	702	556
FTL_RS03525	2487	1857	2330	2775	2398	2582	740	618	969	1128	859	871
FTL_RS03530	5075	5038	7420	5127	7229	5359	3417	2621	3797	4322	3546	3584
FTL_RS03535	281	199	410	384	438	417	923	901	1319	1239	693	1365
FTL_RS03550	318	926	268	217	301	217	506	279	385	720	412	379
FTL_RS03555	535	1760	469	445	505	442	1084	456	565	930	614	545
FTL_RS03560	2213	4556	2667	2181	2766	2095	1924	1168	1584	2212	1386	1546
FTL_RS03580	247	116	373	450	323	362	889	1199	1507	1420	497	1409
FTL_RS03585	502	459	600	586	623	524	449	446	528	582	331	593
FTL_RS03590	1289	663	1382	1571	1739	1229	709	528	747	915	694	771
FTL_RS03595	2642	2758	2569	2960	3990	2045	1741	2291	3000	2337	2056	2979
FTL_RS03600	1726	2617	1713	1753	2594	1527	1464	1885	2624	2085	1697	2488
FTL_RS03605	1799	1989	1758	1761	3021	1643	1517	1832	2485	2311	2144	2561
FTL_RS03610	1335	462	1520	1512	1726	1442	1182	2181	2755	2413	857	2565
FTL_RS03615	3353	2787	4116	3659	4039	3096	2133	2309	3337	2924	1590	3118
FTL_RS03620	14657	9459	14139	11726	15405	12478	2313	2931	3779	3036	2440	3745
FTL_RS03625	542	251	720	574	718	652	596	722	1037	1600	321	1049
FTL_RS03630	347	142	408	367	403	365	1549	2822	3683	3140	676	3613
FTL_RS03635	1118	1397	1219	770	1140	744	974	1396	1950	2229	988	1980
FTL_RS03640	847	1507	957	632	1091	596	806	882	1288	1779	978	1397
FTL_RS03645	1179	2424	1489	1187	1502	1087	927	1442	2155	2155	1296	2027
FTL_RS03650	2200	2889	3009	2063	3074	2136	967	1767	2295	1958	1898	2287
FTL_RS03655	722	738	984	821	1009	878	213	193	272	404	377	302
FTL_RS03660	2385	1628	3148	2366	3449	2564	851	1255	1365	1093	981	1383
FTL_RS03665	865	1061	767	730	719	698	414	336	423	567	404	388
FTL_RS03670	3238	1511	4067	3865	3805	3563	1339	1538	2071	1949	1429	2006
FTL_RS03675	1006	268	1447	1679	1449	1320	1110	1010	1416	1458	848	1378
FTL_RS03680	12539	12085	15523	9553	17293	11853	1090	1404	1896	1706	2926	1748
FTL_RS03685	1208	1967	1594	1262	1609	1316	67	71	80	93	505	81
FTL_RS03690	568	475	716	671	757	701	197	156	226	238	299	244
FTL_RS03695	978	1192	1122	1022	969	1120	649	515	616	697	589	750
FTL_RS03700	2297	3308	2448	2110	2515	1968	588	530	645	739	947	719
FTL_RS03705	2430	2851	3118	2074	3023	2154	435	357	545	588	943	460
FTL_RS03710	3528	2250	4260	3579	4583	3791	1382	1561	2151	1923	1288	2016
FTL_RS03715	365	113	514	490	471	543	1714	1347	2008	1958	801	1951
FTL_RS03720	823	363	963	1118	969	1200	1986	2447	3580	2834	1058	3483
FTL_RS03725	645	928	619	694	456	534	1545	1308	1949	1957	978	1766
FTL_RS03730	2788	5965	2330	2313	1930	1805	2243	1967	2780	2630	2156	2655
FTL_RS03735	3224	5114	3396	3022	3095	2493	1665	1654	2088	1913	1882	1934
FTL_RS03740	3865	6307	4621	4462	4354	3852	2250	2449	3229	2872	2620	3012
FTL_RS03745	21262	26369	25969	21058	26160	21027	3732	3969	5654	5486	8781	5346
FTL_RS03750	4997	3470	5670	4975	5723	5366	2841	3998	4785	3443	2875	5047
FTL_RS03755	288	209	335	335	368	323	1162	946	1221	905	547	1114
FTL_RS03760	472	293	670	764	630	690	2349	1777	2311	1949	1145	2319
FTL_RS03765	1167	655	1569	1828	1564	1699	8111	4470	5700	4643	3105	5557
FTL_RS03770	2315	1707	2621	2076	2712	2325	3159	2114	2390	2395	1856	2636
FTL_RS03775	2547	1249	2392	1602	2584	1812	789	797	952	1028	766	1048
FTL_RS03780	3280	1905	3434	2945	3788	2920	2849	2447	3055	3045	2357	3276
FTL_RS03785	1963	2105	2793	1695	2891	2113	302	294	394	422	886	419
FTL_RS03790	3053	3431	4234	3020	4366	3397	1578	1672	2094	2071	2127	2147
FTL_RS03795	2309	3134	2960	2338	3105	2385	1598	1696	2190	2535	1991	2163
FTL_RS03800	131	176	196	169	167	179	322	186	238	303	199	243
FTL_RS03805	1259	1053	1699	1521	1516	1410	3962	4046	4767	4325	2625	4922
FTL_RS03810	2959	2528	4576	3136	5003	3613	1997	2311	3119	2281	1711	2914
FTL_RS03815	797	699	1061	1053	1137	1053	1163	1442	1739	1383	784	1807
FTL_RS03820	2115	2109	2158	1807	2106	1775	300	347	571	848	1054	562
FTL_RS03840	2793	1049	4115	4566	3960	4366	17892	15090	20247	19000	10235	20531
FTL_RS03850	7246	3837	8609	6742	9482	7295	12417	10297	13064	10230	6545	12927
FTL_RS03855	683	1470	845	786	776	819	5680	2731	3461	5692	2565	3611
FTL_RS03860	269	332	343	313	354	326	878	560	880	921	407	849
FTL_RS03865	10824	10794	13453	10308	14087	11855	7781	8686	12100	11225	6745	11437
FTL_RS03870	423	701	572	486	601	511	485	354	509	653	397	445
FTL_RS03875	559	656	664	618	750	659	596	690	780	796	438	804
FTL_RS03880	1978	549	2510	2180	2573	2335	1715	2113	2619	1976	1070	2670
FTL_RS03885	1363	1841	1420	1243	1432	1247	264	269	381	601	415	397
FTL_RS03890	4203	4815	4579	3742	4290	3752	998	1392	1945	1761	1721	2074
FTL_RS03895	2227	5029	2397	2348	2103	2113	1316	2039	2851	2660	1782	2727
FTL_RS03900	1075	1402	1267	976	1221	1008	379	363	518	545	442	542
FTL_RS03905	547	737	599	618	652	576	220	217	333	439	310	338
FTL_RS03910	886	971	1115	998	1013	892	1049	1360	1721	1636	989	1797
FTL_RS03915	52	18	66	82	74	79	701	460	645	601	138	678
FTL_RS03920	2295	997	3493	3515	3502	3588	1460	1695	2472	2398	2095	2370
FTL_RS03925	1951	993	2483	2710	2539	2421	1319	1885	2408	2325	1577	2406
FTL_RS03930	1809	1081	2298	2764	2259	2580	2029	1926	2670	3640	2093	2647
FTL_RS03935	1094	519	1319	1176	1414	1172	1369	1536	2079	2440	1250	2095
FTL_RS03940	4039	2706	4755	3897	4834	4128	1081	1402	1924	2113	1744	1998
FTL_RS03945	663	493	774	538	812	518	456	591	674	428	367	815
FTL_RS03950	2788	1812	3838	3965	3331	3427	2282	2254	3130	3088	2010	2929
FTL_RS03955	696	294	1003	1129	965	1125	705	784	938	1199	699	992
FTL_RS03960	1779	1083	1984	1862	2159	1865	1285	1571	2159	1996	1044	2040
FTL_RS03965	870	576	1041	973	1116	1036	327	396	549	695	336	535
FTL_RS03970	640	817	686	569	714	583	135	112	166	214	271	166
FTL_RS03975	1208	1608	1455	1215	1380	1299	191	194	269	398	497	286
FTL_RS03980	1004	970	1242	1262	1168	1220	656	623	955	1413	661	851
FTL_RS03985	853	283	961	1184	1049	1078	782	638	972	1362	725	922
FTL_RS03990	4324	3947	4756	3932	5118	3795	1042	919	1330	1667	1152	1287
FTL_RS03995	2169	989	2519	1873	2974	2007	884	887	1118	1029	641	1098
FTL_RS04000	7165	18568	7845	6332	7904	5740	2641	2950	4380	3925	3116	4207
FTL_RS04010	602	126	839	829	847	812	341	321	473	683	406	476
FTL_RS04020	212	140	264	345	256	324	99	85	177	282	233	140
FTL_RS04025	11	0	9	9	13	11	5	2	3	12	3	1
FTL_RS04035	298	66	363	474	357	465	335	393	489	747	337	403
FTL_RS04040	253	83	279	290	254	321	280	234	347	508	230	355
FTL_RS04045	719	288	984	1113	991	994	2231	1953	2791	3188	1970	2608
FTL_RS04065	5948	6614	7640	5690	8231	6069	2507	3196	4558	3784	3216	4347
FTL_RS04070	697	1146	770	723	716	638	240	228	252	371	299	272
FTL_RS04075	2820	4445	3091	2618	3140	2303	843	1112	1437	1369	1359	1440
FTL_RS04080	946	1466	908	889	990	756	453	685	927	703	512	868
FTL_RS04085	1468	1721	1551	1357	1546	1338	673	1060	1451	990	675	1479
FTL_RS04090	2390	2924	2610	2388	2481	2227	1048	1463	1918	1494	829	1918
FTL_RS04095	4140	3366	5672	3977	5303	4169	490	481	742	792	1175	678
FTL_RS04100	258	69	377	327	363	335	117	121	173	182	139	157
FTL_RS04115	9357	8161	10803	7283	12200	8419	1484	2154	2434	1744	2259	2515
FTL_RS04120	4454	3980	5844	4586	5794	4980	655	778	1098	1022	1759	1158
FTL_RS04125	2306	1777	2629	2455	2806	2858	485	551	720	697	807	741
FTL_RS04130	1002	1161	1334	1284	1321	1324	320	434	694	522	525	624
FTL_RS04135	1831	2242	1965	2225	1854	2218	1187	1247	1909	1597	1023	1958
FTL_RS04140	7903	9551	8057	8323	7836	7275	3903	4874	6768	5173	3974	6931
FTL_RS04145	6531	4164	8051	7516	8453	7600	1114	1297	1819	1536	1976	1699
FTL_RS04150	6379	3357	7843	8769	7946	8636	7635	7846	10415	8005	5397	10143
FTL_RS04160	4303	1788	6080	3702	6848	4132	5830	6574	7837	3927	2205	8347
FTL_RS04165	313	282	460	314	405	336	41	31	29	50	84	34
FTL_RS04170	25478	29675	29647	23535	29885	21726	4675	3857	5374	5603	8409	4917
FTL_RS04175	10503	2678	11417	10551	11461	11507	2330	2103	2591	2581	1979	2744
FTL_RS04180	2621	2265	2366	2797	1924	2837	1569	1313	1488	1532	988	1636
FTL_RS04185	3738	3263	4066	4932	3903	3528	3790	2524	3335	3367	1986	3272
FTL_RS04190	3750	3048	4132	4243	3747	3864	5559	4329	4707	4061	2192	5010
FTL_RS04200	231	55	243	246	229	229	404	179	279	349	155	300
FTL_RS04205	585	165	604	512	623	470	233	247	303	362	205	318
FTL_RS04210	285	89	315	226	317	227	109	80	99	157	60	118
FTL_RS04215	367	123	344	274	410	276	177	118	151	188	97	175
FTL_RS04220	57	13	40	29	30	27	53	67	80	58	27	100
FTL_RS04225	100	41	80	63	88	67	61	79	91	75	28	86
FTL_RS04230	377	156	477	480	442	499	1064	1022	1418	1432	588	1364
FTL_RS04235	53	18	71	88	78	74	698	430	698	564	138	654
FTL_RS04240	1559	1176	1942	1572	2031	1628	740	830	1147	1144	846	1131
FTL_RS04245	3553	3257	3713	2748	4147	2647	260	381	476	463	1059	453
FTL_RS04250	387	462	449	305	534	365	90	65	122	141	160	125
FTL_RS04260	4036	4256	5294	4323	5541	4325	11311	12483	16334	10873	4092	16424
FTL_RS04265	6041	8373	7931	5594	7637	6029	8154	9355	12492	7400	3939	11980
FTL_RS04270	899	348	982	843	1016	966	1422	1478	1913	1445	570	2094
FTL_RS04275	1998	1339	2590	1853	2745	2065	827	1172	1469	1299	1027	1402
FTL_RS04280	7279	5358	9092	6848	9381	6789	3717	4030	5364	5479	3104	5176
FTL_RS04285	7529	4337	9072	6952	9648	7940	5961	6390	7593	6506	3466	7761
FTL_RS04290	1575	1476	2016	1573	2184	1782	2389	2425	2928	2083	1226	3033
FTL_RS04295	5780	5186	6690	4173	7607	4894	2558	1848	2565	2104	1808	2602
FTL_RS04310	3217	4045	3514	2867	3570	2844	1225	1445	1877	1814	1097	1929
FTL_RS04315	3302	3102	3571	2764	4037	3164	928	902	1242	1237	817	1254
FTL_RS04320	1542	1477	1497	1272	1842	1380	494	506	607	675	442	620
FTL_RS04335	26	27	45	36	45	23	137	160	210	151	81	186
FTL_RS04340	1445	624	1697	2055	1635	1843	3299	3991	5245	4407	2431	5025
FTL_RS04345	1975	609	2890	2479	2836	2628	1223	1225	1727	1634	1448	1663
FTL_RS04350	142	134	201	148	192	201	195	168	288	383	208	242
FTL_RS04355	953	541	1039	922	1129	948	990	915	1089	1186	648	1124
FTL_RS04360	530	581	526	521	580	538	44	38	41	61	105	58
FTL_RS04365	2456	2799	2659	2417	2715	2266	1431	1317	1651	1332	932	1665
FTL_RS04370	8872	13101	10267	11245	9595	9823	4208	5140	6822	4983	3683	6943
FTL_RS04375	1683	2949	1839	2148	1535	1562	925	900	1116	930	740	1147
FTL_RS04380	6082	6500	7820	5988	9954	6094	1703	3756	5099	5383	4531	4855
FTL_RS04385	6419	7382	8005	7058	8468	6659	7544	12583	18036	17928	7946	18354
FTL_RS04390	4178	4621	6144	5670	5919	5176	10400	23540	33692	26415	9986	33076
FTL_RS04395	686	593	935	882	933	819	1667	3285	5245	4461	1970	5188
FTL_RS04400	1381	1131	1606	1669	1412	1425	2702	4713	7405	6137	2832	7548
FTL_RS04405	1717	1765	2109	1932	2041	1821	5841	9400	12913	14341	5233	12831
FTL_RS04410	2822	2474	2862	2390	2894	2335	6739	7041	10562	14423	6744	10620
FTL_RS04415	430	231	579	524	568	586	1105	919	1185	2380	1348	1283
FTL_RS04420	3472	1709	4689	4541	4759	4898	7518	9789	12822	12692	6596	12512
FTL_RS04425	245	228	301	362	299	290	1549	2316	2770	2789	576	2957
FTL_RS04430	317	170	441	325	487	357	2355	2529	3226	5437	1424	2995
FTL_RS04435	46	17	72	93	73	66	716	458	671	628	159	638
FTL_RS04440	1976	1199	3005	2975	2627	3025	9418	7081	9451	12683	4237	9286
FTL_RS04445	1100	843	1444	1519	1449	1482	7882	6831	8823	13060	3745	8705
FTL_RS04450	3154	2693	3729	2677	3842	3049	10363	5715	6800	10021	3809	6864
FTL_RS04455	5211	4616	5809	4979	5826	4879	30200	16168	19760	23063	11681	19951
FTL_RS04465	1191	583	1494	1535	1568	1481	9900	6181	7607	7146	4848	7733
FTL_RS04470	15675	5280	19049	16549	20038	16879	24745	21929	30385	28587	18707	29206
FTL_RS04475	62	19	81	87	54	78	926	650	865	799	178	866
FTL_RS04480	24	7	29	35	34	35	135	113	140	207	90	131
FTL_RS04485	3	1	6	2	3	6	19	23	24	44	16	28
FTL_RS04495	87	27	101	147	91	114	463	336	453	863	265	441
FTL_RS04500	263	144	370	298	344	306	324	312	373	631	250	388
FTL_RS04505	9750	7197	12661	9614	13478	11023	3180	4021	5177	4639	4377	5195
FTL_RS04510	4466	3146	5299	4509	5997	5216	954	1296	1912	2471	1728	1852
FTL_RS04515	22189	16537	22682	19739	24784	21879	2855	3709	4921	4703	4930	4729
FTL_RS04520	4124	3682	4612	5009	4389	4396	1855	2261	2895	2695	1826	2991
FTL_RS04525	2472	2785	2608	1976	2754	2008	750	710	1007	1361	741	963
FTL_RS04530	1056	389	918	816	1027	915	400	327	401	670	381	379
FTL_RS04535	710	102	667	435	844	582	178	109	134	196	107	144
FTL_RS04540	2189	2243	2573	2775	2416	2559	2985	3281	4738	4243	2256	4638
FTL_RS04545	1034	1237	1126	1231	1081	1030	1068	1095	1534	1347	740	1418
FTL_RS04550	1956	2005	2205	2499	2014	2319	645	810	1164	928	672	1138
FTL_RS04555	4466	4987	4908	4920	4612	4802	1493	2452	3339	2579	1862	3223
FTL_RS04560	6349	6054	8180	6888	8018	6905	1721	2240	3205	2603	2513	3132
FTL_RS04565	318	624	382	336	379	273	255	225	295	416	254	263
FTL_RS04570	421	423	509	556	396	398	345	342	452	504	336	421
FTL_RS04575	401	301	482	480	530	392	507	471	551	456	253	527
FTL_RS04585	8393	8381	8684	6587	8473	7057	3423	3732	5680	5813	8607	5758
FTL_RS04590	2377	2173	2838	2064	3035	2287	1395	1662	1982	2390	2750	2179
FTL_RS04595	5819	5607	6805	6109	6369	6170	3901	4287	5655	7224	8769	5237
FTL_RS04600	15001	12079	16474	15343	15673	14133	25994	19123	25737	41436	43573	25788
FTL_RS04605	10762	10807	12530	8630	11739	8697	3581	4135	6001	7539	10209	5731
FTL_RS04610	4069	4022	4390	4160	4565	4115	700	998	1257	1282	1279	1300
FTL_RS04615	1203	1055	1477	1587	1374	1410	566	574	711	646	482	734
FTL_RS04620	3091	3757	3732	2317	4196	2463	458	620	774	641	799	871
FTL_RS04625	10412	9863	12040	10981	11185	9173	3993	4774	6198	5052	3919	6427
FTL_RS04635	11020	17437	14131	9914	14968	12476	1575	1770	2441	2391	4492	2270
FTL_RS04640	5883	10587	7365	5211	7585	6261	1410	1248	1850	1773	2827	1664
FTL_RS04645	1777	3222	2443	1870	2444	2084	282	278	348	396	940	364
FTL_RS04650	4293	6836	5806	4819	6302	4616	689	776	1068	1064	1852	985
FTL_RS04675	3839	1128	5578	6511	4754	5901	4588	5285	6820	5908	4231	6818
FTL_RS04680	11972	9119	15847	12411	17149	13540	4452	4328	6039	5242	4364	5828
FTL_RS04685	999	825	1132	1245	1332	1443	393	346	486	461	428	418
FTL_RS04690	7994	7121	9991	9922	10751	10867	12179	12448	16940	12714	5714	16162
FTL_RS04695	6545	7484	8402	8797	7862	8102	38837	30918	38791	32029	12819	39013
FTL_RS04700	7983	8655	10092	7133	11238	8228	3882	4339	5123	3688	3425	5095
FTL_RS04705	1276	1648	1430	1478	1314	1416	1572	1201	1631	1813	966	1670
FTL_RS04710	833	1512	876	837	834	769	670	1101	1560	1104	549	1526
FTL_RS04715	1443	2539	1500	1376	1494	1300	1503	1799	2630	2036	992	2425
FTL_RS04720	2102	3687	2278	1725	2168	1718	1776	2103	3178	2181	1126	2771
FTL_RS04725	3828	5184	4045	2858	4378	3095	731	1041	1359	1121	1066	1410
FTL_RS04730	5036	1714	5398	4840	5710	4843	2080	1691	2183	3435	2270	2195
FTL_RS04735	3698	7637	4756	3200	5012	3406	268	410	446	391	1361	497
FTL_RS04740	5296	4789	5895	4738	6354	5417	981	1318	1930	1790	1838	1848
FTL_RS04745	4460	5033	5030	4313	5636	5043	1507	2114	2398	1800	1763	2678
FTL_RS04750	3885	4067	4449	3870	4416	4103	1799	2839	3495	2207	1935	3640
FTL_RS04755	2264	2340	2612	2413	2606	2359	778	1156	1682	1337	1154	1561
FTL_RS04760	2507	1710	3233	3064	2954	2836	1925	1815	2603	2396	1579	2601
FTL_RS04765	1693	631	2147	1814	1955	1886	778	1046	1387	1105	609	1306
FTL_RS04770	2063	1650	2311	2093	2287	1930	1497	1210	1719	2003	1262	1754
FTL_RS04775	262	68	386	440	385	415	1065	700	962	1129	543	942
FTL_RS04780	682	412	768	575	793	670	706	916	910	579	494	1030
FTL_RS04785	179	62	259	317	339	335	411	498	604	705	313	565
FTL_RS04790	3371	1153	3342	2317	3549	2824	565	375	516	589	456	532
FTL_RS04795	2163	1712	2569	1904	2725	2344	1362	1116	1364	1401	938	1528
FTL_RS04800	1911	1785	2599	1519	2940	1835	370	348	478	494	527	448
FTL_RS04805	383	232	376	346	432	349	271	169	202	295	163	228
FTL_RS04810	1346	2048	1371	1080	1327	1098	259	236	295	280	281	291
FTL_RS04815	1372	2203	1421	1362	1453	1196	302	315	483	496	327	460
FTL_RS04820	1581	688	1750	2142	1744	1652	1482	3879	4880	2664	933	4752
FTL_RS04830	682	377	749	669	801	632	313	385	537	598	321	616
FTL_RS04835	571	307	815	865	807	869	967	760	982	1075	604	1043
FTL_RS04845	453	144	632	684	619	643	329	278	430	455	305	392
FTL_RS04850	2723	1725	3269	3198	2875	2941	642	694	939	898	1071	810
FTL_RS04855	6191	7560	7278	5360	7042	5697	1865	2731	3778	2599	2411	3701
FTL_RS04860	2220	2052	2807	2078	2660	1949	752	1275	1381	824	693	1547
FTL_RS04865	3771	4759	4728	5261	3925	4402	2446	3385	4728	3137	2432	4537
FTL_RS04875	144	133	216	163	184	189	141	149	221	249	148	235
FTL_RS04880	4169	4190	4915	4218	5207	4420	1542	1531	2096	2110	1904	2096
FTL_RS04885	405	270	431	427	436	413	234	196	273	346	206	272
FTL_RS04890	1014	932	1234	1243	1124	1119	625	660	902	1065	638	872
FTL_RS04895	1718	1514	2271	1870	2239	1752	799	1129	1333	1187	879	1340
FTL_RS04900	1007	1482	1197	1119	1165	936	950	1068	1296	1098	739	1272
FTL_RS04905	4187	5704	5520	3882	5428	3810	1820	2425	3203	2466	2427	3200
FTL_RS04910	251	73	339	288	340	259	204	163	221	276	198	198
FTL_RS04915	1479	979	1866	1526	1921	1621	1025	1046	1388	1359	867	1328
FTL_RS04920	1440	794	1596	1316	1670	1655	1136	1112	1459	1660	1026	1454
FTL_RS04925	268	185	288	225	297	258	328	265	369	502	325	390
FTL_RS04930	343	328	429	247	430	288	157	135	144	285	191	181
FTL_RS04935	646	538	764	599	871	595	285	262	283	435	310	284
FTL_RS04940	6389	7269	7625	6122	7231	6116	1050	1176	1655	1743	1809	1592
FTL_RS04960	416	226	416	383	474	412	678	367	488	995	386	592
FTL_RS04965	7	5	14	10	7	11	54	15	28	34	18	20
FTL_RS04970	875	352	1123	1104	1156	1079	720	454	583	1159	468	570
FTL_RS04975	695	236	820	891	838	895	1065	612	839	1475	634	796
FTL_RS04980	552	196	728	646	718	685	677	470	569	1011	478	628
FTL_RS04985	1759	1254	1877	1764	1907	1852	569	394	478	819	587	459
FTL_RS04990	2237	1665	2241	2190	2319	2285	1799	1069	1381	2228	964	1304
FTL_RS05000	96	17	127	164	133	186	185	112	139	279	97	175
FTL_RS05010	553	106	761	930	709	832	1670	1087	1154	1807	724	1275
FTL_RS05015	939	508	1086	1069	1209	1105	3714	2670	3307	4135	1391	3324
FTL_RS05020	1555	864	1828	1328	2063	1556	2324	2084	2750	3062	968	2803
FTL_RS05025	1514	1185	2018	1537	2059	1643	5201	5975	7766	6013	2324	7757
FTL_RS05030	10895	10724	13943	10678	15570	11136	8573	12149	16877	12343	7620	15896
FTL_RS05035	3243	2493	3637	2678	4229	3033	460	793	1076	1215	1197	1036
FTL_RS05040	9362	21859	12555	8293	12326	8995	6539	12044	16196	13983	13646	16226
FTL_RS05045	11456	14293	13343	9448	14485	10179	2041	3901	5071	3483	4641	5002
FTL_RS05050	659	495	719	540	804	620	266	347	461	380	284	483
FTL_RS05055	1677	879	1999	1486	2413	1771	973	1276	1639	1307	735	1725
FTL_RS05060	720	216	902	821	1207	1039	748	609	716	768	542	715
FTL_RS05080	194	193	204	202	174	224	640	697	832	645	403	899
FTL_RS05085	3473	4392	3799	3480	3957	3443	6945	4965	5996	5184	3464	6203
FTL_RS05090	1812	1895	1897	1330	2070	1519	557	925	1109	817	701	1149
FTL_RS05095	946	431	1459	969	1472	1059	479	385	480	625	567	511
FTL_RS05110	215	781	250	293	300	214	191	159	198	271	203	208
FTL_RS05115	66	135	60	59	47	40	41	19	36	54	30	44
FTL_RS05120	385	333	483	622	447	540	775	717	975	1004	577	1065
FTL_RS05125	236	84	304	355	277	313	435	410	496	662	303	502
FTL_RS05130	1956	1639	2321	1864	2402	2013	548	553	789	935	743	725
FTL_RS05135	1852	1131	2206	1749	2236	2050	591	739	1102	899	601	1105
FTL_RS05140	3005	2245	3651	3180	3975	3493	1876	2384	3240	2963	1512	3223
FTL_RS05150	614	133	937	918	826	894	533	509	651	637	452	696
FTL_RS05155	320	82	499	557	550	524	408	418	494	606	369	565
FTL_RS05160	1612	2067	1805	1687	2187	1655	299	237	346	452	302	311
FTL_RS05165	2146	3598	2574	2175	2706	2086	1189	960	1120	1196	875	1252
FTL_RS05170	1681	1499	1840	1613	2051	1563	1558	1552	1890	1581	1134	1858
FTL_RS05175	13827	8847	15791	10668	18836	14707	1763	2537	3095	2391	2863	3093
FTL_RS05180	12570	10264	13734	10040	17173	14014	5986	8219	9143	6551	4898	9583
FTL_RS05185	4126	3115	4882	4526	5338	5544	7190	8723	9317	5863	3040	10538
FTL_RS05190	2449	2568	3185	1946	3427	2311	2124	2240	2731	1956	1523	2892
FTL_RS05195	1	0	0	1	0	1	1	0	1	1	2	3
FTL_RS05210	1149	1174	1458	1370	1618	1267	1502	1828	2361	2004	1282	2309
FTL_RS05215	2689	2159	3352	2547	3621	2669	1350	1847	2397	2174	1429	2397
FTL_RS05220	26	12	45	59	47	42	566	410	585	475	145	578
FTL_RS05225	3041	2840	4442	4407	4669	4055	410	568	749	583	696	631
FTL_RS05230	444	380	620	632	682	643	110	111	152	140	127	155
FTL_RS05235	4437	3515	5713	5747	5986	5455	1046	1072	1701	1278	1094	1440
FTL_RS05240	7206	4465	8818	9578	8932	9792	2442	3136	4827	3472	2460	4627
FTL_RS05245	5854	3554	6923	6954	7518	7157	2048	3910	5703	3638	1975	5644
FTL_RS05250	2982	2537	3241	3193	2972	3137	1291	2621	3738	2376	1157	3707
FTL_RS05255	3169	2195	3473	3951	3164	3546	1286	2373	3545	2169	1016	3423
FTL_RS05260	200	116	151	215	195	226	93	223	270	177	51	315
FTL_RS05265	165	67	153	192	154	231	135	164	185	302	120	257
FTL_RS05270	389	125	543	632	508	551	865	819	1087	1013	512	1063
FTL_RS05275	351	39	443	456	525	460	357	423	441	326	267	536
FTL_RS05280	113	17	148	233	178	200	37	39	54	37	62	65
FTL_RS05285	2524	1624	3289	3604	3073	3464	3473	3279	4102	4234	2506	4343
FTL_RS05290	798	327	1085	1188	1097	1134	1247	1149	1421	1423	926	1474
FTL_RS05295	468	742	654	622	568	611	413	341	464	814	502	448
FTL_RS05300	199	141	287	236	240	231	776	782	840	978	613	868
FTL_RS05305	137	21	215	214	153	224	487	289	416	619	253	452
FTL_RS05310	1057	1110	1362	1026	1309	1138	567	371	539	661	566	508
FTL_RS05315	3386	2266	4343	3802	4523	3935	4332	3095	3901	3847	2418	3875
FTL_RS05320	5245	6501	5824	4809	5891	4347	9035	6943	8849	6549	4214	8133
FTL_RS05325	2153	2558	2066	2324	2002	1797	891	1211	1590	1678	906	1597
FTL_RS05330	853	1362	727	876	729	679	403	511	732	748	352	729
FTL_RS05335	2266	3388	2604	2341	2409	2063	1041	1769	2101	1519	843	2237
FTL_RS05340	9497	14440	10357	7205	10389	7308	2374	3581	4700	3988	3680	4577
FTL_RS05345	344	234	397	421	399	373	90	60	63	96	148	42
FTL_RS05350	3619	1973	4291	5226	3703	3866	580	341	574	1114	1124	569
FTL_RS05355	6224	3614	7881	11691	6488	8114	2636	2572	3788	5530	3674	3617
FTL_RS05360	6917	5288	8005	9824	7058	7900	5241	5724	8470	8978	5485	8374
FTL_RS05365	12663	7947	12986	11818	14442	11741	5389	4482	6426	8046	4738	6671
FTL_RS05390	1903	965	2030	1835	2184	1943	2585	1816	2342	3376	1308	2304
FTL_RS05395	2081	2740	2697	2592	2625	2552	1486	1189	1501	1625	1279	1445
FTL_RS05400	498	504	528	398	525	454	138	97	119	155	185	165
FTL_RS05405	16697	20393	18649	12852	19721	15409	4699	3719	4624	5770	6467	4682
FTL_RS05410	1019	1550	1110	783	1174	664	224	270	305	396	306	312
FTL_RS05415	1781	1874	1953	1572	1800	1359	822	1046	1525	1338	778	1517
FTL_RS05420	1146	1420	1490	1401	1317	1189	740	1227	1610	1373	611	1562
FTL_RS05425	1841	2749	1956	1926	1703	1731	960	1547	2341	1879	923	2347
FTL_RS05430	1633	1994	1620	1967	1337	1363	1663	2369	3477	2242	885	3601
FTL_RS05435	695	774	651	800	612	615	504	767	1187	881	313	1231
FTL_RS05440	4769	4377	4762	4785	4237	4037	2593	3912	5579	4292	1618	5505
FTL_RS05445	578	755	423	433	325	364	652	951	1290	1131	337	1282
FTL_RS05450	678	444	766	678	800	675	1294	894	1162	1919	744	1246
FTL_RS05455	10970	11491	14233	9740	14359	11483	2602	2832	3808	4017	4593	3699
FTL_RS05460	7690	8449	9787	8130	9724	8613	4875	4764	6354	6322	4682	6323
FTL_RS05465	1105	996	1195	1070	1139	1126	805	684	957	788	723	964
FTL_RS05470	1954	913	2602	2462	2655	2394	4855	4480	5457	4599	2676	5416
FTL_RS05475	4978	3318	6538	3585	7421	4424	3950	3068	3712	2883	2289	3991
FTL_RS05480	1203	771	1328	1195	1508	1262	660	549	746	983	634	747
FTL_RS05485	4340	3282	5627	4332	5930	4756	5844	6980	8996	6846	4656	8611
FTL_RS05490	1444	446	2070	1462	2083	1644	1059	859	1284	1166	944	1225
FTL_RS05495	21	20	26	19	9	24	11	3	12	13	10	6
FTL_RS05500	36	28	41	29	37	25	33	19	28	44	17	27
FTL_RS05505	278	231	266	236	350	234	199	157	153	275	163	173
FTL_RS05510	326	127	432	363	393	395	417	315	437	615	282	415
FTL_RS05515	1746	590	1981	1893	1710	1825	863	694	986	1061	770	946
FTL_RS05525	537	404	646	743	572	735	1480	1737	2271	2323	1110	2441
FTL_RS05530	78	27	106	86	73	125	967	616	831	794	198	851
FTL_RS05535	1553	1428	1934	1469	1982	1543	1526	5307	6834	3228	1835	6925
FTL_RS05540	1997	2587	2836	2274	3123	2307	1000	734	1000	1321	1217	988
FTL_RS05545	640	722	670	555	688	576	955	757	1010	1349	524	1002
FTL_RS05550	1817	764	2218	2110	2280	1939	3890	3394	4531	5472	1688	4171
FTL_RS05555	868	284	1137	797	1388	883	370	375	502	575	275	445
FTL_RS05560	2682	2466	2879	2074	3601	2542	1522	1712	2216	2322	1077	2100
FTL_RS05565	1672	795	2138	2264	2305	2338	2039	2600	3207	2352	1371	3364
FTL_RS05570	10167	20111	11907	7693	12203	8990	6225	6321	7310	6743	4625	7325
FTL_RS05575	3004	4690	3118	2046	3729	2321	447	452	624	705	721	636
FTL_RS05590	1146	1658	1423	1154	1351	1249	401	353	507	536	391	483
FTL_RS05595	680	594	874	724	980	758	488	380	415	448	385	486
FTL_RS05610	3207	2403	5001	3590	5418	3709	1783	1943	2846	2888	2076	2669
FTL_RS05615	10493	8311	11177	11065	10429	9973	4825	5194	6987	7828	3579	7345
FTL_RS05620	4265	3189	5030	6394	4730	5849	3062	3176	4209	4248	1826	4103
FTL_RS05625	3615	2444	3711	4581	2998	3287	2195	2480	3058	3231	1428	2976
FTL_RS05630	7712	4075	8909	6767	9592	7307	2571	3841	4495	3756	2111	4887
FTL_RS05635	2746	1514	3042	2160	3542	2621	1048	1805	2414	2511	980	2455
FTL_RS05640	219	95	272	268	284	295	119	180	276	355	196	247
FTL_RS05645	29	20	78	74	61	62	683	408	621	582	144	638
FTL_RS05650	599	179	660	746	616	777	1520	1184	1639	1889	762	1623
FTL_RS05655	621	150	662	552	709	662	462	307	404	416	252	449
FTL_RS05660	1336	1868	1768	1388	1727	1211	1583	1260	1860	3125	1286	1810
FTL_RS05665	1349	2387	1596	1580	1540	1358	2403	1787	2316	4014	1399	2351
FTL_RS05670	2577	2438	2826	2380	3156	2615	1999	1918	2644	3536	1530	2776
FTL_RS05675	1085	528	1291	1160	1503	1124	1544	1542	1952	2098	1007	1936
FTL_RS05680	1366	1380	1467	1160	1665	1298	835	439	590	1220	584	665
FTL_RS05685	89	50	94	79	112	86	114	55	81	159	31	66
FTL_RS05690	663	182	753	748	796	852	398	212	227	512	247	270
FTL_RS05695	1039	221	1353	1178	1430	1339	1348	846	1155	2014	629	1161
FTL_RS05720	239	46	317	461	273	302	1831	892	1257	2390	616	1133
FTL_RS05725	368	179	474	426	519	477	2028	1198	1652	2596	875	1518
FTL_RS05730	43	26	61	59	74	77	228	159	232	256	97	210
FTL_RS05735	2	7	7	6	1	2	265	137	167	351	115	164
FTL_RS05750	7	2	12	9	9	7	120	67	89	190	39	106
FTL_RS05755	1656	1209	1964	1343	2138	1530	1211	933	1239	1606	863	1162
FTL_RS05760	1386	913	1838	1981	1941	1851	7736	4546	5978	8688	2832	6079
FTL_RS05765	2030	2556	2642	2250	2699	2012	5495	3442	4668	5625	2234	4594
FTL_RS05770	1296	1060	1428	1479	1331	1330	5269	3345	4113	5552	2051	4105
FTL_RS05775	7650	6584	7833	7005	8419	7014	13203	6992	8825	13179	5547	9112
FTL_RS05780	1546	1101	1740	1641	1549	1529	6281	4401	5572	7081	3062	6249
FTL_RS05785	1915	1119	2273	2451	2126	2488	3185	2741	3679	4338	2256	3506
FTL_RS05790	41852	45450	55992	46917	54036	52255	24735	20027	26025	40604	32507	25958
FTL_RS05795	11500	9628	14071	9070	14883	10667	1096	771	1120	2002	3145	1186
FTL_RS05800	8301	8692	9062	10099	8119	8261	5386	4475	6512	8022	4217	6376
FTL_RS05805	12017	13438	14041	15113	12982	12852	8074	5615	7907	14830	7889	7550
FTL_RS05810	12664	9878	17020	15926	17784	15165	3281	3271	4559	7026	7106	4331
FTL_RS05815	13668	18159	17576	13506	16498	13264	5635	6346	8861	12431	8479	8300
FTL_RS05820	1573	1480	1432	987	1639	1073	284	279	491	604	455	525
FTL_RS05825	2110	1437	2038	1282	2022	1505	292	664	912	830	503	893
FTL_RS05830	17596	20561	18579	15317	18343	14602	3975	4885	6447	6589	5623	6247
FTL_RS05835	7833	9398	7291	6797	7713	6958	2448	2814	3694	3760	2475	3578
FTL_RS05840	7018	9193	6291	5830	6376	5862	2145	2613	3280	3659	2111	3409
FTL_RS05845	12883	16944	10742	12125	10602	10962	4620	5529	6876	6750	3820	7181
FTL_RS05850	5006	7024	4703	4876	4594	4142	4699	6175	7474	6664	3242	7310
FTL_RS05860	13	5	12	14	14	10	21	19	25	64	21	35
FTL_RS05875	219	112	307	347	310	350	569	456	618	742	525	646
FTL_RS05890	11993	10039	11825	7934	13270	8536	762	1607	2254	1164	965	2436
FTL_RS05895	45636	43550	44703	34686	52472	40638	2537	5890	7444	5379	4620	7949
FTL_RS05900	19929	17754	18532	13935	19736	14851	1591	2989	3536	2296	2162	3818
FTL_RS05905	13293	15232	14147	13745	14955	11778	1984	3725	4486	3504	2416	4871
FTL_RS05910	1081	1476	1038	1285	980	927	609	925	1137	720	373	1025
FTL_RS05915	7830	12053	5548	4879	5741	3800	6186	11925	16548	10765	2971	16791
FTL_RS05920	646	921	553	433	553	317	711	2178	3570	2231	345	3659
FTL_RS05925	4534	3578	3833	2778	3733	2187	1536	5635	8707	4125	746	8152
FTL_RS05930	3266	3237	3216	2246	3325	2141	1119	3559	5613	2746	695	5226
FTL_RS05935	6049	6048	5455	4092	5952	4552	2558	9693	14449	7989	1476	13704
FTL_RS05940	4848	3514	4587	2831	4908	3222	3380	14377	18978	7527	1052	19222
FTL_RS05945	831	2487	627	481	560	437	1031	3490	5344	3157	594	5359
FTL_RS05950	567	939	387	295	406	231	772	1805	2762	1594	229	2713
FTL_RS05955	147	151	106	98	116	71	77	251	361	231	33	327
FTL_RS05960	7742	20717	6046	4510	5844	3487	6602	21353	31888	18728	3327	31575
FTL_RS05965	8064	16446	7508	4135	7170	4488	5321	20149	28836	15105	2635	27788
FTL_RS05995	3787	1217	5385	4820	5622	4560	5965	6744	8575	5567	2403	8520
FTL_RS06000	2835	4875	3232	3460	3183	2874	3508	5601	7886	5611	2190	7711
FTL_RS06005	243	157	354	369	347	375	1243	1117	1575	1789	662	1526
FTL_RS06020	36	25	47	51	65	55	69	66	129	105	59	115
FTL_RS06025	4754	5737	6405	4413	6092	5349	2147	2659	4044	3271	2825	3947
FTL_RS06030	5	2	3	3	4	2	0	1	0	1	2	0
FTL_RS06035	4874	4255	6214	3333	7373	3963	1675	2345	2992	2859	2355	2851
FTL_RS06040	1930	1674	2558	1868	2603	1988	1023	1313	1943	1923	1170	1835
FTL_RS06045	3827	3074	4609	4313	4522	4396	4518	6132	8761	6908	2576	8979
FTL_RS06050	1997	1865	2382	2554	2096	2506	4296	5712	8157	6336	2709	8416
FTL_RS06055	4004	1881	4780	6081	4570	5917	18729	18754	25052	18378	8506	25257
FTL_RS06060	1364	964	1632	1600	1636	1592	3848	3307	4628	3287	1567	4399
FTL_RS06065	7001	5065	8262	8594	8187	8959	9041	6790	9981	7933	4018	9516
FTL_RS06070	7670	6942	9383	9014	9438	10053	4648	6654	8700	6316	4189	8072
FTL_RS06075	9053	6646	9248	8841	10537	9880	4474	4967	6988	5674	2973	6697
FTL_RS06080	2542	2861	2467	2355	2487	2136	2448	3092	4473	4110	1318	4464
FTL_RS06085	2051	2194	2195	1972	2232	1990	2220	2713	3714	3370	1335	3475
FTL_RS06090	193	210	210	168	217	132	1036	1094	1594	1318	480	1512
FTL_RS06095	6311	7802	6862	4506	5932	4900	23337	18061	22264	32369	23042	23357
FTL_RS06100	1559	1568	1919	1569	1692	1574	3406	2653	3305	4044	3143	3521
FTL_RS06105	120	41	162	132	130	165	606	296	395	675	589	420
FTL_RS06125	622	207	674	631	746	660	2006	1055	1351	2388	1413	1510
FTL_RS06130	3338	4707	4329	3576	4675	3903	4487	3280	4262	4934	3400	4078
FTL_RS06135	8663	9717	10424	9080	10948	9560	22009	11633	14722	16761	12420	15300
FTL_RS06140	1182	717	1533	1155	1584	1229	2559	1302	1686	1593	1570	1739
FTL_RS06145	289	218	372	515	339	530	2940	1867	2436	3656	1424	2404
FTL_RS06150	606	210	753	756	820	800	3148	1962	2291	2860	1606	2448
FTL_RS06155	532	358	694	652	694	624	4211	1475	1775	3110	1595	1752
FTL_RS06160	959	1656	1142	961	1052	935	4308	1600	1803	3029	1850	1934
FTL_RS06165	842	1197	919	656	856	692	3972	1588	1692	2817	1278	1882
FTL_RS06170	533	298	603	554	574	585	3266	1305	1547	2467	1049	1615
FTL_RS06175	4042	4596	4735	3636	4794	3740	4011	2307	2991	3942	2274	2969
FTL_RS06180	1487	1829	1643	1447	1551	1399	2522	1690	2194	2340	1389	2156
FTL_RS06185	1185	350	1617	1910	1423	1691	5936	3437	4596	4478	2197	4778
FTL_RS06190	1574	2226	1838	1875	1711	1456	3837	2539	3118	2829	1529	3235
FTL_RS06195	22100	21233	26208	21039	27101	21732	13233	9375	12430	13838	8587	12354
FTL_RS06200	2187	1067	2184	2775	2085	2363	2827	1237	1690	3244	1232	1696
FTL_RS06210	391	240	421	516	402	331	720	534	729	862	272	747
FTL_RS06215	907	753	1008	1100	934	868	1191	986	1198	1796	596	1161
FTL_RS06220	276	184	259	212	276	227	310	215	279	436	176	339
FTL_RS06225	930	1039	980	802	998	988	189	162	228	702	397	251
FTL_RS06230	12381	4650	11133	8462	12695	10280	2251	4003	5494	5998	1704	5806
FTL_RS06235	54419	31747	52159	52375	64662	49856	2867	7398	9508	9187	2931	9792
FTL_RS06240	751	320	1007	1129	965	1083	7906	7701	9681	12906	3657	9689
FTL_RS06245	464	143	652	791	649	998	1833	725	1048	1227	923	1140
FTL_RS06250	466	195	612	775	723	750	3875	2108	2616	2645	1813	2661
FTL_RS06255	2135	1405	2211	2003	2436	2285	1225	1143	1658	2173	1161	1553
FTL_RS06260	3401	2230	3611	2945	3799	3371	4434	2007	2575	3048	2178	2604
FTL_RS06265	11488	8334	10700	8134	12189	8940	5540	2724	3486	4759	3627	3618
FTL_RS06275	2830	6261	3693	4100	3258	3462	5620	4248	5276	6424	4863	5377
FTL_RS06280	3581	7208	4722	4905	4190	4547	5343	5060	6226	6867	5016	6440
FTL_RS06285	19806	27881	27052	24427	27095	27607	11207	12412	15631	18766	16615	16485
FTL_RS06290	1960	2529	2929	2185	3120	2535	919	934	1150	1684	1911	1275
FTL_RS06295	2207	2292	2777	2447	2659	2307	2443	1883	2245	2936	1612	2341
FTL_RS06300	4329	4579	4978	3847	5328	3756	4638	3952	4831	5101	2682	4907
FTL_RS06315	874	1787	857	723	806	611	232	263	346	479	318	350
FTL_RS06320	1774	2022	2182	1613	2366	1725	1279	1443	1518	1508	1068	1702
FTL_RS06325	1	5	2	0	0	2	0	1	0	0	2	0
FTL_RS06330	10743	14572	12691	10422	12551	11249	4479	4013	5243	5570	5689	5159
FTL_RS06335	11484	12270	13520	12536	15227	12216	12095	11169	15145	12483	8161	15260
FTL_RS06350	229	225	256	209	278	261	112	122	199	216	121	175
FTL_RS06355	1215	1215	1063	675	1102	787	259	229	306	324	190	336
FTL_RS06360	1198	1262	1488	1002	1525	1167	815	668	892	1161	614	899
FTL_RS06365	649	748	730	504	747	694	359	341	413	588	386	443
FTL_RS06370	476	706	500	429	543	524	283	300	411	575	282	460
FTL_RS06375	779	1410	699	684	734	699	596	593	745	1073	486	676
FTL_RS06380	3500	4059	3943	3315	4025	3157	2450	2629	3261	4068	1786	3268
FTL_RS06385	332	421	385	351	323	312	335	460	592	625	277	562
FTL_RS06390	38	15	55	55	37	48	640	445	605	541	122	598
FTL_RS06395	7427	4749	7617	7514	7707	7200	3861	3348	4440	5204	2272	4187
FTL_RS06400	1063	1503	1232	1241	1080	1079	2314	1626	2105	2842	1034	2061
FTL_RS06405	1515	1556	1796	1568	2023	1556	1448	1028	1408	1981	1185	1443
FTL_RS06415	245	125	330	272	351	345	335	258	414	581	291	413
FTL_RS06420	1765	1226	2432	1514	2807	1631	575	339	489	652	615	469
FTL_RS06425	1656	599	2776	2704	2741	2837	3821	2301	2797	3693	2024	2822
FTL_RS06430	2886	2536	4079	3898	4574	4042	14250	9942	12501	12480	6103	11995
FTL_RS06445	680	483	702	621	640	663	4801	2462	3015	3257	1424	3234
FTL_RS06450	2644	2621	2692	2480	2845	2485	6355	4188	5213	6517	2554	5522
FTL_RS06455	694	767	758	597	702	614	778	550	762	1337	569	865
FTL_RS06460	439	512	504	393	506	484	130	107	165	365	310	176
FTL_RS06465	7235	7243	8701	7019	8245	6911	15131	15388	20148	30821	15564	20853
FTL_RS06470	10705	5110	13958	11915	14220	11923	12096	13651	16972	21760	10362	17177
FTL_RS06475	1253	605	1751	1569	1533	1573	2230	2614	3323	5401	2245	3524
FTL_RS06480	2036	890	2651	2827	2409	2787	3932	3591	4612	9045	4566	4800
FTL_RS06485	3202	4571	4140	3795	3861	3739	14163	16973	19729	23959	10067	19911
FTL_RS06490	15308	21195	17116	11394	18745	12440	6467	6518	8203	9264	6427	8357
FTL_RS06495	5984	10724	7096	5574	6786	5742	6125	5433	6882	6714	4196	7145
FTL_RS06500	1443	2173	1510	1250	1458	1489	940	553	671	1089	910	749
FTL_RS06505	2588	3830	2829	2575	2743	2338	2710	2494	3185	3664	1812	3142
FTL_RS06510	1330	488	1666	1692	1746	1493	4398	2848	3305	5508	2152	3302
FTL_RS06515	1764	929	1901	1728	1868	1365	5335	4568	5415	8600	2883	5855
FTL_RS06520	779	550	823	565	784	722	3946	2825	3482	6612	2240	3399
FTL_RS06525	796	350	1099	904	1321	921	1906	1031	1395	1969	871	1461
FTL_RS06535	678	213	1011	880	1097	997	4128	2356	2968	3672	1490	3261
FTL_RS06540	1520	1032	1999	1868	1862	1899	9322	6028	7175	8373	3436	7629
FTL_RS06545	4891	6284	5390	4962	5470	4969	6088	6932	8482	8309	3875	8888
FTL_RS06550	3627	4402	3859	3403	4057	3687	3942	3799	5088	4932	2272	5035
FTL_RS06555	3421	3946	3600	3337	3767	3622	2117	1965	2518	2848	1805	2674
FTL_RS06560	1300	1905	1541	1158	1664	1139	784	803	1130	1283	934	1036
FTL_RS06565	5046	5198	6172	5082	6124	4732	3899	2051	2706	5074	3079	2792
FTL_RS06570	620	478	623	457	715	537	303	143	167	527	392	219
FTL_RS06580	142	64	185	191	186	219	574	534	728	646	378	670
FTL_RS06595	97	58	157	164	161	156	2131	1097	1448	3145	1127	1364
FTL_RS06600	4280	3219	5682	4262	6031	4423	2090	2072	2868	4440	3431	2827
FTL_RS06605	2597	1797	3593	2951	3916	3137	5346	5477	7252	8841	4177	7123
FTL_RS06615	112	85	110	108	129	103	2577	4237	5220	5491	1133	5315
FTL_RS06630	514	401	642	582	716	617	1463	1779	2610	2554	994	2436
FTL_RS06635	254	205	325	313	376	370	940	989	1257	1698	527	1296
FTL_RS06640	45	14	84	69	62	75	689	526	668	629	154	656
FTL_RS06645	1912	2579	2362	2085	2735	2214	1548	1219	1933	2334	1087	1788
FTL_RS06650	1612	2052	1900	1519	1840	1410	945	1148	1581	1008	698	1671
FTL_RS06655	5014	3200	5471	5003	5674	5449	3613	4344	6102	4933	2722	5869
FTL_RS06660	1928	2111	2385	2864	2385	2618	3364	2645	3580	3715	2079	3533
FTL_RS06665	4259	4023	4664	4854	5115	4254	4378	4178	5259	4529	2560	5069
FTL_RS06670	686	914	930	1097	895	981	707	711	881	953	657	833
FTL_RS06675	5059	6037	6903	7259	6759	7317	2632	2412	3460	4400	3001	3486
FTL_RS06680	14560	14747	18959	13592	21959	14868	3809	3736	5114	5883	6045	5058
FTL_RS06685	4552	4824	5435	3992	5768	4383	661	541	756	1014	1602	770
FTL_RS06690	6667	8645	8350	8572	8041	8534	2051	2020	2835	3416	2409	2778
FTL_RS06705	429	179	507	503	538	501	542	443	595	913	400	624
FTL_RS06710	380	28	361	358	355	469	54	46	66	154	70	80
FTL_RS06725	16695	16696	18918	15758	18865	16583	1943	1669	2115	2368	2970	2283
FTL_RS06730	37	17	62	61	62	72	444	307	461	362	114	478
FTL_RS06735	518	189	697	931	679	1016	2518	2474	3312	3140	1892	3182
FTL_RS06740	196	68	254	357	260	320	896	803	1271	1557	962	1213
FTL_RS06770	70665	44399	82725	72588	92165	78913	7331	10458	13816	14589	17044	13710
FTL_RS06775	815	666	1074	1151	1123	1165	376	430	595	851	528	612
FTL_RS06780	2491	1649	2994	3146	2936	3206	1422	1497	2050	2177	1414	2209
FTL_RS06785	3114	2207	3700	3741	3515	3892	1763	1507	1982	2447	1729	2005
FTL_RS06790	1459	1057	1683	1561	1749	1609	1405	1361	1700	2109	968	1555
FTL_RS06795	9436	8160	12460	11648	12458	12785	6289	7396	9084	11181	7987	9730
FTL_RS06800	7536	4685	9642	7077	10553	7351	3406	4160	5286	6470	4384	5426
FTL_RS06805	564	478	719	558	707	707	188	185	198	454	235	256
FTL_RS06810	4747	3454	5992	4610	6612	5049	922	999	1249	2052	1272	1311
FTL_RS06815	1770	1184	2627	2128	2850	2229	1814	1672	1982	2623	1410	2028
FTL_RS06820	1242	660	1340	1553	1441	1387	1635	2292	2972	2845	1317	2974
FTL_RS06830	1219	984	1338	1434	1424	1498	1334	1249	1816	2254	1004	1813
FTL_RS06835	1876	1435	2067	1848	2310	1934	1065	1234	1668	1489	782	1716
FTL_RS06840	373	287	410	391	499	481	272	302	376	432	214	429
FTL_RS06845	1120	961	1357	1273	1481	1309	1181	1105	1386	1886	913	1301
FTL_RS06850	726	503	929	661	973	765	612	491	754	928	516	739
FTL_RS06855	1071	1219	1065	1130	1117	894	913	775	960	1665	794	922
FTL_RS06860	89	20	106	150	100	116	59	69	107	128	60	70
FTL_RS06865	47	20	63	67	52	59	718	460	565	570	176	661
FTL_RS06875	6262	6679	7345	6462	7268	6623	2146	1915	2731	3983	3787	2665
FTL_RS06880	287	288	396	347	389	334	218	140	189	331	173	190
FTL_RS06885	426	484	455	354	423	353	415	225	257	434	318	304
FTL_RS06890	13	10	11	17	20	23	10	8	17	12	7	14
FTL_RS06895	262	124	233	214	304	189	100	106	111	158	110	111
FTL_RS06900	1583	1655	1847	1912	1891	1820	3443	2671	3227	3391	1754	3257
FTL_RS06905	2393	903	3438	3325	3438	3035	2096	2088	2780	3376	1727	2568
FTL_RS06915	1723	1442	2115	1853	2284	1851	570	585	730	1169	806	761
FTL_RS06920	2772	2481	3039	2995	3207	3019	1442	1404	1789	2006	1302	1942
FTL_RS06925	434	208	601	507	638	554	205	249	304	370	251	308
FTL_RS06935	136	65	155	118	183	129	7	7	16	21	30	23
FTL_RS06940	634	657	597	567	687	580	24	28	50	77	172	49
FTL_RS06945	0	0	0	1	2	0	0	1	0	1	0	0
FTL_RS06950	914	1024	1266	863	1420	944	120	120	139	180	381	148
FTL_RS06955	876	222	1316	1311	1296	1401	2049	1216	1904	3032	1231	1859
FTL_RS06960	2178	929	2662	2307	2776	2149	2750	2398	3155	3347	1721	3177
FTL_RS06965	5011	7945	5903	4053	6111	4267	1442	1536	1963	1906	2071	2075
FTL_RS06970	554	119	696	388	752	470	74	110	113	170	153	104
FTL_RS06975	12127	3248	17978	14994	20497	16118	9027	7727	10680	12108	7262	9931
FTL_RS07005	2158	1725	2623	2337	2762	2376	2751	2608	3306	4604	1408	3295
FTL_RS07030	2122	1636	2572	2847	2346	2809	9117	6109	8298	11328	3639	7820
FTL_RS07035	327	171	393	328	325	333	682	429	657	1003	405	597
FTL_RS07040	1515	764	2170	2034	2129	2057	5740	4098	5586	7604	4069	5438
FTL_RS07050	345	125	473	555	531	548	1376	942	1314	2270	940	1209
FTL_RS07060	738	269	1032	1140	1003	1054	1725	1290	1613	2823	1430	1506
FTL_RS07065	1483	793	1981	2144	2086	1842	1518	1230	1575	3091	1697	1658
FTL_RS07070	1734	1176	2095	1802	2196	1906	2190	1930	2438	2532	1819	2488
FTL_RS07075	522	270	644	463	621	526	728	411	521	710	420	577
FTL_RS07080	607	224	884	973	888	1031	790	556	759	1454	1166	777
FTL_RS07085	42	16	66	78	75	68	925	598	846	857	186	834
FTL_RS07090	924	500	1211	1406	1156	1388	3056	2613	3772	5753	3758	3743
FTL_RS07100	5045	3401	6808	8364	6373	7528	6700	6637	9153	11437	8740	8537
FTL_RS07105	6169	4138	7815	9653	7227	8499	3398	2950	4242	6001	5653	4023
FTL_RS07110	12083	7162	15814	17601	15901	16619	5264	4559	6199	8052	8180	6319
FTL_RS07115	5913	3390	8335	8695	8382	8332	1426	1337	1822	2774	3936	1758
FTL_RS07120	28475	32847	41643	38882	42482	40089	6198	6158	8912	10834	19680	8452
FTL_RS07125	11191	6610	10830	7996	12821	9446	2447	3651	3843	3628	4148	4623
FTL_RS07130	5812	4489	5891	4283	6953	4494	1857	1261	1760	2761	1516	1693
FTL_RS07135	6772	5145	7329	6032	8685	6621	1951	1400	1871	3077	1769	1709
FTL_RS07140	8163	8091	9352	7400	10060	8007	5303	4589	6399	6570	4376	6353
FTL_RS07145	3768	5462	4317	4254	4383	4036	14607	10301	13348	11525	5965	12942
FTL_RS07150	2672	1827	3252	3268	3555	3478	2337	1737	2579	2881	1768	2624
FTL_RS07155	3312	2669	3846	2994	4196	3304	2590	1632	2263	2784	1725	2310
FTL_RS07160	446	403	482	417	533	415	139	108	136	179	173	114
FTL_RS07165	252	50	355	504	384	505	392	264	452	586	288	432
FTL_RS07185	3289	566	4349	5984	3550	6225	1146	1069	1511	1647	1329	1613
FTL_RS07190	3591	2608	5256	5078	5139	5078	564	576	737	774	1216	656
FTL_RS07195	542	430	669	660	645	762	178	152	174	162	161	189
FTL_RS07200	21399	16874	24252	24759	22333	27429	1314	1557	2153	2334	5082	2123
FTL_RS07205	26007	20324	31738	27125	32266	29717	4646	3925	5841	7797	7993	5819
FTL_RS07220	773	764	906	861	945	896	315	212	281	716	383	306
FTL_RS07225	798	941	952	705	1202	676	357	259	300	588	338	319
FTL_RS07230	1739	1347	2376	1408	2762	1832	2097	1874	2429	3277	1643	2366
FTL_RS07235	706	499	872	640	926	812	1440	1193	1557	1532	805	1505
FTL_RS07240	1471	700	2017	1817	1878	1865	6714	5884	7180	5459	2939	7304
FTL_RS07245	5799	4674	7198	5613	7421	5949	15923	12316	15097	14626	7349	15540
FTL_RS07250	7419	6209	9026	9928	9763	10191	5393	3734	5288	6893	4591	5059
FTL_RS07255	1723	1382	2280	2213	2269	2392	1035	874	1173	1327	1044	1225
FTL_RS07260	9820	7059	12917	14646	13189	14023	3399	2949	4280	5613	4912	4313
FTL_RS07265	15447	5153	23258	29543	23207	29260	12576	14461	20314	17037	10200	20144
FTL_RS07295	2469	1520	3279	2879	3579	2805	1357	1598	2101	2633	1628	2186
FTL_RS07300	3819	4560	4786	3105	5115	3525	1104	1127	1428	1946	1661	1471
FTL_RS07305	1544	1984	1499	1409	1683	1414	1487	1223	1468	1850	966	1575
FTL_RS07310	503	630	434	587	431	487	463	392	566	827	403	521
FTL_RS07315	1365	1224	1665	2089	1395	1955	474	356	457	874	670	531
FTL_RS07320	1140	1056	1301	1701	1216	1455	1023	683	915	1130	791	938
FTL_RS07325	1502	1545	1599	1727	1587	1737	407	309	472	629	639	518
FTL_RS07330	1221	1436	1463	1379	1432	1322	405	379	500	458	428	598
FTL_RS07335	1412	1394	1293	1175	1231	1142	100	122	185	178	360	174
FTL_RS07340	2915	4120	3103	2783	2961	2836	811	912	1306	1340	987	1308
FTL_RS07345	1193	2487	1230	1096	1158	1093	804	715	1101	1298	923	1049
FTL_RS07350	1766	2853	1892	1867	1839	1995	779	749	987	1467	898	1027
FTL_RS07355	4902	5334	5318	4957	5781	5302	924	984	1407	1603	1566	1377
FTL_RS07360	886	1531	1057	1090	1098	1109	550	407	599	922	654	531
FTL_RS07365	1309	1435	1441	1081	1471	1218	376	247	422	642	560	389
FTL_RS07370	2446	1466	3120	2527	3547	2867	2025	1929	2634	2719	1639	2473
FTL_RS07375	533	165	808	847	705	866	527	645	797	897	610	785
FTL_RS07380	68	21	68	118	76	119	260	133	192	462	199	197
FTL_RS07385	123	34	155	251	177	264	416	291	397	762	360	405
FTL_RS07390	38	12	40	77	52	57	178	137	170	250	103	212
FTL_RS07395	301	130	468	462	438	463	915	887	1213	1323	713	1193
FTL_RS07400	37	14	59	55	43	58	669	395	666	569	157	620
FTL_RS07405	4014	5894	5127	3265	5673	3947	3983	5954	8368	5394	3777	8107
FTL_RS07410	3743	3063	5203	3619	6124	4209	2345	3507	4725	4230	3004	4633
FTL_RS07415	300	283	400	305	475	385	496	678	939	585	346	990
FTL_RS07420	33	26	47	51	55	51	669	437	584	558	132	600
FTL_RS07430	14	5	16	9	10	10	20	18	13	31	17	19
FTL_RS07435	1819	1190	2001	1582	2071	1574	2411	2123	3029	3987	1635	2899
FTL_RS07440	963	782	1417	1335	1441	1497	955	896	1320	1467	1000	1165
FTL_RS07445	7082	4885	9534	9885	9903	10076	12646	15626	22004	14997	7757	20635
FTL_RS07450	1046	421	1436	1325	1420	1429	759	1097	1443	967	690	1329
FTL_RS07455	4429	3982	6253	5606	5805	5538	1951	4696	4992	2410	2234	5524
FTL_RS07460	4027	3263	5439	4631	4392	4886	4742	6944	7174	4172	3132	7863
FTL_RS07465	1014	517	1425	1646	1623	1674	2756	2274	2951	4146	2167	2876
FTL_RS07470	687	159	1085	1170	1115	1174	865	531	769	995	640	761
FTL_RS07475	26213	32113	32651	24918	33931	27738	6052	6226	9174	11124	9476	8696
FTL_RS07480	1265	1338	1401	990	1316	1030	815	789	1050	1105	782	1100
FTL_RS07485	1133	797	1278	1077	1303	1165	1033	954	1113	986	662	1336
FTL_RS07490	16318	19036	21207	12448	23588	13833	2357	3178	3986	3919	5172	4156
FTL_RS07505	54	19	69	75	73	71	719	459	671	612	146	692
FTL_RS07510	3794	4500	4485	3862	4793	4166	2405	3311	5091	4768	3561	4951
FTL_RS07515	184	75	285	290	316	328	552	499	704	841	423	616
FTL_RS07520	56	26	73	75	72	92	734	441	728	655	140	700
FTL_RS07525	3823	4423	4398	3934	4784	4309	2366	3455	4958	4801	3580	4835
FTL_RS07530	235	94	311	270	298	277	504	559	682	844	418	611
FTL_RS07535	51	20	83	80	69	77	643	459	645	635	148	687
FTL_RS07540	1106	297	1335	1854	1245	1603	4019	5225	6954	8311	4291	6913
FTL_RS07545	8817	6269	9736	12734	8372	10197	6754	5978	8507	12398	8285	8126
FTL_RS07550	1722	2129	1929	2153	1834	1921	1057	825	1240	1686	1237	1133
FTL_RS07555	2123	2113	2407	2770	2274	2781	1078	761	1100	1962	1516	1074
FTL_RS07560	7601	4757	8952	9222	8954	10026	2908	2258	3110	4832	4191	3104
FTL_RS07565	2127	2010	2577	3210	2536	3194	708	480	722	1525	1635	759
FTL_RS07570	12000	17002	14873	16352	14220	15821	5391	5083	6899	9431	10044	6576
FTL_RS07575	12663	19331	13902	10501	14371	11359	2771	3024	3888	4166	3980	3832
FTL_RS07580	2020	4580	2614	2081	2507	2065	1518	1319	1853	2285	1837	1857
FTL_RS07585	1477	4174	1734	1447	1639	1265	2571	2253	2848	3264	1682	2961
FTL_RS07590	1811	3524	1630	1472	1600	1067	2451	1918	2656	2884	1416	2651
FTL_RS07595	1079	3444	1053	948	832	863	3650	2889	3883	4166	1936	3753
FTL_RS07600	473	809	609	581	546	580	1314	1246	1689	1710	930	1735
FTL_RS07605	972	685	1108	1072	1130	1083	1687	2243	2860	3110	1386	2942
FTL_RS07610	419	444	423	368	512	353	623	627	922	1134	561	933
FTL_RS07615	3245	1936	4005	2760	4699	3635	2568	3302	3924	4355	1972	3998
FTL_RS07620	1341	723	1825	1626	1937	1788	1673	2314	2945	2426	1141	2654
FTL_RS07630	11479	8616	16389	12232	18086	13714	4621	4531	6168	6348	6957	6166
FTL_RS07635	10215	13400	10552	7810	10786	8325	2602	3045	4231	4017	2986	4125
FTL_RS07640	5373	9174	5422	4699	5266	4218	2355	2967	4034	3448	2135	4065
FTL_RS07645	3727	2629	5224	3773	5982	4021	1644	1968	2472	2162	1496	2390
FTL_RS07650	2499	1737	3312	2910	3227	2886	2261	2841	3409	3049	1903	3476
FTL_RS07655	82	50	73	70	58	64	165	118	174	119	66	179
FTL_RS07660	4204	3018	5436	2984	6376	3417	1257	1074	1365	1341	1339	1338
FTL_RS07665	2046	3762	2367	1717	2238	1726	3071	1985	2544	2998	1972	2468
FTL_RS07670	1052	2072	1226	966	1184	812	3425	2342	2972	3225	1801	2910
FTL_RS07675	2198	1136	2686	2089	2545	2068	3044	2709	3567	3193	1615	3537
FTL_RS07680	326	240	429	459	483	448	617	496	678	601	298	651
FTL_RS07685	1580	1021	2123	2474	2001	2372	3007	2607	3574	3831	1998	3432
FTL_RS07690	69	38	89	82	87	82	590	481	660	541	144	596
FTL_RS07695	1363	509	1633	1809	1746	1861	4043	4194	5678	6468	3012	5090
FTL_RS07700	5949	4225	6756	4367	7066	4960	2711	2043	2776	3397	2199	2650
FTL_RS07705	41755	44857	57570	41279	63906	44116	10962	12588	15535	16427	25019	15443
FTL_RS07720	639	1194	803	790	813	645	350	309	456	747	411	410
FTL_RS07725	2428	1597	2704	2798	2581	2616	972	1088	1420	1643	812	1483
FTL_RS07730	4255	5466	4166	4774	4306	4341	1166	1400	1918	1905	1245	1900
FTL_RS07735	5449	8074	5248	4944	5995	5052	628	698	961	1216	881	945
FTL_RS07740	1917	755	2601	2014	2466	2132	849	976	1215	1175	873	1132
FTL_RS07745	549	182	769	750	756	740	1202	815	1063	1283	578	979
FTL_RS07755	42	16	55	56	57	64	686	428	650	604	154	646
FTL_RS07760	526	121	720	899	707	808	774	1431	2003	1484	971	1906
FTL_RS07765	1408	618	1640	1899	1697	1859	830	901	1280	1432	1258	1320
FTL_RS07770	4073	2368	4900	4193	5186	3995	956	1154	1413	1335	1527	1467
FTL_RS07775	23685	18778	28931	24391	31483	24378	3364	4410	5689	5201	5082	5486
FTL_RS07780	5765	6487	6273	4759	7073	5218	2734	2110	2595	3370	1906	2448
FTL_RS07785	5368	6008	6280	5514	6724	5720	5787	5032	6531	6471	3787	6561
FTL_RS07790	1812	1831	2284	2476	2178	2195	6017	2876	3409	3900	2440	3480
FTL_RS07795	1073	1632	1284	1358	1094	1068	1458	709	799	1144	842	846
FTL_RS07800	1228	2078	1354	1446	1231	977	285	158	237	380	438	248
FTL_RS07805	11706	18816	13689	11713	14718	10509	1936	1746	2430	3221	4003	2331
FTL_RS07810	2343	1376	2581	1993	2995	2186	950	757	1028	1593	1030	997
FTL_RS07815	422	256	557	574	496	595	315	228	303	465	373	321
FTL_RS07820	1611	2311	1739	2118	1624	1910	684	730	1071	1126	971	1088
FTL_RS07825	3015	5069	3500	3777	3673	3388	1306	1305	1747	2451	2154	1782
FTL_RS07830	1618	1634	2039	1488	2316	1545	418	400	491	604	622	476
FTL_RS07840	1117	1122	1408	1286	1469	1027	281	257	530	518	581	472
FTL_RS07845	5072	4751	6115	8166	5544	6464	1122	1511	2108	2911	2826	1976
FTL_RS07850	4826	3898	7854	7894	7825	6934	2224	2979	4095	4129	3694	4004
FTL_RS07855	834	519	1387	1262	1205	1145	334	548	669	517	464	605
FTL_RS07860	38193	28109	56038	52281	52151	52391	9545	12518	17505	16497	17293	17646
FTL_RS07865	2545	2027	3726	2566	4112	2857	333	621	900	776	1035	885
FTL_RS07870	5877	6062	6966	7479	6741	7086	1137	1847	2777	1939	2077	2631
FTL_RS07875	509	601	622	669	539	718	30	58	61	81	149	86
FTL_RS07880	4007	3381	4498	4691	4652	5085	675	1209	1765	1353	1437	1746
FTL_RS07885	10553	11750	13853	10617	13991	12303	1161	2351	3299	2769	4418	3087
FTL_RS07890	4493	5189	6169	4071	6179	4286	495	644	947	851	1708	860
FTL_RS07905	1884	1018	2285	2462	2268	2394	7246	8669	11574	9252	5032	11850
FTL_RS07910	4984	3473	6711	7118	6626	6617	4309	6994	9704	8940	6564	9152
FTL_RS07915	30493	33368	37758	32308	40167	33925	11880	14519	18481	15262	20127	18799
FTL_RS07920	2240	3392	3072	2306	3330	2363	1683	1877	2417	1619	1805	2334
FTL_RS07925	2486	2611	3263	3393	3439	3259	4163	4315	5709	3928	2622	5811
FTL_RS07930	3568	3729	4763	3263	5012	3457	1840	2227	2801	1735	1823	2622
FTL_RS07940	100	15	93	104	102	127	154	94	167	137	81	152
FTL_RS07945	7420	6859	7777	6714	8878	7201	1305	1069	1422	1865	2114	1420
FTL_RS07950	10171	14559	13813	9705	14643	11175	3231	3982	5171	4271	4428	4997
FTL_RS07955	6812	9603	9017	7202	9688	7729	6950	10121	12465	7604	4996	12211
FTL_RS07960	508	211	741	858	722	799	820	1460	1804	1236	808	1772
FTL_RS07965	1768	1660	1936	1801	2041	1752	2191	1792	2246	1783	1196	2345
FTL_RS07970	693	264	1057	840	1052	914	1129	991	1263	1169	738	1331
FTL_RS07980	346	167	608	578	645	648	1185	1471	1902	1411	749	1818
FTL_RS07985	741	192	985	954	1152	1051	865	866	1166	1078	650	1137
FTL_RS07990	671	390	842	726	958	771	147	148	208	277	267	207
FTL_RS07995	910	627	1097	851	1316	789	589	716	822	708	584	876
FTL_RS08000	494	373	672	536	654	522	890	1077	1429	1137	928	1431
FTL_RS08005	462	327	456	409	529	438	184	104	180	251	149	202
FTL_RS08010	527	696	630	495	656	476	238	245	347	421	311	306
FTL_RS08015	1286	1313	1596	1423	1734	1342	755	669	827	1106	656	843
FTL_RS08020	3255	2972	4249	3127	4674	3358	1525	2671	3463	2625	1772	3400
FTL_RS08025	35	9	45	48	34	54	655	433	569	567	142	554
FTL_RS08035	881	454	1056	1158	1041	1183	1589	1288	1712	1560	1110	1664
FTL_RS08040	4107	2856	4725	4636	5088	4399	1839	1544	1987	2369	1580	1929
FTL_RS08045	2787	1861	3163	2789	3282	2843	310	276	329	443	572	343
FTL_RS08050	8438	5639	7970	7190	8967	7190	572	584	753	580	920	669
FTL_RS08055	3944	2291	4914	3129	5492	3839	858	884	1086	1155	960	1083
FTL_RS08060	489	275	667	674	743	681	958	1074	1294	1079	696	1260
FTL_RS08065	1086	2281	1282	1183	1278	989	1211	825	1098	1273	1001	1078
FTL_RS08070	3827	3461	5062	4287	5210	4226	5940	5349	6929	5285	3400	6767
FTL_RS08075	1757	1749	2158	1643	2393	1810	1563	1167	1473	1566	938	1477
FTL_RS08080	2734	3672	3293	2983	3081	2545	3429	2589	3656	3655	1777	3380
FTL_RS08085	566	819	585	610	508	419	1027	691	920	1329	486	936
FTL_RS08090	773	926	860	1058	805	687	2322	1750	2254	3295	1135	2354
FTL_RS08095	658	178	900	1313	843	1182	2470	1886	2587	3230	1238	2615
FTL_RS08100	59	34	88	65	77	70	885	550	783	715	197	793
FTL_RS08105	4310	3233	5315	4381	5866	4487	3817	4116	5393	5788	3223	5376
FTL_RS08110	15834	26121	18534	15706	17870	14138	3007	3940	4771	5817	5805	4860
FTL_RS08115	5297	6741	5780	4282	5868	4307	453	543	777	805	1585	781
FTL_RS08120	4157	4119	3852	3662	3879	4030	210	275	400	517	724	435
FTL_RS08125	4678	3133	5912	5395	6278	5855	372	468	685	823	871	715
FTL_RS08130	261	473	256	331	232	242	179	146	252	432	208	233
FTL_RS08135	1261	2141	1405	1769	1165	1238	606	577	778	1275	661	854
FTL_RS08140	4229	6456	5322	5540	4661	4472	4910	3812	5364	6124	3185	5102
FTL_RS08145	15804	11102	20901	16673	22955	18427	43002	34841	43948	29867	17316	43568
FTL_RS08150	997	547	1154	1280	1145	1224	7954	6848	8589	5604	3020	8838
FTL_RS08155	2370	637	3240	4253	3098	3918	7707	4025	5228	5777	3722	5407
FTL_RS08160	2509	1820	2976	3092	2885	3096	2301	1625	1993	1840	1290	2053
FTL_RS08165	18908	12714	20263	20614	21007	21162	6299	4936	6296	5919	5832	6213
FTL_RS08170	1502	1046	1662	1486	1768	1661	369	208	331	381	416	354
FTL_RS08175	5657	4802	6942	6755	7248	7623	1036	824	1237	1572	2150	1181
FTL_RS08180	6821	6463	8192	7255	8621	7843	1428	1382	1744	1931	2610	1709
FTL_RS08185	6625	4948	8148	6371	8416	6639	405	389	519	717	1759	571
FTL_RS08190	1216	1171	1400	1198	1711	1272	1036	1073	1255	1262	1172	1403
FTL_RS08195	1512	1126	1631	1391	1716	1487	1154	1010	1200	1281	635	1385
FTL_RS08200	4159	3790	5340	4857	5657	4660	14601	8921	11377	11934	7475	11418
FTL_RS08215	6674	5628	8775	6786	9453	7391	1539	1525	2178	2632	2735	2164
FTL_RS08220	1302	686	1598	1320	1711	1464	739	731	837	836	692	879
FTL_RS08225	2601	2761	3215	3466	3339	3327	2266	3463	4263	2769	1836	4515
FTL_RS08230	2801	3850	3579	3340	3385	3314	1904	1872	2370	2105	1744	2554
FTL_RS08235	4165	5435	4973	4186	5201	4118	1545	1874	2416	2239	2050	2566
FTL_RS08240	3704	5984	4563	4080	4721	3520	2221	2790	3484	3199	2545	3399
FTL_RS08245	4577	5947	5644	4574	6521	4915	860	818	1032	1130	1434	1035
FTL_RS08250	781	507	1137	1134	1092	1156	692	471	608	998	852	637
FTL_RS08255	298	206	413	245	519	262	101	83	101	109	125	122
FTL_RS08260	2678	2992	3636	3796	3630	3257	1211	738	1018	1643	1305	1003
FTL_RS08265	2031	1421	2264	2438	2176	1987	1322	1176	1489	1553	1161	1486
FTL_RS08270	736	1189	1054	1081	1105	1086	651	649	772	875	737	725
FTL_RS08275	4614	2373	6477	5150	5988	5306	1369	1906	2292	1723	2187	2371
FTL_RS08280	82	51	95	83	77	80	85	34	60	105	95	75
FTL_RS08285	3	0	1	5	7	3	8	18	11	15	7	9
FTL_RS08300	1539	700	2346	2617	2247	2578	4044	3936	5224	4709	3697	5217
FTL_RS08315	330	119	454	595	475	557	336	353	483	535	399	444
FTL_RS08320	63	22	83	101	110	93	42	33	43	57	43	58
FTL_RS08325	457	178	647	700	679	652	199	206	254	312	220	251
FTL_RS08330	966	678	1192	963	1236	940	229	249	314	328	367	310
FTL_RS08335	695	412	870	749	894	764	1288	1150	1476	1947	950	1427
FTL_RS08345	2887	2406	3422	3184	3748	2827	915	1312	1735	1428	1194	1687
FTL_RS08350	2153	1871	2948	1883	3239	2305	370	503	611	565	679	582
FTL_RS08355	556	626	748	550	709	680	160	162	244	205	227	259
FTL_RS08360	41	49	39	29	36	34	22	31	32	32	23	25
FTL_RS08365	4583	2604	5162	3859	5682	4472	1698	1608	1989	1972	1391	1960
FTL_RS08370	49	22	33	31	45	45	44	26	39	59	39	46
FTL_RS08375	67	28	63	73	72	100	31	42	73	67	28	53
FTL_RS08390	7917	7356	9146	6904	9686	7508	2417	3985	5783	5040	3428	5630
FTL_RS08395	920	643	1232	883	1276	1086	956	927	1189	1266	897	1099
FTL_RS08400	319	239	383	336	375	388	513	317	412	521	380	439
FTL_RS08405	405	139	635	604	677	706	1123	621	888	1477	926	934
FTL_RS08410	231	84	315	353	288	326	905	670	1089	1254	665	880
FTL_RS08420	163	58	232	295	250	294	408	352	427	723	405	393
FTL_RS08430	1238	296	1871	2785	1668	2517	1648	1085	1683	2573	1697	1562
FTL_RS08435	58	34	92	93	92	102	1004	636	906	863	205	888
FTL_RS08440	5977	5522	7423	6722	7177	6590	2236	1772	2676	3944	3505	2447
FTL_RS08445	3338	3132	3964	4090	3670	3677	592	541	818	1112	1253	809
FTL_RS08450	8980	9404	10380	9354	10539	9432	1239	1525	2005	2271	2526	1921
FTL_RS08455	3497	3404	4330	4544	4418	4122	905	817	1187	1739	1529	1184
FTL_RS08460	859	776	1028	1040	1028	906	223	217	269	405	373	270
FTL_RS08465	1644	2078	1585	1934	1428	1711	399	350	513	979	765	527
FTL_RS08470	2269	2962	2851	3309	2730	3161	713	674	955	1571	1205	946
FTL_RS08475	2477	1577	2714	3173	2341	2803	358	401	552	667	713	540
FTL_RS08480	6140	3669	7380	8263	6856	7683	1105	1460	2103	2307	2024	1996
FTL_RS08485	3150	1878	3402	3937	3302	3830	689	840	1235	1522	1267	1267
FTL_RS08490	9097	7605	10973	13107	9969	11100	2263	2794	3766	4356	4077	3573
FTL_RS08495	2168	1903	2841	3057	2596	2810	679	734	908	868	1019	824
FTL_RS08500	14599	15661	17823	14646	19445	15244	2183	3469	4148	3645	4279	4399
FTL_RS08505	1196	1042	1486	1335	1554	1285	2819	3753	4567	3200	925	4717
FTL_RS08510	621	1387	725	733	696	666	1008	811	1007	827	427	1022
FTL_RS08515	2799	6550	3208	2907	3165	2526	9911	6404	7695	5642	2357	7466
FTL_RS08520	4470	11026	5032	4895	5502	4577	17846	14840	17770	12801	5091	17865
FTL_RS08525	5299	5854	6466	5027	6459	5264	16780	18384	22192	13173	7790	22723
FTL_RS08530	290	103	299	328	353	317	2367	1417	1723	1369	845	1706
FTL_RS08540	29038	21404	31887	31475	40684	33997	2800	3876	4675	3721	5772	4659
FTL_RS08545	156	22	169	262	175	222	77	58	85	114	103	95
FTL_RS08550	54	24	63	73	72	75	844	519	784	700	197	764
FTL_RS08565	18	8	26	26	27	26	172	364	487	469	121	488
FTL_RS08570	4370	5062	5369	5051	5426	5263	1587	1878	2301	2296	2126	2410
FTL_RS08575	2397	3145	2827	2944	2849	3061	2625	2894	3674	2955	1875	3543
FTL_RS08580	1384	1406	1502	1460	1482	1524	2835	2563	3371	3041	1431	3395
FTL_RS08585	184	255	247	227	202	229	209	132	206	374	205	213
FTL_RS08600	2297	1433	2961	3148	2852	3169	5280	4454	5927	7066	4637	6305
FTL_RS08605	2294	1019	3370	3213	3503	3373	7874	8622	10334	6947	4543	10184
FTL_RS08620	784	291	1067	1070	1213	1070	863	631	780	860	642	727
FTL_RS08625	490	426	583	700	566	616	1684	916	1191	1620	1061	1218
FTL_RS08630	277	252	350	470	380	413	705	488	627	818	523	577
FTL_RS08635	110	125	171	181	185	155	223	110	137	190	175	146
FTL_RS08640	446	123	649	654	608	599	1364	830	1064	1328	774	1036
FTL_RS08645	2761	2082	3468	3292	3255	3207	8882	6686	7966	7389	4413	8112
FTL_RS08650	5760	6769	6759	7153	6561	5844	5471	4328	5321	5190	4023	5451
FTL_RS08655	6840	8986	7733	8684	7237	7230	2192	3017	3909	3428	3839	3914
FTL_RS08660	2169	2828	2702	2987	2852	2719	800	933	1143	1170	1485	1257
FTL_RS08665	10914	11986	13330	11101	14624	12235	3566	3672	4387	3968	5353	4650
FTL_RS08670	445	685	599	516	643	542	314	210	262	329	264	268
FTL_RS08675	5188	9832	5208	5825	5397	4885	4366	5971	7815	6179	3314	7715
FTL_RS08680	714	1051	641	748	641	675	326	390	545	408	314	509
FTL_RS08685	545	778	652	481	732	517	256	182	239	255	335	226
FTL_RS08690	9380	6012	12568	14170	13658	14570	17867	23436	31829	21186	13395	31150
FTL_RS08695	6737	2771	8740	7404	10116	8380	1797	2131	3122	2666	2612	3221
FTL_RS08700	5024	5336	7340	5778	7618	5828	1007	892	1247	1319	2681	1236
FTL_RS08730	16237	19329	18462	14191	14922	13854	55107	65152	83737	66257	47779	85692
FTL_RS08735	653	897	816	639	667	544	784	1142	1619	1184	1145	1529
FTL_RS08740	2358	1347	3368	3770	2873	3598	714	946	1284	1324	1487	1260
FTL_RS08750	2631	2504	3111	2161	3364	2151	1575	1516	2056	2112	1721	2041
FTL_RS08765	107	48	155	210	138	193	518	616	942	1553	531	859
FTL_RS08770	1267	853	1579	2200	1544	2134	1884	1923	2831	3433	1736	2830
FTL_RS08775	3843	2582	5037	4998	4875	5274	1126	1294	1841	1815	1591	1832
FTL_RS08780	4569	2678	6414	5939	6692	6202	868	740	1089	1405	1358	1041
FTL_RS08785	3771	2477	5041	3211	4932	3611	826	801	969	948	877	1081
FTL_RS08790	4831	6222	5594	5182	5709	4206	10138	9018	13179	10158	4913	12280
FTL_RS08795	2158	2724	2478	2496	2616	2206	12522	11386	15724	11926	5313	14799
FTL_RS08800	7762	7580	9201	7923	9237	7860	23503	17786	24176	21177	9383	23388
FTL_RS08805	2353	1044	2688	2195	3142	2372	3553	2548	3060	3257	1713	3136
FTL_RS08810	1599	760	2145	1783	2626	1994	2854	2975	3916	3524	1750	4188
FTL_RS08815	2475	1514	3592	2526	4071	2936	2092	2688	3521	2576	1383	3535
FTL_RS08835	2486	1260	3255	3618	3353	3538	13980	9022	11650	12519	6771	11383
FTL_RS08840	1342	1205	1893	1871	1838	1996	3393	2514	3664	3843	2364	3448
FTL_RS08845	5204	4481	7079	6195	8044	6687	5425	5254	7284	7291	4765	6978
FTL_RS08850	4252	1467	6352	7910	5937	8528	2483	2753	4032	3835	2495	4057
FTL_RS08855	6175	4113	8198	7742	8659	8795	520	618	955	1070	1497	913
FTL_RS08860	23461	13720	26342	26690	24510	33568	1777	2899	4265	4256	5718	4299
FTL_RS08865	3505	3585	4750	4971	4846	5245	910	1176	1621	1611	1858	1506
FTL_RS08870	4085	4312	5687	4907	5892	5105	701	1117	1533	1182	1556	1399
FTL_RS08875	4103	3022	5575	6069	5580	6011	26652	44952	56921	30329	15203	56720
FTL_RS08880	37069	40732	51390	40761	61396	47549	15312	23482	31291	21217	24826	30805
FTL_RS08885	6764	4418	8732	8624	9435	9565	2004	3043	4319	3470	3707	4172
FTL_RS08890	121	51	115	115	138	160	39	37	32	40	53	61
FTL_RS08895	69284	58348	66776	78075	60631	80607	15973	21249	31676	23900	26320	30326
FTL_RS08900	77596	41003	90306	114866	81757	101097	9143	13908	19918	16668	23359	19083
FTL_RS08905	3951	3703	4867	4885	4503	4517	447	1015	1377	1093	1856	1236
FTL_RS08910	7223	7922	9654	9009	8919	8083	2187	2845	3623	4745	5992	3401
FTL_RS08915	15692	13284	17452	18608	16699	18576	1629	2204	3284	2523	4209	3249
FTL_RS08920	16680	14148	19779	22650	19369	21237	682	914	1427	1318	3806	1321
FTL_RS08925	3930	2426	4251	4566	4313	4376	1495	2778	3482	1989	1619	3596
FTL_RS08930	4391	2730	5060	5235	5719	5268	641	1224	1734	1105	1397	1787
FTL_RS08940	148144	212787	179925	161889	189227	164534	46548	133022	228278	177053	160481	209554
FTL_RS08960	1813	436	2306	3408	2239	2886	1106	2174	2958	3021	2142	2820
FTL_RS08965	1844	1056	2069	2146	2094	2156	616	1005	1308	974	990	1401
FTL_RS08970	1559	1199	1603	1657	1700	2006	495	428	514	496	543	585
FTL_RS08975	8201	5626	8433	7630	9443	8105	2201	2833	3592	2905	2677	3846
FTL_RS08980	14124	10553	16577	13919	17451	15341	2324	3151	4225	3667	4365	4322
FTL_RS09000	441	223	537	472	633	465	632	565	855	841	456	782
FTL_RS09005	87	25	148	136	125	130	222	223	300	384	172	311
FTL_RS09010	3449	3238	4563	3616	4404	3748	2728	2442	3232	2731	2315	3105
FTL_RS09015	628	295	810	639	809	697	2394	1986	2525	2359	1331	2619
FTL_RS09025	1048	362	1344	1189	1583	1303	3727	2733	3724	3619	1370	3669
FTL_RS09030	1100	160	1413	1160	1750	1233	1730	1089	1394	1666	737	1394
FTL_RS09035	76	38	93	82	97	83	276	157	207	256	120	187
FTL_RS09060	46149	50849	57633	45388	61304	47527	9385	10894	15161	13556	18563	14175
FTL_RS09065	2349	1461	2961	2291	3413	2492	441	383	585	711	741	561
FTL_RS09070	112	45	111	190	135	190	105	52	78	149	84	71
FTL_RS09075	1300	1205	1770	2221	1726	2137	1373	1462	2078	1601	1180	2091
FTL_RS09080	1627	372	2109	3481	2097	3300	803	928	1429	1439	1044	1315
FTL_RS09085	933	283	1366	2222	1223	2119	280	347	531	624	564	488
FTL_RS09090	1045	294	1390	2169	1413	2091	233	258	352	434	477	351
FTL_RS09100	1474	994	1476	1963	1540	1883	1237	1690	1818	1050	768	1920
FTL_RS09105	2961	4299	2415	3181	2030	2325	1149	1543	2027	1523	1218	2070
FTL_RS09110	4412	9050	3925	4448	3268	3638	1394	1392	1787	1464	2033	1909
FTL_RS09115	2383	5887	2146	2406	1678	1709	533	654	864	586	1035	837
FTL_RS09120	13664	20845	12279	12036	11758	9532	1780	2765	3431	2610	4723	3257
FTL_RS09125	21615	36918	21422	20777	20054	15619	1969	2642	3864	2983	7803	3730
FTL_RS09130	11248	12458	13435	10815	13831	9414	1375	2462	3869	3445	4006	3593
FTL_RS09135	38224	39675	47480	36383	50559	38224	2863	4301	6157	5362	10031	6014
FTL_RS09140	7028	6260	8186	6316	9581	7737	329	493	705	739	1328	789
FTL_RS09145	8510	7805	10499	7679	11091	9108	423	777	1189	970	2064	1100
FTL_RS09150	28474	14747	33266	29585	39254	28627	29351	29040	39795	26230	14302	38958
FTL_RS09155	16923	17468	18696	15199	21432	17421	14904	16550	23278	16814	10199	22039
FTL_RS09165	8947	7827	12409	8317	13278	9609	2099	2170	3083	2868	3685	2957
FTL_RS09170	1583	1336	2056	1598	2220	1778	1279	1839	1942	1361	960	2045
FTL_RS09175	12679	8834	16270	16648	16524	16389	24275	24364	30739	23677	14148	31292
FTL_RS09180	2469	3817	2351	2586	2039	2400	5731	4525	5963	6499	4529	5833
FTL_RS09185	11591	17797	12076	13504	11188	11401	6958	6998	8951	8413	8031	8606
FTL_RS09190	6757	9239	8052	10145	6741	8475	1805	1412	1938	2331	3659	1843
FTL_RS09195	15053	18401	18176	19218	16465	17141	3542	3934	5556	5306	6808	5211
FTL_RS09200	3211	3998	3670	3961	3746	4100	330	357	518	600	1185	548
FTL_RS09205	3654	4261	4461	4200	4412	4297	594	609	777	927	1327	737
FTL_RS09210	4117	5913	5403	4663	6138	4857	822	1234	1416	1294	1788	1455
FTL_RS09215	9553	7717	12543	10708	13910	12249	1832	3509	5136	3932	4778	4906
FTL_RS09220	58	56	66	54	88	78	14	21	28	57	48	23
FTL_RS09225	6249	4535	7733	6677	8606	7030	10474	10540	14127	10877	6740	13554
FTL_RS09230	1930	1918	2159	2780	2033	2437	2694	2764	4073	3456	2381	3712
FTL_RS09235	1323	2227	1500	2122	1367	1987	811	875	1112	1522	1488	1161
FTL_RS09240	3217	3301	3757	4156	3917	4169	1746	1630	2347	2679	2675	2221
FTL_RS09245	4111	5925	5265	5895	5291	5322	1393	2008	2857	3094	3566	2783
FTL_RS09250	1642	2669	1986	2150	1887	1943	1690	2473	2947	2429	2092	2924
FTL_RS09255	30342	49503	38045	41588	35671	36400	5959	6937	10155	9742	18441	9953
FTL_RS09260	19922	17540	24929	26736	22752	22690	1511	1795	2659	2910	7040	2798
FTL_RS09265	10155	7570	12171	13106	11659	11866	481	515	749	741	2866	777
FTL_RS09275	4079	2123	4380	4453	4442	4374	599	783	956	1058	1278	1044
FTL_RS09280	2048	593	3132	3775	3455	3497	1009	1434	2085	2110	2008	1974
FTL_RS09295	228	256	282	215	303	210	34	61	79	148	115	64
FTL_RS09300	3543	8087	2602	2683	2727	2160	1174	1419	1985	2220	2136	2104
FTL_RS09305	4075	9052	2951	2857	3178	2564	994	1483	1864	1836	2237	1809
FTL_RS09310	5379	14650	4533	4568	4818	4168	1661	2330	3110	2567	3908	2980
FTL_RS09315	1146	2559	888	965	827	981	101	124	191	228	586	188
FTL_RS09320	1733	4547	1386	1715	1285	1596	258	376	532	496	987	554
FTL_RS09325	2396	4530	1866	2061	1922	1991	225	288	443	403	1013	442
FTL_RS09330	4150	7530	3727	3860	3945	3558	1197	1690	2123	1762	2155	2116
FTL_RS09335	14658	19223	16900	16505	16578	15426	3070	4475	6052	5294	7499	5967
FTL_RS09340	12421	14987	15552	15441	14584	13802	1986	3452	4928	3145	5314	4936
FTL_RS09350	10651	11101	13208	12104	14030	12919	1087	1907	2757	1911	3995	2493
FTL_RS09355	8165	7202	11148	9432	11828	10907	793	1510	1957	1574	3080	1914
FTL_RS09360	6032	4858	8213	6256	9281	6765	693	1296	1730	1177	2127	1787
FTL_RS09365	7012	6327	8829	7450	8633	7658	536	1173	1575	1342	3063	1789
FTL_RS09370	1930	1431	2487	1321	2513	1662	209	233	317	254	516	302
FTL_RS09375	6938	15979	6779	6570	7477	6058	6672	9155	10672	7199	9029	11052
FTL_RS09380	654	2622	623	646	601	563	1884	1959	2486	2444	1857	2590
FTL_RS09385	1057	4724	908	1196	767	707	2110	2727	3371	2537	2598	3454
FTL_RS09390	772	2546	729	880	626	665	2622	3349	4387	3877	2071	4253
FTL_RS09395	1465	615	2089	2059	2235	2146	2452	4003	5193	4544	2178	5024
FTL_RS09400	71	31	130	98	123	127	211	168	228	260	128	278
FTL_RS09410	2504	1976	3333	3295	3436	3176	737	689	1046	1262	1041	1055
FTL_RS09415	6020	7585	7701	7861	7961	7503	2425	2995	4025	3764	3082	3874
FTL_RS09420	7520	8475	9365	8319	10474	8961	4967	7252	9334	6566	4719	9408
FTL_RS09425	580	768	656	672	770	723	306	336	486	499	400	487
FTL_RS09430	2058	445	2952	4870	2905	4297	2245	1907	2785	2577	1888	2680
FTL_RS09440	3441	1933	4309	4181	4054	4240	257	287	461	369	1080	445
FTL_RS09445	5202	2965	7215	6459	8004	6823	1208	1640	2306	1977	1848	2182
FTL_RS09450	79	32	112	104	98	123	891	608	870	742	191	873
FTL_RS09460	279	102	395	417	402	380	1664	1697	2468	1837	861	2369
FTL_RS09465	1092	484	1394	1289	1686	1282	1756	1868	2484	1905	1299	2475
FTL_RS09470	1023	297	1290	1673	1220	1625	319	291	425	518	656	416
FTL_RS09495	13347	15523	15926	14934	16626	16170	3317	4783	6454	4874	5652	6075
FTL_RS09500	6373	6524	7921	6990	8990	7734	857	1312	1772	1473	2235	1618
FTL_RS09505	3063	2518	3547	4613	3498	3839	567	796	1135	921	856	1062
FTL_RS09510	1356	1283	1640	1859	1691	1879	565	707	872	684	577	856
FTL_RS09515	10706	10563	13548	14255	14921	14812	2633	3831	4976	3652	4580	4912
FTL_RS09520	4725	4038	6461	5885	7333	6352	507	704	1030	809	1714	992
FTL_RS09525	5033	4259	7571	5644	8642	6814	13159	11325	14803	9737	6242	14555
FTL_RS09530	2717	1791	3253	3708	3631	3741	6900	6511	9154	6914	4323	9055
FTL_RS09535	3056	4377	3687	3086	3934	2954	6096	3646	5041	4765	3172	4820
FTL_RS09540	650	601	854	1066	803	849	2247	1345	1951	2077	1185	1909
FTL_RS09545	4457	7759	5081	4849	4836	4572	3215	2998	4152	3505	2965	3844
FTL_RS09550	2980	3920	3643	3065	3748	2920	1299	1918	2513	1488	1467	2357
FTL_RS09555	953	1157	1102	944	1058	942	594	447	634	592	464	645
FTL_RS09560	152	153	187	147	197	147	117	98	128	127	61	124
FTL_RS09565	604	317	670	716	757	759	412	775	1017	676	474	975
FTL_RS09570	153	100	191	244	197	217	88	101	149	120	95	151
FTL_RS09580	6273	2838	8758	8678	9044	8616	3195	4145	5405	4011	3082	5472
FTL_RS09585	338	126	453	615	472	431	226	210	258	303	240	274
FTL_RS09590	6806	4361	7768	7176	8204	6538	1128	1204	1775	1723	1990	1734
FTL_RS09595	5530	3803	6756	5733	7767	6071	1130	1179	1490	1378	1564	1403
FTL_RS09615	64	35	78	80	104	90	300	286	424	609	214	365
FTL_RS09620	66	26	55	66	73	52	125	128	179	208	121	182
FTL_RS09625	119	74	139	193	164	159	552	752	1051	915	353	1111
FTL_RS09640	16998	16994	19009	15766	19541	16894	2024	1829	2152	2395	2982	2420
FTL_RS09645	29	16	47	48	57	54	407	302	445	363	130	401
FTL_RS09650	1453	569	1644	1403	1721	1491	998	1020	1379	1571	763	1311
FTL_RS09655	408	366	391	298	418	321	183	359	361	302	235	380
FTL_RS09660	1716	2283	1800	1327	1846	1284	593	716	974	891	490	949
FTL_RS09665	9772	13642	10254	8400	11889	8606	3199	4205	5769	4529	2643	5656
FTL_RS09670	5522	6801	7018	6827	6779	6050	9662	6655	9217	9684	4573	8524
FTL_RS09675	874	777	962	814	934	1071	2302	975	1350	1884	908	1428
FTL_RS09680	1436	818	2069	1244	2465	1511	2226	1287	1760	2252	1122	1661
FTL_RS09685	6729	6603	8685	7303	9241	7532	9929	7876	9827	9705	5862	9495
FTL_RS09690	2328	1960	2770	2533	2816	2645	1550	1678	2301	1955	1493	2277
FTL_RS09695	4468	3913	6581	5481	6528	5254	12406	8532	10356	10814	6733	10350
FTL_RS09700	8294	11656	10536	9545	10378	9224	12168	7222	9029	8148	6892	9189
FTL_RS09705	23595	29720	29819	24900	30620	25867	4221	4745	6264	5893	10322	6303
FTL_RS09710	20460	17275	28693	23922	30515	26100	3040	3920	5303	3991	8933	5168
FTL_RS09715	1383	1125	1780	1685	1951	1669	1432	1505	1911	1378	1031	2097
FTL_RS09720	10817	10113	13141	11771	13655	11853	2678	4338	5715	4638	5205	5708
FTL_RS09725	2027	2567	2862	2481	2911	2489	312	513	673	672	1133	640
FTL_RS09730	51565	44264	59571	57345	61536	52620	3090	5213	8118	5801	8734	7476
FTL_RS09735	601	356	612	732	628	706	95	170	279	287	189	261
FTL_RS09740	37111	24565	45634	35653	54183	41579	3069	4118	5348	4050	8014	5337
FTL_RS09745	2211	2034	3042	3112	3796	3126	12566	7615	9506	7868	4532	9787
FTL_RS09750	2446	1023	3356	3397	3568	3679	12631	7705	9881	8398	5632	9984
FTL_RS09755	982	531	1173	991	1217	1162	3185	1765	2191	2167	1220	2299
FTL_RS09765	0	0	0	0	0	2	1	3	2	0	2	4
FTL_RS09770	222	138	302	347	305	343	6286	4047	5165	5131	2662	5044
FTL_RS09775	784	336	1032	1019	1130	1101	3650	2474	3136	2674	1594	3090
FTL_RS09780	1072	856	1268	1131	1492	1495	3211	1780	2191	2124	1165	2256
FTL_RS09785	6294	6132	7406	5621	8910	6680	2516	2120	2771	2564	2402	2700
FTL_RS09790	909	284	1090	924	891	1044	299	640	837	550	431	784
FTL_RS09805	53	29	76	72	67	78	856	520	754	716	196	797
FTL_RS09815	4176	6376	5352	3736	6279	4697	2314	2060	2538	2250	2555	2534
FTL_RS09820	8803	10280	11674	8319	12061	8879	1584	2035	2965	2033	2579	2786
FTL_RS09825	2241	2804	3197	2376	3220	2599	1108	1405	1983	1306	1124	2091
FTL_RS09830	1306	856	1774	1639	1898	1537	2149	2582	3140	1718	1113	2882
FTL_RS09835	807	1045	945	1034	942	856	730	768	1119	857	644	1046
FTL_RS09840	2803	2725	3370	3431	3360	3340	497	487	696	619	715	745
FTL_RS09845	4841	4565	5897	5592	6674	5737	930	1376	1879	1599	1809	1947
FTL_RS09850	1000	608	1320	1427	1294	1284	1176	1191	1694	1260	828	1503
FTL_RS09855	1600	863	1961	1720	1962	1719	553	1448	1660	1052	775	1878
FTL_RS09860	1262	858	1474	1300	1791	1363	584	976	1182	860	670	1148
FTL_RS09865	1901	1802	2243	1511	2348	1615	312	331	447	407	533	422
FTL_RS09870	654	594	761	672	897	824	161	209	280	208	234	270
FTL_RS09875	1360	1520	1742	1870	1828	1940	677	664	979	964	817	891
FTL_RS09895	11135	15686	14149	11942	14524	13181	3887	3787	5164	4278	5957	5068
FTL_RS09900	267	186	343	372	371	354	635	505	704	770	450	623
FTL_RS09910	0	0	0	0	0	0	1	0	0	0	0	0
FTL_RS09915	782	607	930	923	1077	854	565	550	798	683	437	767
FTL_RS09920	213	97	301	316	320	296	313	292	377	287	235	395
FTL_RS09930	789	221	1005	1180	960	1220	1382	1127	1683	1532	1041	1721
FTL_RS09935	407	104	598	675	531	519	932	790	1088	1082	492	1113
FTL_RS09940	5602	4610	7523	4761	8973	5545	1907	1781	2691	2259	1659	2446
FTL_RS09945	886	1582	1073	560	859	512	10183	8875	11016	15306	9650	10137
FTL_RS09950	2390	2696	3293	2795	3153	2811	36121	24506	27168	32684	18284	28651
FTL_RS09955	624	255	845	1030	867	1073	3216	1442	1541	2756	1330	1592
FTL_RS09960	1417	369	2084	3387	2068	2699	7445	3487	3876	6391	2644	4128
FTL_RS09965	2383	448	3018	5081	2970	3994	3281	1319	1827	2646	1308	1925
FTL_RS09970	1688	332	2087	3409	2141	2749	1681	672	721	1176	642	722
FTL_RS09975	1049	275	1480	2141	1507	1672	844	298	326	511	382	338
FTL_RS09980	20199	12993	24192	33456	25399	30189	7028	4214	5569	6156	4266	5633
FTL_RS09985	9676	6570	12612	15084	14068	14238	2342	1685	2573	2328	2006	2333
FTL_RS09990	51808	28852	67704	68570	72033	73226	4675	3490	5049	4559	4943	4836
FTL_RS09995	8845	2109	10049	8168	11084	8706	85	61	79	110	271	95
FTL_RS10010	610	359	873	951	986	903	666	305	413	543	601	406
FTL_RS10030	104	38	178	196	150	179	259	416	514	522	269	504
FTL_RS10035	937	273	1358	1545	1221	1454	1425	1277	1635	2070	1029	1725
FTL_RS10040	400	86	593	653	478	478	4414	2082	2694	4874	1041	2603
FTL_RS10050	9199	4709	11004	12590	10189	11477	12417	12764	16934	16237	5937	16706
FTL_RS10060	48	25	77	78	79	70	924	572	849	800	194	869
FTL_RS10080	338	237	413	381	444	340	2027	1435	1867	1206	436	1766
FTL_RS10085	430	297	565	464	609	478	2830	1970	2638	1657	608	2507
FTL_RS10105	270	205	385	315	406	353	2070	1450	1911	1231	424	1830
FTL_RS10115	349	247	459	358	450	373	2108	1455	1884	1279	462	1843
FTL_RS10125	416	331	567	485	586	456	2850	2043	2716	1693	600	2473
FTL_RS10130	396	291	601	469	558	471	3192	2148	2821	1881	650	2633
FTL_RS10140	307	238	403	369	420	325	2292	1662	2146	1351	501	1901
FTL_RS10145	456	368	629	580	694	538	3483	2426	3244	2062	704	2944
FTL_RS10150	294	206	346	266	366	309	1986	1384	1718	1133	437	1667
FTL_RS10160	418	356	671	522	631	515	2872	1989	2576	1736	630	2435
FTL_RS10165	367	285	567	467	535	441	3219	2142	2768	1706	635	2474
FTL_RS10170	284	210	390	304	397	285	2038	1359	1789	1199	417	1757
FTL_RS10175	254	203	353	336	367	311	2110	1423	1874	1310	458	1765
FTL_RS10180	554	116	760	830	634	996	2799	1088	1552	1996	1986	1567
FTL_RS10185	306	156	412	506	411	345	243	359	520	509	259	402
FTL_RS10190	400	299	561	509	567	475	2914	2126	2734	1919	735	2582
FTL_RS10200	444	261	563	474	578	462	2957	2146	2721	1809	628	2597
FTL_RS10205	307	239	389	359	431	353	2123	1488	1954	1318	450	1828
FTL_RS10215	281	193	396	355	380	326	1978	1339	1758	1141	439	1645
FTL_RS10220	349	306	533	485	581	496	2606	1839	2506	1629	584	2306
FTL_RS10225	45	35	60	65	71	67	609	411	588	525	124	621
FTL_RS10230	346	77	536	797	525	672	361	380	552	471	320	496
FTL_RS10240	404	277	499	447	565	443	2166	1623	2105	1439	499	1922
FTL_RS10245	0	1	0	0	1	2	26	16	22	42	12	15
FTL_RS10250	294	195	363	307	374	325	1931	1405	1852	1183	438	1593
FTL_RS10260	127	92	98	109	110	144	64	27	28	108	83	41
FTL_RS10265	466	329	627	571	663	492	2802	2077	2590	1853	608	2587
FTL_RS10270	324	246	441	390	420	387	2063	1459	1962	1250	453	1880
FTL_RS10275	655	348	815	851	816	788	7691	3699	4493	5759	4012	4784
FTL_RS10285	300	224	386	357	431	305	1955	1373	1808	1190	449	1732
FTL_RS10295	317	241	379	380	447	345	2077	1437	1987	1285	474	1914
FTL_RS10320	159	31	198	265	214	249	129	97	126	221	133	127
FTL_RS10325	282	248	434	399	495	408	2409	1727	2404	1505	526	1999
FTL_RS10365	5588	2900	7133	7083	7281	6719	2380	2503	3414	3311	3223	3491
FTL_RS10375	3	0	9	5	3	7	5	1	2	9	4	0
FTL_RS10380	268	235	413	346	389	336	2011	1484	1925	1311	474	1831
FTL_RS10395	406	323	619	493	585	495	2914	2161	2791	1755	650	2616
FTL_RS10400	473	355	624	546	651	560	3167	2373	3018	2006	652	2923
FTL_RS10415	262	235	379	305	341	305	2085	1430	1829	1323	412	1730
FTL_RS10420	131	78	128	128	130	128	263	229	308	615	240	305
FTL_RS10425	398	345	639	508	608	525	2887	2128	2825	1864	624	2592
FTL_RS10430	759	408	1021	702	1021	823	589	518	777	941	547	777
FTL_RS10440	392	291	587	466	576	516	3073	2094	2776	1913	602	2667
FTL_RS10450	305	234	402	342	411	363	1910	1410	1745	1170	420	1833
FTL_RS10460	296	237	410	378	392	372	1905	1423	1795	1227	426	1645
FTL_RS10465	0	0	1	0	0	3	4	1	2	3	1	1
FTL_RS10480	378	287	544	430	509	486	2600	1860	2315	1568	536	2249
FTL_RS10490	406	298	557	475	555	437	3092	2234	2743	1804	625	2552
FTL_RS10505	3	0	6	7	5	0	25	19	27	55	19	35
FTL_RS10510	293	214	401	374	432	323	1915	1368	1905	1199	469	1591
FTL_RS10515	321	243	443	327	403	388	1764	1378	1742	1219	410	1691
FTL_RS10525	328	203	426	374	366	368	2021	1383	1812	1268	398	1809
FTL_RS10530	2559	1135	3465	2670	3603	2830	3611	2751	3599	4344	2255	3564
FTL_RS10540	279	246	405	364	463	345	2130	1490	1965	1247	471	1743
FTL_RS10555	295	225	460	361	437	381	2081	1424	1918	1308	428	1744
FTL_RS10575	308	218	443	347	387	349	2139	1516	1909	1430	476	1881
FTL_RS10585	385	325	495	472	526	431	2539	1712	2264	1474	574	2142
FTL_RS10605	251	179	394	296	354	328	2253	1491	1928	1280	467	1888
FTL_RS10610	479	403	689	536	705	565	3171	2309	2889	1950	657	2724
FTL_RS10620	268	249	442	413	438	401	2149	1625	2062	1477	479	1945
FTL_RS10625	474	333	639	546	611	532	3248	2323	2999	2027	714	2890
FTL_RS10635	775	257	1274	1782	1214	1682	3355	2306	3075	2615	2210	3138
FTL_RS10645	393	274	509	450	548	447	3057	2139	2688	1783	599	2701
FTL_RS10650	349	255	473	473	526	442	2927	2073	2598	1717	607	2525
FTL_RS10655	432	327	627	549	598	534	3317	2274	2853	2011	639	2712
FTL_RS10660	266	228	423	366	424	365	2070	1472	1893	1279	477	1822
FTL_RS10670	573	284	787	951	863	1029	9036	4641	6278	7425	4154	6602
FTL_RS10680	370	303	555	435	579	448	3242	2227	2815	1832	614	2581
FTL_RS10700	2554	721	3510	4477	3034	3572	2371	2067	2721	2795	1720	2868
FTL_RS10710	309	244	412	342	451	379	2106	1581	2101	1324	457	1864
FTL_RS10735	770	588	959	504	1174	569	678	802	971	971	468	980
FTL_RS10750	291	208	411	315	426	354	2015	1387	1841	1275	487	1779
FTL_RS10760	2	1	1	2	0	0	0	3	2	6	4	4
FTL_RS10765	401	293	542	511	574	492	3079	2161	2836	1881	627	2542
FTL_RS10770	338	142	433	506	466	534	429	1109	1600	853	466	1456
FTL_RS10775	292	210	392	321	441	366	2236	1656	2128	1372	490	2049
FTL_RS10780	2	1	1	1	2	2	0	1	1	6	2	3
FTL_RS10785	430	311	627	523	663	533	3039	2221	2866	1856	627	2639
FTL_RS10795	227	85	324	342	287	335	309	271	369	466	351	353
FTL_RS10800	1	0	0	0	2	2	1	0	0	7	1	0
FTL_RS10810	26	16	41	40	24	34	474	182	207	276	172	179
FTL_RS10815	1658	475	2265	2860	2239	2735	1992	1435	1948	2692	1938	1956
FTL_RS10840	0	0	0	0	0	0	0	0	0	0	0	0
FTL_RS10845	25	33	34	39	27	32	46	43	61	69	42	62
FTL_RS10850	663	162	878	708	962	907	1064	1366	1618	919	464	1752
FTL_RS10855	43	10	53	35	64	33	69	63	54	62	25	84
FTL_RS10860	67	14	58	61	63	64	104	59	85	56	21	99
FTL_RS10865	5349	2117	6524	5365	7182	6002	3161	3422	4222	3239	2137	4458
FTL_RS10870	2287	480	3237	3528	3227	3454	1831	1116	1440	2390	1552	1569
FTL_RS10885	1	0	0	0	2	1	2	0	1	1	1	1
FTL_RS10895	280	104	316	333	315	303	284	284	328	429	329	337
FTL_RS10910	73	30	72	76	66	88	88	105	148	80	58	155
FTL_RS10915	2214	1607	2762	2719	2820	2869	10404	12735	16226	17095	6117	16209
FTL_RS10920	3349	2440	4014	2733	4209	3075	2104	1506	1916	2724	1336	1883
FTL_RS10960	1007	306	1316	1622	1365	1741	2234	2238	3117	2860	2022	3038
FTL_RS10965	45	14	49	56	41	89	113	80	89	93	44	106
FTL_RS10970	1	2	2	2	1	1	0	1	0	4	0	2
FTL_RS10975	94	78	169	151	131	115	171	399	434	363	234	431
FTL_RS10980	32	6	29	65	35	47	48	37	59	81	50	50
FTL_RS11000	11	12	13	15	17	13	8	22	40	20	16	34
FTL_RS11005	3154	3423	3961	3374	3996	3190	246	425	653	558	1107	664
FTL_RS11010	2822	1468	4016	5357	4039	4859	970	1042	1609	1794	1821	1553
FTL_RS11025	228	156	248	165	337	191	30	30	32	32	51	34
FTL_RS11035	675	301	1014	1278	1011	1267	1128	1122	1626	2044	1527	1601
FTL_RS11045	0	0	1	0	0	2	2	3	2	0	2	0
FTL_RS11050	31	25	30	35	36	30	65	33	47	60	59	54
FTL_RS11055	641	352	754	711	966	939	297	251	355	347	289	335
FTL_RS11065	1	0	3	0	0	1	1	4	5	2	3	3
FTL_RS11070	133	104	189	195	150	186	559	654	828	827	429	656
FTL_RS11075	113	80	161	113	174	145	15	32	44	39	52	34
FTL_RS11080	483	144	604	598	554	589	271	279	443	405	333	396
FTL_RS11085	4	3	10	9	6	9	100	30	52	45	54	33
FTL_RS11090	0	0	1	0	2	0	4	4	10	3	3	4
FTL_RS11100	202	52	183	99	164	168	18	10	18	36	29	20
FTL_RS11105	13	6	8	6	5	7	26	31	27	26	19	42
FTL_RS11115	89	31	92	95	125	83	73	123	114	71	62	153
FTL_RS11120	20	6	25	14	40	23	15	16	13	12	11	25
FTL_RS11125	53	34	125	140	76	112	133	212	240	164	83	225
FTL_RS11130	74	17	76	76	60	68	197	148	226	360	332	238
FTL_RS11135	45	11	58	101	54	62	267	157	215	359	107	205
FTL_RS11140	64	53	73	88	86	88	649	329	432	405	310	474
FTL_RS11155	24	8	25	25	24	22	31	78	103	66	33	117
FTL_RS11175	52	14	101	129	86	99	447	132	150	291	242	182
FTL_RS11180	73	74	70	81	73	77	64	103	146	121	59	119
FTL_RS11185	224	215	297	251	345	287	1088	653	883	682	254	797
FTL_RS11190	98	55	145	132	173	131	1435	1189	1394	911	274	1453
FTL_RS11205	275	91	350	432	336	427	1451	905	1214	1724	839	1266
FTL_RS11225	29	6	27	27	45	43	125	364	530	565	148	510
FTL_RS11235	105	20	111	92	169	99	117	51	63	100	40	82
FTL_RS11240	466	393	496	291	613	326	245	118	151	209	136	127
FTL_RS11245	1721	758	1771	1595	1794	1512	861	1304	1964	2634	969	2171
FTL_RS11250	182	91	93	97	114	106	77	39	44	49	37	55
FTL_RS11255	1068	871	871	711	1112	850	751	661	817	1232	589	839
FTL_RS11260	241	122	250	263	352	253	600	378	507	645	426	490
FTL_RS11265	881	219	1179	1343	1555	1213	608	439	591	527	374	635
FTL_RS11280	6	4	8	27	11	8	64	20	32	63	23	40
FTL_RS11285	1	0	2	1	2	2	4	3	2	2	3	3
FTL_RS11290	13	9	15	24	8	15	36	22	33	69	46	36
FTL_RS11295	33	10	53	69	61	77	157	211	301	682	332	265
FTL_RS11300	114	33	195	215	164	192	533	477	697	752	319	683
FTL_RS11305	878	324	939	899	993	866	244	263	277	317	267	354
FTL_RS11310	24	16	30	28	19	28	2785	3008	4004	3566	1161	4256
FTL_RS11315	230	138	349	307	267	324	232	241	414	489	307	395
FTL_RS11320	589	222	692	754	630	678	449	592	904	1144	1058	842
FTL_RS11325	80	64	108	85	110	98	16	28	40	28	34	38
FTL_RS11330	5	0	10	5	12	7	5	5	5	2	3	5
FTL_RS11335	78	20	140	130	134	145	206	207	354	287	105	336
FTL_RS11340	39	7	74	106	95	78	98	108	143	143	57	171
FTL_RS11345	15	1	17	38	24	16	53	71	85	47	24	109
FTL_RS11350	47	16	62	88	61	83	153	145	210	169	80	181
FTL_RS11355	99	23	167	214	130	154	135	178	278	214	140	288
FTL_RS11360	2860	3727	3432	2625	3407	2612	441	355	562	620	1163	472
FTL_RS11365	724	400	993	1013	1010	892	641	484	743	810	548	605
FTL_RS11370	222	79	385	442	305	352	537	375	548	549	340	492
FTL_RS11375	123	101	140	157	128	118	205	126	137	186	107	163
FTL_RS11380	1759	987	2120	2011	2039	1955	1888	1849	2356	1990	1022	2328
FTL_RS11385	1004	614	1380	1463	1338	1413	1034	1279	1650	1337	785	1651
FTL_RS11390	126	28	159	165	154	119	255	346	364	289	133	429
FTL_RS11395	434	80	532	587	510	552	640	367	475	678	358	543
FTL_RS11400	819	318	947	759	1040	839	424	474	633	498	342	604
FTL_RS11415	69	60	88	64	61	63	99	78	97	168	151	91
FTL_RS11420	1324	992	1640	1486	1938	1367	203	246	351	307	355	292
FTL_RS11430	2318	1531	2853	2508	2871	2624	1236	1115	1390	1342	919	1443
FTL_RS11435	11	1	13	13	17	11	6	4	5	0	2	8
FTL_RS11440	16340	7958	16784	11500	17119	13386	312	439	607	591	1618	599
FTL_RS11445	569	265	692	656	761	661	251	152	194	321	234	187
FTL_RS11450	56	25	67	94	68	80	63	22	12	55	22	15
FTL_RS11455	37	5	53	58	35	113	31	21	20	33	23	30
FTL_RS11460	15	3	23	31	28	36	106	87	117	168	100	93
FTL_RS11465	92	62	139	93	155	124	69	92	100	88	64	112
FTL_RS11470	369	246	529	434	596	521	151	145	200	252	165	214
FTL_RS11475	465	222	640	677	651	649	265	260	381	402	249	352
FTL_RS11480	22	10	37	30	41	45	23	21	26	33	18	29
FTL_RS11490	811	285	971	1167	984	1164	1786	1199	1576	2160	828	1612
FTL_RS11495	393	144	567	711	508	652	755	482	677	1206	397	687
FTL_RS11500	518	717	628	571	564	638	266	192	325	400	249	355
FTL_RS11505	205	81	276	204	296	244	136	109	135	191	110	184
FTL_RS11510	387	93	605	625	633	653	756	529	638	1169	553	692
FTL_RS11515	588	152	836	937	809	971	1355	1369	1746	2242	1154	1824
FTL_RS11520	106	56	136	106	115	110	207	93	102	302	117	122
FTL_RS11525	7	1	6	1	1	7	15	8	16	31	9	14
FTL_RS11530	62	26	63	107	82	81	118	109	124	231	73	155
FTL_RS11535	80	28	99	84	88	84	36	58	69	76	29	69
FTL_RS11540	157	43	93	88	105	149	89	37	36	97	42	64
FTL_RS11545	1608	1071	1919	1764	1634	1595	1622	1597	1923	1754	808	2079
FTL_RS11550	30	33	67	51	60	50	184	139	177	195	87	177
FTL_RS11555	1155	618	1552	1477	1490	1399	12148	9298	11459	8286	3742	12223
FTL_RS11560	370	177	509	539	478	616	5765	2734	3236	3583	1582	3531
FTL_RS11565	0	0	0	0	0	0	0	1	0	0	0	0
FTL_RS11570	7430	2447	11311	18109	10081	15245	5239	4585	5959	10643	4944	5970
FTL_RS11575	87	46	145	109	115	137	164	146	216	244	112	227
FTL_RS11580	76	33	74	84	75	81	142	96	155	236	76	141
FTL_RS11585	1914	1314	2496	2016	2516	1928	639	607	728	1304	725	796
FTL_RS11595	6	1	8	3	4	6	78	50	81	77	29	80
FTL_RS11600	39	7	41	42	25	39	159	101	132	163	66	162
FTL_RS11605	92	53	140	150	157	120	170	119	179	229	148	176
FTL_RS11610	8	1	3	9	6	6	7	3	13	17	3	9
FTL_RS11615	37	38	55	55	67	45	15	22	18	30	39	22
FTL_RS11620	730	321	955	716	1047	775	580	652	917	661	475	844
FTL_RS11625	49	18	69	51	72	66	105	91	109	104	74	104
FTL_RS11630	78	32	157	139	114	155	450	376	456	433	248	519
FTL_RS11635	640	222	1008	1096	1056	1141	853	893	1235	1071	884	1193
FTL_RS11640	164	69	196	292	200	252	310	295	439	721	388	458
FTL_RS11645	71	25	76	96	47	98	163	129	202	323	152	182
FTL_RS11650	154	62	224	195	228	247	1198	1206	1605	945	472	1678
FTL_RS11655	331	186	473	422	497	428	764	918	1170	805	655	1183
FTL_RS11660	167	136	213	238	207	224	6234	4568	5292	4913	2285	5370
FTL_RS11665	174	126	184	212	173	203	5273	4186	4359	4097	2095	4948
FTL_RS11670	34	18	31	35	44	36	127	83	88	95	68	115
FTL_RS11675	112	45	153	137	152	139	359	302	382	392	181	358
FTL_RS11680	7	8	4	9	11	9	43	38	39	42	21	44
FTL_RS11685	232	85	315	382	280	372	1010	645	919	806	513	843
FTL_RS11690	5	4	4	3	6	7	3	1	3	5	2	6
FTL_RS11695	377	96	488	498	481	531	229	309	465	409	266	426
FTL_RS11700	86	35	84	89	97	81	31	47	47	38	31	56
FTL_RS11705	45	8	62	99	48	92	31	42	63	36	40	66
FTL_RS11710	24	5	29	40	32	38	20	13	44	28	24	38
FTL_RS11715	51	26	76	73	97	62	122	116	136	135	85	154
FTL_RS11720	262	98	386	460	420	424	804	506	727	681	487	663
FTL_RS11725	770	481	923	1091	986	1116	3443	3140	4074	2300	1555	4226
FTL_RS11730	244	284	221	227	281	253	138	119	196	169	171	176
FTL_RS11735	2	0	1	1	2	0	0	0	0	0	2	0
FTL_RS11740	33	13	34	21	54	27	6	10	18	10	12	10
FTL_RS11745	43	8	40	33	46	49	67	64	60	109	60	86
FTL_RS11750	77	33	101	84	72	81	140	133	181	127	73	188
FTL_RS11755	965	570	1207	1101	1205	1132	6006	3354	4835	4669	2605	4426
FTL_RS11760	1012	462	1412	1612	1520	1546	7048	6211	8387	6534	3299	8460
FTL_RS11765	1	0	2	3	1	5	1	3	1	0	4	0
FTL_RS11770	0	2	4	2	3	3	102	104	145	115	37	150
FTL_RS11775	66	16	92	97	82	98	233	103	152	235	141	165
FTL_RS11780	336	147	453	432	435	447	1396	1058	1209	1439	765	1221
FTL_RS11785	132	140	75	80	100	70	63	94	99	75	75	127
FTL_RS11790	23719	29533	35193	21575	38886	25399	3830	8733	10771	6888	11717	10499
FTL_RS11795	217	293	208	143	269	167	204	460	573	385	392	682
FTL_RS11800	0	3	4	3	6	4	21	9	9	7	9	18
FTL_RS11805	33	12	42	22	37	36	211	111	159	256	110	139
FTL_RS11810	194	140	223	253	266	219	131	102	138	233	146	150
FTL_RS11815	0	0	1	1	0	0	1	0	0	0	1	1
FTL_RS11820	14	7	3	18	12	6	10	9	19	17	5	20
FTL_RS11825	681	750	719	613	749	703	572	507	674	703	427	594
FTL_RS11830	335	318	465	375	471	422	901	1058	1147	1011	602	1293
FTL_RS11835	209	77	240	328	302	282	432	396	514	505	294	456
FTL_RS11840	3	0	6	8	2	5	1	3	5	5	6	7
FTL_RS11845	210	65	260	259	237	289	705	635	708	797	376	831
FTL_RS11850	995	271	1227	1505	1302	1441	8795	8053	9394	8641	3425	9077
FTL_RS11855	642	272	757	845	736	880	2275	2545	3096	2781	1272	3239
FTL_RS11860	289	150	316	266	289	299	304	305	367	370	203	402
FTL_RS11865	1425	285	1685	1779	2017	1830	3083	1916	2421	2834	1646	2386
FTL_RS11870	3351	1248	3423	2922	3711	3175	1588	881	1181	1351	1012	1259
FTL_RS11875	233	72	301	348	278	352	905	670	843	1119	561	885
FTL_RS11880	305	164	396	609	386	538	1710	1190	1390	1854	941	1434
FTL_RS11885	2018	507	3166	2985	3829	3128	10660	8026	10500	10300	4941	10137
FTL_RS11890	761	185	1033	1032	1066	1115	7402	5488	7513	8998	3314	7469
FTL_RS11895	0	0	0	0	1	1	2	0	2	2	2	2
FTL_RS11900	0	0	3	1	3	0	13	11	9	8	9	12
FTL_RS11905	33	19	38	44	48	40	46	46	84	116	82	77
FTL_RS11910	30	18	33	28	24	19	38	48	52	24	25	58
FTL_RS11915	334	173	329	328	357	358	277	487	793	501	276	815
FTL_RS11920	253	70	409	424	408	453	792	730	937	731	447	785
FTL_RS11925	572	201	782	884	826	824	972	831	1112	1024	629	1150
FTL_RS11930	322	81	372	478	310	424	68	59	81	86	136	92
FTL_RS11935	686	562	809	959	779	929	137	178	225	230	339	233
FTL_RS11940	46	56	44	57	44	51	10	8	16	12	13	20
FTL_RS11945	502	287	704	531	662	593	405	527	610	568	338	658
FTL_RS11950	1	0	2	0	2	2	0	1	0	0	1	3
__no_feature	8577069	8935275	7795907	6905457	7014092	8533698	6310866	6124794	7623373	9006474	10788740	7318747
__ambiguous	0	0	1	0	1	1	2	0	1	0	3	2
__too_low_aQual	0	0	0	0	0	0	0	0	0	0	0	0
__not_aligned	0	0	0	0	0	0	0	0	0	0	0	0
__alignment_not_unique	5832498	6512067	4339600	3755548	3473231	5354621	3483839	3245452	4080284	3838030	5816349	4159583

## Sheet: Nanopore_LVS_counts
ID	T24.1	T24.2	T24.3	T336.1	T336.2	T336.3
FTL_RS00005	306	52	398	22	52	61
FTL_RS00010	11	2	32	5	7	17
FTL_RS00015	6	2	10	1	2	0
FTL_RS00030	0	0	0	2	2	4
FTL_RS00035	2	0	5	3	6	6
FTL_RS00045	24	4	24	3	9	12
FTL_RS00050	470	11	319	13	62	64
FTL_RS00055	21	3	50	2	2	6
FTL_RS00060	4	0	8	2	0	6
FTL_RS00065	68	11	69	12	26	18
FTL_RS00070	1	1	6	0	1	4
FTL_RS00075	7	2	17	1	1	5
FTL_RS00080	17	2	14	14	12	7
FTL_RS00085	64	18	85	48	52	141
FTL_RS00095	15	4	38	24	18	25
FTL_RS00105	93	5	84	9	20	20
FTL_RS00110	2	1	3	0	1	12
FTL_RS00115	0	0	0	1	1	1
FTL_RS00130	19	5	46	7	5	18
FTL_RS00135	0	0	1	0	0	3
FTL_RS00140	105	39	201	9	12	15
FTL_RS00145	0	1	5	6	3	10
FTL_RS00150	37	1	91	74	57	156
FTL_RS00155	20	1	38	48	41	110
FTL_RS00160	6	0	8	4	6	19
FTL_RS00165	3	0	7	11	2	20
FTL_RS00170	17	0	15	9	13	45
FTL_RS00175	591	86	993	168	149	232
FTL_RS00185	0	0	1	0	1	4
FTL_RS00190	0	0	1	2	0	4
FTL_RS00195	32	0	35	34	16	79
FTL_RS00200	520	109	1189	797	640	1060
FTL_RS00205	51	8	156	26	34	45
FTL_RS00210	1	0	1	0	0	4
FTL_RS00215	0	0	2	3	2	7
FTL_RS00220	3	0	2	7	2	4
FTL_RS00225	5	0	4	2	1	9
FTL_RS00230	8	1	11	47	20	77
FTL_RS00235	3	0	12	3	1	4
FTL_RS00240	12	3	17	2	0	7
FTL_RS00245	0	0	0	0	1	1
FTL_RS00250	1	0	1	2	1	6
FTL_RS00255	3	0	7	2	7	6
FTL_RS00260	0	0	1	6	1	6
FTL_RS00285	4	0	3	20	13	30
FTL_RS00295	32	1	60	11	13	27
FTL_RS00300	0	3	7	1	1	1
FTL_RS00305	8	2	23	5	6	12
FTL_RS00310	4	0	17	0	1	7
FTL_RS00315	1	1	8	4	6	12
FTL_RS00320	8	2	27	4	2	14
FTL_RS00325	5	0	9	3	3	12
FTL_RS00330	7	0	3	45	29	52
FTL_RS00340	20	1	36	25	29	46
FTL_RS00345	2	0	3	9	7	8
FTL_RS00350	10	8	49	3	8	12
FTL_RS00355	84	10	79	382	561	470
FTL_RS00360	9	2	24	69	101	168
FTL_RS00365	28	8	48	28	25	82
FTL_RS00370	35	4	65	26	33	93
FTL_RS00375	90	9	80	13	25	39
FTL_RS00380	7	0	15	18	12	52
FTL_RS00385	1	2	3	4	1	14
FTL_RS00390	8	2	1	6	10	26
FTL_RS00395	0	1	2	5	4	5
FTL_RS00410	1	0	6	6	13	51
FTL_RS00415	0	0	5	1	4	5
FTL_RS00420	11	0	12	6	5	19
FTL_RS00425	10	0	17	25	22	60
FTL_RS00430	20	1	20	20	33	74
FTL_RS00435	26	4	32	64	31	109
FTL_RS00440	19	5	25	7	13	32
FTL_RS00445	29	2	29	36	26	73
FTL_RS00450	2	2	4	46	35	181
FTL_RS00455	0	0	2	75	30	177
FTL_RS00460	23	3	23	188	76	271
FTL_RS00465	14	0	19	65	36	125
FTL_RS00470	186	17	394	251	348	578
FTL_RS00475	8	1	9	3	2	3
FTL_RS00480	84	16	315	49	127	144
FTL_RS00485	5	2	10	4	6	7
FTL_RS00490	88	13	161	19	31	44
FTL_RS00495	6	2	18	3	7	36
FTL_RS00500	17	3	32	25	23	50
FTL_RS00505	6	2	19	1	4	5
FTL_RS00510	4	2	18	0	1	2
FTL_RS00515	48	11	121	3	6	12
FTL_RS00520	1	0	2	0	2	2
FTL_RS00535	1	0	7	6	5	18
FTL_RS00550	83	18	240	53	188	157
FTL_RS00555	359	76	1059	129	315	312
FTL_RS00560	448	60	1083	43	86	106
FTL_RS00565	83	16	271	231	491	642
FTL_RS00570	5	0	11	8	2	11
FTL_RS00575	352	25	1061	921	1358	2180
FTL_RS00580	32	4	70	91	192	209
FTL_RS00585	21	3	68	120	264	272
FTL_RS00590	8	1	16	28	41	51
FTL_RS00595	34	5	55	113	272	213
FTL_RS00600	4	3	8	15	30	25
FTL_RS00605	14	3	45	42	102	111
FTL_RS00610	5	1	19	113	331	263
FTL_RS00615	15	0	59	62	175	127
FTL_RS00620	150	18	290	346	823	689
FTL_RS00625	229	31	389	465	1293	979
FTL_RS00655	76	9	101	22	45	84
FTL_RS00670	45	11	55	19	9	28
FTL_RS00675	16	5	19	4	9	11
FTL_RS00680	203	22	133	43	75	102
FTL_RS00685	27	4	32	7	5	18
FTL_RS00690	1	0	0	0	0	1
FTL_RS00710	19	5	76	4	4	15
FTL_RS00715	12	3	13	2	1	7
FTL_RS00720	47	8	71	11	13	43
FTL_RS00725	19	4	18	2	5	7
FTL_RS00730	10	0	19	6	12	15
FTL_RS00735	0	2	2	0	0	1
FTL_RS00740	7	6	15	11	15	33
FTL_RS00745	1	0	5	2	7	13
FTL_RS00750	2	0	6	2	1	6
FTL_RS00755	22	7	73	3	14	29
FTL_RS00760	13	1	11	4	6	11
FTL_RS00765	9	0	15	5	5	11
FTL_RS00770	29	6	90	15	6	36
FTL_RS00775	8	5	14	15	8	42
FTL_RS00780	5	0	15	3	5	10
FTL_RS00785	1	1	1	2	1	3
FTL_RS00790	5	3	8	20	6	41
FTL_RS00815	0	0	2	5	5	20
FTL_RS00820	1	0	3	4	1	16
FTL_RS00830	7	1	8	18	23	72
FTL_RS00835	40	5	78	87	103	116
FTL_RS00840	30	7	85	54	47	124
FTL_RS00845	8	2	16	224	196	523
FTL_RS00850	59	12	132	386	514	702
FTL_RS00855	74	13	132	66	63	106
FTL_RS00860	1	0	0	24	9	30
FTL_RS00865	0	0	0	0	0	0
FTL_RS00885	220	26	348	284	218	470
FTL_RS00890	11	0	15	51	28	68
FTL_RS00895	6	1	10	18	12	44
FTL_RS00900	3	3	6	3	2	7
FTL_RS00905	1	0	1	0	0	2
FTL_RS00910	6	0	8	11	7	15
FTL_RS00915	15	2	20	15	8	20
FTL_RS00920	4	0	6	1	1	1
FTL_RS00925	22	2	37	0	7	12
FTL_RS00930	1	2	9	0	0	1
FTL_RS00935	57	8	134	17	61	100
FTL_RS00940	27	12	96	4	8	24
FTL_RS00945	33	8	36	3	7	16
FTL_RS00950	19	2	25	23	20	37
FTL_RS00955	173	29	308	66	71	151
FTL_RS00960	0	0	2	1	4	2
FTL_RS00965	6	0	11	8	4	19
FTL_RS00970	23	3	21	28	19	63
FTL_RS00975	4	0	8	14	6	23
FTL_RS00990	13	1	17	27	26	79
FTL_RS00995	40	9	58	10	5	19
FTL_RS01000	2	0	0	1	1	0
FTL_RS01005	51	13	90	11	17	40
FTL_RS01010	373	42	312	23	55	122
FTL_RS01015	6	3	13	8	1	16
FTL_RS01020	17	10	22	1	5	1
FTL_RS01025	203	40	290	22	33	83
FTL_RS01030	4	0	7	2	0	12
FTL_RS01035	3	0	3	0	0	0
FTL_RS01040	2	1	6	1	1	5
FTL_RS01045	47	9	145	13	30	48
FTL_RS01050	212	21	205	9	12	25
FTL_RS01055	3	1	5	1	1	3
FTL_RS01060	0	0	1	0	0	0
FTL_RS01065	40	3	50	7	8	13
FTL_RS01070	3	0	4	1	2	5
FTL_RS01075	0	0	0	0	0	0
FTL_RS01080	3	1	1	2	4	12
FTL_RS01085	8	0	8	9	18	35
FTL_RS01090	40	10	115	23	27	33
FTL_RS01095	13	0	34	15	24	30
FTL_RS01100	4	2	20	2	0	5
FTL_RS01105	1	0	3	0	1	2
FTL_RS01110	4	2	9	2	0	6
FTL_RS01115	137	15	124	84	48	97
FTL_RS01120	34	7	78	96	53	108
FTL_RS01125	28	7	40	150	83	231
FTL_RS01130	0	0	9	2	4	9
FTL_RS01135	8	2	10	0	1	7
FTL_RS01140	6	0	15	5	2	11
FTL_RS01145	0	0	0	0	0	1
FTL_RS01150	4	0	15	5	8	25
FTL_RS01155	19	0	25	7	7	17
FTL_RS01160	10	3	14	33	9	48
FTL_RS01165	4	0	4	6	6	7
FTL_RS01170	6	2	13	22	7	23
FTL_RS01180	12	1	27	22	15	50
FTL_RS01185	83	7	81	7	13	41
FTL_RS01190	478	74	667	110	223	448
FTL_RS01195	734	110	606	67	131	202
FTL_RS01200	16	1	18	0	2	0
FTL_RS01205	144	22	156	45	107	166
FTL_RS01210	11	3	21	2	4	4
FTL_RS01215	20	6	56	8	16	24
FTL_RS01220	2	0	2	0	2	3
FTL_RS01225	0	0	1	0	0	0
FTL_RS01230	23	4	27	1	0	1
FTL_RS01235	789	148	1005	97	188	309
FTL_RS01240	256	23	247	34	49	91
FTL_RS01245	2	1	9	0	0	2
FTL_RS01250	29	6	43	4	5	22
FTL_RS01255	199	36	266	30	59	74
FTL_RS01260	11	8	21	4	8	10
FTL_RS01265	99	20	125	27	61	105
FTL_RS01270	27	7	52	7	30	36
FTL_RS01275	51	12	99	33	38	58
FTL_RS01280	548	144	985	137	330	416
FTL_RS01285	70	24	127	21	29	60
FTL_RS01290	405	93	911	57	110	222
FTL_RS01295	2	3	9	1	3	1
FTL_RS01300	24	4	42	14	16	35
FTL_RS01305	43	8	54	0	8	2
FTL_RS01310	43	8	73	5	18	25
FTL_RS01315	8	5	12	2	2	15
FTL_RS01320	11	2	21	1	6	8
FTL_RS01325	263	54	504	55	122	172
FTL_RS01330	22	5	43	6	17	34
FTL_RS01335	31	7	48	11	20	18
FTL_RS01340	10	3	22	3	8	19
FTL_RS01345	14	2	10	0	2	11
FTL_RS01350	416	62	358	50	93	162
FTL_RS01355	0	0	1	0	0	1
FTL_RS01360	12	7	12	1	3	5
FTL_RS01365	4	3	7	4	1	4
FTL_RS01370	30	11	46	5	25	57
FTL_RS01375	71	10	77	12	20	34
FTL_RS01380	7	4	14	0	0	5
FTL_RS01390	8	0	7	4	1	12
FTL_RS01395	609	58	504	52	71	90
FTL_RS01410	499	38	639	110	148	306
FTL_RS01425	88	9	71	3	3	17
FTL_RS01430	0	0	2	5	6	6
FTL_RS01435	0	0	0	0	0	1
FTL_RS01440	0	0	3	2	0	3
FTL_RS01445	2	0	5	4	2	1
FTL_RS01450	5	2	12	0	1	0
FTL_RS01455	0	1	1	0	1	2
FTL_RS01460	10	3	18	4	1	4
FTL_RS01465	21	0	27	15	12	23
FTL_RS01470	0	0	4	0	0	3
FTL_RS01475	0	0	1	0	0	1
FTL_RS01480	0	0	1	0	2	3
FTL_RS01485	260	30	622	158	302	353
FTL_RS01490	7	2	18	17	17	38
FTL_RS01495	9	3	8	38	17	72
FTL_RS01500	54	16	125	77	70	98
FTL_RS01505	187	33	209	282	212	522
FTL_RS01510	3	1	23	26	19	58
FTL_RS01515	5	0	5	16	12	42
FTL_RS01520	0	0	2	21	17	62
FTL_RS01525	3	0	7	11	18	32
FTL_RS01530	27	1	25	13	11	28
FTL_RS01535	17	4	24	9	3	10
FTL_RS01540	22	2	25	6	4	16
FTL_RS01550	4	1	25	1	3	9
FTL_RS01555	18	1	22	6	7	13
FTL_RS01560	122	11	231	22	62	105
FTL_RS01565	15	4	55	14	32	44
FTL_RS01570	3	0	10	3	3	5
FTL_RS01575	288	52	618	145	164	300
FTL_RS01580	5	2	8	1	4	7
FTL_RS01585	1	0	1	0	1	2
FTL_RS01590	1	0	1	7	3	13
FTL_RS01595	2	0	4	4	2	5
FTL_RS01605	4	2	12	14	15	35
FTL_RS01610	149	26	166	12	7	24
FTL_RS01615	83	15	108	13	17	58
FTL_RS01630	49	12	62	10	12	38
FTL_RS01635	3	1	6	0	0	2
FTL_RS01640	190	28	265	24	64	142
FTL_RS01645	47	12	49	2	6	5
FTL_RS01650	91	8	139	22	35	137
FTL_RS01665	9	0	3	1	0	6
FTL_RS01670	16	4	14	10	18	38
FTL_RS01675	8	1	22	1	6	12
FTL_RS01680	3	1	20	3	7	13
FTL_RS01685	3	0	8	15	10	51
FTL_RS01690	3	1	7	7	5	10
FTL_RS01695	4	0	5	1	2	15
FTL_RS01700	1	1	3	3	2	3
FTL_RS01705	29	1	74	5	21	41
FTL_RS01710	4	0	6	0	2	2
FTL_RS01715	58	7	52	13	23	39
FTL_RS01720	3	0	4	1	1	4
FTL_RS01725	9	2	21	3	5	3
FTL_RS01730	0	0	0	0	0	0
FTL_RS01735	12	11	41	2	6	8
FTL_RS01740	10	0	10	1	1	6
FTL_RS01745	42	6	51	56	79	88
FTL_RS01750	32	4	134	17	8	25
FTL_RS01755	1	1	9	1	1	1
FTL_RS01760	13	4	19	1	5	11
FTL_RS01765	6	0	10	2	3	11
FTL_RS01770	8	3	10	18	12	27
FTL_RS01785	1	0	0	0	0	3
FTL_RS01800	22	2	14	27	25	30
FTL_RS01805	2	0	5	15	10	67
FTL_RS01810	3	0	2	14	8	29
FTL_RS01815	4	0	7	3	1	12
FTL_RS01820	0	0	3	1	5	9
FTL_RS01835	13	3	14	14	8	35
FTL_RS01840	0	0	2	3	0	4
FTL_RS01855	2	0	3	1	1	1
FTL_RS01860	5	0	11	5	3	18
FTL_RS01865	0	0	0	0	0	0
FTL_RS01870	48	10	38	16	14	51
FTL_RS01875	12	0	40	3	8	13
FTL_RS01890	14	4	30	5	10	17
FTL_RS01895	61	6	119	22	58	72
FTL_RS01900	55	10	52	3	16	18
FTL_RS01905	25	0	19	3	4	9
FTL_RS01910	1	0	0	0	1	0
FTL_RS01915	1	2	6	7	3	5
FTL_RS01920	4	0	0	1	1	0
FTL_RS01925	0	0	1	0	0	0
FTL_RS01930	0	0	1	0	0	0
FTL_RS01940	9	0	4	0	3	9
FTL_RS01945	4	0	7	2	9	6
FTL_RS01950	14	2	22	5	8	13
FTL_RS01955	33	2	66	5	5	18
FTL_RS01960	10	1	11	2	1	5
FTL_RS01965	10	1	14	3	4	7
FTL_RS01970	17	2	15	5	6	7
FTL_RS01975	0	0	14	1	3	3
FTL_RS01980	1	0	5	0	0	2
FTL_RS01985	11	4	30	2	3	6
FTL_RS01990	14	1	9	0	4	10
FTL_RS01995	2	1	2	0	1	2
FTL_RS02000	6	1	13	0	0	4
FTL_RS02005	115	10	123	13	26	69
FTL_RS02010	4	1	9	0	1	6
FTL_RS02015	4	0	10	2	4	4
FTL_RS02020	1	0	1	2	0	4
FTL_RS02035	6	1	9	0	3	3
FTL_RS02040	13	3	28	5	4	7
FTL_RS02045	32	4	31	3	6	10
FTL_RS02050	28	4	33	7	14	28
FTL_RS02055	17	3	31	13	16	37
FTL_RS02060	6	1	3	0	1	4
FTL_RS02065	6	0	14	3	6	16
FTL_RS02070	1	0	7	7	6	8
FTL_RS02075	6	0	17	16	14	52
FTL_RS02080	7	3	13	4	6	21
FTL_RS02085	0	0	0	0	1	0
FTL_RS02090	70	8	57	35	31	74
FTL_RS02095	11	3	41	8	17	27
FTL_RS02100	6	0	6	3	3	6
FTL_RS02105	73	10	119	51	69	152
FTL_RS02110	4	0	6	12	7	29
FTL_RS02120	6	2	6	6	5	6
FTL_RS02125	18	3	14	22	17	41
FTL_RS02130	274	37	465	85	149	152
FTL_RS02135	11	5	29	20	26	31
FTL_RS02140	49	6	54	18	33	39
FTL_RS02145	326	36	219	17	44	66
FTL_RS02150	1	0	0	0	0	1
FTL_RS02155	0	0	1	5	3	5
FTL_RS02165	0	0	1	1	0	0
FTL_RS02170	69	8	56	16	27	41
FTL_RS02175	4	0	12	1	0	4
FTL_RS02180	46	12	117	26	40	75
FTL_RS02185	15	9	42	5	4	14
FTL_RS02190	670	103	1166	420	348	453
FTL_RS02195	16	5	22	11	3	22
FTL_RS02200	12	2	29	37	37	97
FTL_RS02205	51	6	63	82	57	103
FTL_RS02210	14	4	37	12	10	30
FTL_RS02215	35	6	44	36	39	102
FTL_RS02220	5	1	5	1	1	5
FTL_RS02225	14	5	30	7	17	54
FTL_RS02230	6	0	13	16	7	39
FTL_RS02235	0	0	2	0	1	1
FTL_RS02240	14	2	19	6	4	25
FTL_RS02245	3	0	8	6	6	17
FTL_RS02250	494	42	377	39	87	148
FTL_RS02255	7	1	7	0	0	2
FTL_RS02260	241	25	277	46	137	188
FTL_RS02265	26	6	32	2	1	14
FTL_RS02290	46	8	121	12	7	18
FTL_RS02295	3	0	12	4	4	8
FTL_RS02300	168	22	187	39	46	92
FTL_RS02315	3	0	3	2	1	2
FTL_RS02345	8	0	3	3	5	17
FTL_RS02350	36	8	95	30	25	52
FTL_RS02355	124	21	193	5	5	12
FTL_RS02360	38	8	105	22	49	80
FTL_RS02365	17	1	14	5	6	17
FTL_RS02370	41	12	35	8	7	22
FTL_RS02375	14	2	15	2	6	10
FTL_RS02380	89	7	94	25	34	62
FTL_RS02385	64	9	103	24	17	50
FTL_RS02390	5	5	19	7	2	14
FTL_RS02395	99	19	320	10	44	51
FTL_RS02400	5	4	36	3	2	4
FTL_RS02405	3	2	4	0	1	2
FTL_RS02410	179	17	147	24	43	93
FTL_RS02415	95	30	112	56	68	85
FTL_RS02420	25	6	39	11	9	36
FTL_RS02425	163	21	145	86	90	175
FTL_RS02430	26	3	28	4	8	8
FTL_RS02435	7	4	15	16	7	19
FTL_RS02440	10	3	25	6	2	6
FTL_RS02445	47	6	45	43	29	66
FTL_RS02455	0	1	4	5	2	8
FTL_RS02465	9	0	13	0	1	6
FTL_RS02470	3	1	6	46	21	43
FTL_RS02475	62	6	47	315	261	524
FTL_RS02480	13	5	21	33	45	82
FTL_RS02490	13	2	21	30	27	64
FTL_RS02495	18	2	15	162	168	331
FTL_RS02500	15	1	15	81	59	156
FTL_RS02505	44	6	50	40	44	79
FTL_RS02510	6	0	8	1	4	5
FTL_RS02515	39	5	63	29	30	67
FTL_RS02520	54	9	73	66	51	95
FTL_RS02525	7	0	11	7	12	37
FTL_RS02530	32	9	43	14	27	47
FTL_RS02535	11	2	14	2	5	12
FTL_RS02540	27	3	17	17	18	53
FTL_RS02545	359	35	570	81	80	172
FTL_RS02550	216	25	210	135	107	262
FTL_RS02555	105	14	93	62	54	75
FTL_RS02560	11	0	9	8	9	22
FTL_RS02565	21	2	18	7	5	8
FTL_RS02570	24	1	14	34	22	59
FTL_RS02575	5	0	20	5	7	8
FTL_RS02580	54	4	45	23	31	72
FTL_RS02585	16	2	20	24	29	59
FTL_RS02590	2	0	2	6	5	8
FTL_RS02595	0	0	6	14	15	51
FTL_RS02600	1	1	2	21	12	28
FTL_RS02605	0	0	0	9	3	13
FTL_RS02610	1	0	8	2	0	4
FTL_RS02615	1	0	0	6	9	11
FTL_RS02620	2	0	3	52	24	105
FTL_RS02630	1	1	1	20	16	60
FTL_RS02645	1	0	1	4	5	11
FTL_RS02650	4	0	10	9	7	22
FTL_RS02655	7	0	6	2	4	4
FTL_RS02660	19	2	32	5	10	21
FTL_RS02665	2	0	1	1	3	5
FTL_RS02680	58	7	111	2	6	12
FTL_RS02685	0	0	5	5	3	2
FTL_RS02690	81	14	141	50	42	125
FTL_RS02695	210	35	218	45	48	102
FTL_RS02700	7	0	8	13	11	19
FTL_RS02705	5	0	1	1	1	3
FTL_RS02710	41	13	42	104	84	202
FTL_RS02715	14	3	38	8	10	23
FTL_RS02720	66	10	134	7	9	28
FTL_RS02725	99	48	301	6	14	23
FTL_RS02730	53	3	150	10	43	72
FTL_RS02735	22	6	78	7	12	25
FTL_RS02740	5	1	1	0	0	2
FTL_RS02745	16	1	24	3	13	12
FTL_RS02750	0	0	1	0	0	0
FTL_RS02755	177	19	169	42	50	101
FTL_RS02760	8	0	20	12	13	30
FTL_RS02770	55	9	121	29	23	36
FTL_RS02775	208	39	350	199	109	283
FTL_RS02780	14	2	25	85	52	196
FTL_RS02790	0	0	0	1	0	2
FTL_RS02795	440	46	388	102	171	210
FTL_RS02800	231	25	191	78	102	100
FTL_RS02805	71	21	111	62	51	126
FTL_RS02810	22	5	56	9	13	25
FTL_RS02815	796	102	1107	66	158	211
FTL_RS02820	83	13	136	56	86	122
FTL_RS02825	285	38	278	109	136	207
FTL_RS02830	44	5	45	130	119	226
FTL_RS02835	49	13	76	150	112	186
FTL_RS02840	5	2	1	34	22	38
FTL_RS02845	9	3	22	58	40	151
FTL_RS02855	37	4	98	21	18	46
FTL_RS02860	17	2	11	57	53	115
FTL_RS02865	208	42	246	95	115	96
FTL_RS02870	17	5	54	9	12	38
FTL_RS02875	5	0	4	2	2	4
FTL_RS02880	21	4	9	8	4	36
FTL_RS02885	85	22	99	85	46	124
FTL_RS02890	194	20	240	114	98	109
FTL_RS02895	15	6	54	47	29	66
FTL_RS02900	69	16	55	290	195	289
FTL_RS02905	163	19	283	436	272	364
FTL_RS02910	204	34	166	1107	721	1004
FTL_RS02915	0	0	1	40	20	73
FTL_RS02920	1	0	3	25	30	39
FTL_RS02925	4	1	13	7	4	16
FTL_RS02930	1	0	0	1	2	7
FTL_RS02935	2	1	1	10	15	35
FTL_RS02945	0	0	0	4	2	11
FTL_RS02950	0	0	2	4	1	9
FTL_RS02955	0	0	1	2	3	2
FTL_RS02965	26	2	23	1	1	7
FTL_RS02970	2	0	2	7	4	5
FTL_RS02975	24	4	78	11	29	80
FTL_RS02980	12	1	16	3	1	6
FTL_RS02985	11	7	10	1	1	4
FTL_RS02990	39	6	71	26	39	79
FTL_RS02995	13	1	24	4	18	14
FTL_RS03000	13	0	12	12	16	40
FTL_RS03005	2	0	3	6	5	8
FTL_RS03010	2	0	0	5	1	0
FTL_RS03020	79	2	28	42	32	65
FTL_RS03025	20	6	30	94	92	133
FTL_RS03030	8	3	20	10	12	21
FTL_RS03035	35	4	26	246	179	255
FTL_RS03040	6	1	4	8	2	8
FTL_RS03045	28	3	37	31	46	67
FTL_RS03050	138	14	258	52	84	114
FTL_RS03055	156	19	235	41	112	150
FTL_RS03060	183	10	209	64	140	133
FTL_RS03065	9	1	20	3	8	8
FTL_RS03070	591	56	732	86	296	321
FTL_RS03075	32	4	83	7	13	12
FTL_RS03080	86	7	93	69	45	137
FTL_RS03085	1	0	2	7	4	8
FTL_RS03090	70	13	106	42	73	98
FTL_RS03095	124	17	201	63	130	166
FTL_RS03100	43	14	126	166	313	401
FTL_RS03105	344	55	532	447	559	600
FTL_RS03110	84	16	128	165	308	256
FTL_RS03115	791	85	787	1733	1501	1892
FTL_RS03120	200	33	508	203	93	214
FTL_RS03125	68	4	99	82	107	152
FTL_RS03130	244	37	446	238	251	378
FTL_RS03135	86	7	112	105	108	182
FTL_RS03140	58	10	126	102	121	220
FTL_RS03145	9	1	21	28	15	95
FTL_RS03150	17	2	48	23	27	66
FTL_RS03155	34	7	45	27	43	77
FTL_RS03160	9	4	30	9	12	15
FTL_RS03175	26	2	23	40	23	98
FTL_RS03180	15	1	11	16	12	36
FTL_RS03185	33	5	28	28	25	95
FTL_RS03190	36	6	34	8	14	18
FTL_RS03195	19	4	34	36	20	63
FTL_RS03200	2	0	2	4	5	4
FTL_RS03210	1	0	1	10	8	25
FTL_RS03215	180	24	297	38	53	106
FTL_RS03225	1164	118	2377	499	746	1117
FTL_RS03230	3	0	4	2	2	2
FTL_RS03235	34	4	85	36	26	37
FTL_RS03245	1	1	6	21	10	40
FTL_RS03250	4	0	7	6	4	5
FTL_RS03255	5	1	12	9	11	24
FTL_RS03260	0	1	0	0	0	4
FTL_RS03265	13	1	13	1	6	4
FTL_RS03270	3	0	7	3	1	3
FTL_RS03275	0	0	3	1	4	5
FTL_RS03280	21	1	20	8	2	7
FTL_RS03285	7	3	10	8	14	17
FTL_RS03290	3	0	4	4	4	12
FTL_RS03305	1	0	0	1	1	3
FTL_RS03310	9	4	8	4	7	16
FTL_RS03315	2	0	5	1	4	10
FTL_RS03320	3	0	7	2	2	7
FTL_RS03325	0	1	1	0	0	0
FTL_RS03330	3	0	3	1	1	6
FTL_RS03335	15	3	19	6	5	11
FTL_RS03340	0	0	0	0	0	0
FTL_RS03345	1	0	0	0	0	0
FTL_RS03350	3	1	3	0	0	0
FTL_RS03355	2	0	5	0	1	2
FTL_RS03360	50	6	152	5	7	14
FTL_RS03365	2	1	2	4	6	13
FTL_RS03370	7	1	6	4	7	37
FTL_RS03375	7	0	12	1	2	5
FTL_RS03380	21	2	24	5	3	16
FTL_RS03395	11	0	8	10	33	70
FTL_RS03405	4	1	3	1	4	5
FTL_RS03410	17	1	52	8	3	13
FTL_RS03415	12	0	23	3	9	17
FTL_RS03420	5	2	7	6	8	22
FTL_RS03425	6	1	13	4	4	11
FTL_RS03430	42	5	72	96	106	165
FTL_RS03435	12	4	41	5	4	7
FTL_RS03440	5	1	3	5	5	9
FTL_RS03460	3	1	7	48	32	43
FTL_RS03465	9	0	28	2	7	6
FTL_RS03470	2	1	5	1	4	7
FTL_RS03475	13	0	10	4	7	11
FTL_RS03480	78	11	116	264	289	470
FTL_RS03485	0	1	0	1	0	3
FTL_RS03490	61	14	92	74	105	118
FTL_RS03495	62	11	102	247	281	390
FTL_RS03500	9	1	7	13	22	26
FTL_RS03505	5	0	8	5	2	9
FTL_RS03510	0	0	3	0	3	5
FTL_RS03515	3	2	9	2	3	8
FTL_RS03520	7	0	19	2	1	13
FTL_RS03525	36	7	95	6	6	13
FTL_RS03530	24	1	26	5	7	20
FTL_RS03535	0	0	1	0	0	1
FTL_RS03550	2	0	4	1	0	2
FTL_RS03555	7	0	8	3	6	8
FTL_RS03560	92	12	118	16	15	54
FTL_RS03580	1	0	3	1	2	5
FTL_RS03585	4	0	11	11	7	31
FTL_RS03590	4	1	4	7	3	12
FTL_RS03595	23	1	18	10	18	29
FTL_RS03600	23	2	19	19	34	52
FTL_RS03605	27	3	28	21	27	38
FTL_RS03610	1	0	0	2	3	10
FTL_RS03615	21	2	16	40	55	102
FTL_RS03620	18	9	27	7	15	51
FTL_RS03625	12	4	45	74	96	125
FTL_RS03630	1	1	2	6	3	7
FTL_RS03635	16	3	37	239	262	367
FTL_RS03640	4	1	3	47	57	106
FTL_RS03645	9	1	16	50	50	68
FTL_RS03650	8	0	23	15	16	26
FTL_RS03655	5	1	15	1	4	5
FTL_RS03660	4	2	9	1	1	7
FTL_RS03665	12	2	20	2	0	3
FTL_RS03670	3	2	7	1	1	4
FTL_RS03675	6	1	6	2	3	8
FTL_RS03680	99	12	104	7	35	52
FTL_RS03685	87	13	69	4	4	17
FTL_RS03690	27	4	37	5	11	21
FTL_RS03695	17	2	22	8	9	25
FTL_RS03700	20	5	30	6	12	18
FTL_RS03705	9	2	23	6	9	21
FTL_RS03710	37	6	50	10	14	28
FTL_RS03715	0	1	0	3	5	11
FTL_RS03720	0	0	5	8	8	21
FTL_RS03725	6	1	15	7	10	26
FTL_RS03730	4	0	9	1	4	9
FTL_RS03735	16	0	19	5	6	25
FTL_RS03740	9	0	13	3	1	4
FTL_RS03745	1218	130	1066	172	326	490
FTL_RS03750	54	11	151	15	29	34
FTL_RS03755	0	0	0	3	1	1
FTL_RS03760	7	2	5	2	1	1
FTL_RS03765	1	0	0	0	0	1
FTL_RS03770	21	3	24	19	47	54
FTL_RS03775	5	0	3	2	5	5
FTL_RS03780	3	2	13	4	10	15
FTL_RS03785	26	3	29	1	11	6
FTL_RS03790	12	2	20	2	5	8
FTL_RS03795	17	2	12	7	9	11
FTL_RS03800	6	1	16	5	2	5
FTL_RS03805	7	1	11	14	11	20
FTL_RS03810	33	2	40	5	8	27
FTL_RS03815	14	2	21	4	5	9
FTL_RS03820	42	6	95	43	50	82
FTL_RS03840	41	7	42	236	74	246
FTL_RS03850	19	1	44	9	6	15
FTL_RS03855	16	2	58	86	39	115
FTL_RS03860	7	0	6	2	3	18
FTL_RS03865	62	4	129	7	29	37
FTL_RS03870	36	6	40	25	10	26
FTL_RS03875	16	1	9	18	8	23
FTL_RS03880	4	1	8	0	2	4
FTL_RS03885	48	3	80	44	38	119
FTL_RS03890	17	6	27	4	19	23
FTL_RS03895	19	2	25	15	23	34
FTL_RS03900	13	3	34	11	18	25
FTL_RS03905	84	19	77	28	25	37
FTL_RS03910	1	0	1	4	0	3
FTL_RS03915	3	0	6	4	3	6
FTL_RS03920	4	1	15	5	1	9
FTL_RS03925	26	16	63	15	11	29
FTL_RS03930	7	7	20	53	47	77
FTL_RS03935	2	0	5	2	2	15
FTL_RS03940	54	15	137	29	33	57
FTL_RS03945	68	21	204	34	67	145
FTL_RS03950	4	2	2	8	6	10
FTL_RS03955	8	0	9	7	2	10
FTL_RS03960	173	32	232	53	40	78
FTL_RS03965	15	2	5	1	0	1
FTL_RS03970	4	2	4	0	2	3
FTL_RS03975	14	1	13	25	26	55
FTL_RS03980	14	2	8	2	3	21
FTL_RS03985	1	0	0	4	0	7
FTL_RS03990	12	3	9	9	3	19
FTL_RS03995	1	0	4	0	0	1
FTL_RS04000	213	21	311	6	24	24
FTL_RS04010	4	1	8	39	29	59
FTL_RS04020	7	1	11	24	20	33
FTL_RS04025	2	0	3	9	8	15
FTL_RS04035	1	1	5	11	9	7
FTL_RS04040	1	0	1	10	12	21
FTL_RS04045	3	0	5	46	36	140
FTL_RS04065	304	27	274	44	136	71
FTL_RS04070	5	1	5	0	0	1
FTL_RS04075	35	2	44	12	32	43
FTL_RS04080	2	1	1	2	11	9
FTL_RS04085	57	6	66	32	86	96
FTL_RS04090	6	3	17	2	10	17
FTL_RS04095	24	4	15	5	14	15
FTL_RS04100	0	0	4	1	1	6
FTL_RS04115	30	4	59	5	19	26
FTL_RS04120	278	30	295	20	28	38
FTL_RS04125	5	1	9	1	4	8
FTL_RS04130	6	0	8	13	35	71
FTL_RS04135	23	3	41	23	19	40
FTL_RS04140	354	33	371	63	83	117
FTL_RS04145	64	9	135	16	29	52
FTL_RS04150	42	11	70	9	12	30
FTL_RS04160	27	6	43	4	3	20
FTL_RS04165	153	26	349	18	26	40
FTL_RS04170	224	26	177	47	74	161
FTL_RS04175	10	0	29	3	4	13
FTL_RS04180	16	4	39	7	4	17
FTL_RS04185	41	5	37	19	12	41
FTL_RS04190	11	4	9	6	8	15
FTL_RS04200	3	0	17	13	9	19
FTL_RS04205	8	4	24	3	5	17
FTL_RS04210	1	2	3	2	1	7
FTL_RS04215	38	10	107	42	72	84
FTL_RS04220	2	0	1	0	0	2
FTL_RS04225	0	0	0	0	1	0
FTL_RS04230	1	1	5	8	14	18
FTL_RS04235	2	0	4	7	2	10
FTL_RS04240	15	2	20	8	18	27
FTL_RS04245	26	4	23	6	9	14
FTL_RS04250	27	4	51	5	12	5
FTL_RS04260	116	14	130	53	79	132
FTL_RS04265	197	37	257	142	255	295
FTL_RS04270	3	1	4	4	9	9
FTL_RS04275	27	2	33	21	21	46
FTL_RS04280	380	43	476	107	131	213
FTL_RS04285	87	8	112	32	23	68
FTL_RS04290	22	7	47	24	30	59
FTL_RS04295	32	5	57	7	19	31
FTL_RS04310	9	2	23	12	7	19
FTL_RS04315	9	1	8	1	4	8
FTL_RS04320	19	6	76	1	7	13
FTL_RS04335	4	0	8	1	1	1
FTL_RS04340	4	2	3	1	3	9
FTL_RS04345	10	4	21	2	11	16
FTL_RS04350	0	1	2	3	3	5
FTL_RS04355	0	0	1	0	0	0
FTL_RS04360	3	1	18	0	0	2
FTL_RS04365	5	4	33	3	12	23
FTL_RS04370	94	22	150	15	11	38
FTL_RS04375	13	0	15	3	3	8
FTL_RS04380	1837	141	1986	406	566	295
FTL_RS04385	45	8	105	952	1261	1223
FTL_RS04390	14	2	12	196	210	246
FTL_RS04395	16	1	30	705	906	1042
FTL_RS04400	23	4	59	1925	3611	1776
FTL_RS04405	17	4	39	1027	1442	1436
FTL_RS04410	94	14	162	4837	9014	5146
FTL_RS04415	1	1	9	209	270	247
FTL_RS04420	13	5	30	270	370	460
FTL_RS04425	0	0	4	1	1	10
FTL_RS04430	1	0	1	66	84	180
FTL_RS04435	1	0	6	3	4	10
FTL_RS04440	9	1	13	200	330	417
FTL_RS04445	1	0	10	48	64	131
FTL_RS04450	41	9	51	364	606	1097
FTL_RS04455	17	7	27	91	110	196
FTL_RS04465	1	0	2	8	3	28
FTL_RS04470	48	6	112	35	40	97
FTL_RS04475	3	0	2	7	3	7
FTL_RS04480	0	1	1	0	7	17
FTL_RS04485	0	0	0	3	1	3
FTL_RS04495	0	0	0	1	3	13
FTL_RS04500	0	0	3	2	0	6
FTL_RS04505	104	13	76	32	36	83
FTL_RS04510	23	3	24	23	23	48
FTL_RS04515	101	21	94	19	59	111
FTL_RS04520	55	13	78	55	68	140
FTL_RS04525	14	3	22	2	7	16
FTL_RS04530	164	19	244	38	50	82
FTL_RS04535	5	4	9	0	2	3
FTL_RS04540	4	1	15	9	6	20
FTL_RS04545	276	43	321	15	24	38
FTL_RS04550	1	0	2	3	5	1
FTL_RS04555	10	0	18	4	4	10
FTL_RS04560	279	30	215	13	23	36
FTL_RS04565	13	2	16	4	2	5
FTL_RS04570	8	1	41	4	3	7
FTL_RS04575	2	1	8	1	0	4
FTL_RS04585	3186	225	2031	236	399	589
FTL_RS04590	24	5	20	10	19	22
FTL_RS04595	140	21	155	90	74	198
FTL_RS04600	210	41	258	450	296	945
FTL_RS04605	118	24	242	67	60	205
FTL_RS04610	65	6	83	5	9	12
FTL_RS04615	20	1	19	6	9	19
FTL_RS04620	4	0	29	0	5	4
FTL_RS04625	48	10	86	9	26	40
FTL_RS04635	42	4	43	1	12	14
FTL_RS04640	27	3	32	2	5	8
FTL_RS04645	32	5	41	2	6	11
FTL_RS04650	23	5	43	18	38	56
FTL_RS04675	16	4	22	20	14	61
FTL_RS04680	66	5	87	29	36	62
FTL_RS04685	11	0	30	5	10	8
FTL_RS04690	25	2	20	13	8	22
FTL_RS04695	96	10	138	129	128	243
FTL_RS04700	17	2	50	1	3	4
FTL_RS04705	4	1	10	8	2	17
FTL_RS04710	0	0	2	2	11	4
FTL_RS04715	21	5	27	12	29	32
FTL_RS04720	29	4	61	25	82	80
FTL_RS04725	21	2	38	6	19	12
FTL_RS04730	2	0	8	0	1	6
FTL_RS04735	56	13	94	8	29	55
FTL_RS04740	177	16	183	25	38	39
FTL_RS04745	63	6	75	34	98	123
FTL_RS04750	11	1	20	4	9	11
FTL_RS04755	144	11	76	28	29	54
FTL_RS04760	0	2	5	5	5	10
FTL_RS04765	21	5	13	18	18	41
FTL_RS04770	13	3	33	20	22	48
FTL_RS04775	3	1	1	3	2	8
FTL_RS04780	2	0	2	0	0	1
FTL_RS04785	1	0	0	0	0	0
FTL_RS04790	48	8	42	14	8	17
FTL_RS04795	23	3	34	19	23	26
FTL_RS04800	93	11	120	28	30	37
FTL_RS04805	2	0	3	0	2	2
FTL_RS04810	14	4	31	1	8	7
FTL_RS04815	3	0	7	0	1	3
FTL_RS04820	1	0	11	3	11	14
FTL_RS04830	1	0	6	7	6	14
FTL_RS04835	7	0	9	3	1	11
FTL_RS04845	10	3	11	3	2	9
FTL_RS04850	38	1	39	7	20	12
FTL_RS04855	25	1	28	3	7	13
FTL_RS04860	6	1	33	0	2	8
FTL_RS04865	33	8	37	5	9	16
FTL_RS04875	0	0	1	1	0	0
FTL_RS04880	37	9	75	18	29	32
FTL_RS04885	3	1	4	0	2	5
FTL_RS04890	76	7	106	16	21	46
FTL_RS04895	17	1	23	2	5	13
FTL_RS04900	12	2	15	2	2	6
FTL_RS04905	16	3	26	4	5	12
FTL_RS04910	10	4	21	5	6	9
FTL_RS04915	6	0	10	0	1	1
FTL_RS04920	258	31	344	93	179	245
FTL_RS04925	83	14	159	19	38	40
FTL_RS04930	0	0	6	1	0	0
FTL_RS04935	24	3	19	3	7	13
FTL_RS04940	237	22	199	17	21	41
FTL_RS04960	21	2	37	3	12	10
FTL_RS04965	0	0	0	1	0	0
FTL_RS04970	5	0	10	5	2	9
FTL_RS04975	11	2	13	6	13	18
FTL_RS04980	0	1	4	2	0	4
FTL_RS04985	8	1	7	1	4	4
FTL_RS04990	2	1	6	2	1	1
FTL_RS05000	0	0	0	3	1	1
FTL_RS05010	27	6	40	73	53	115
FTL_RS05015	0	1	4	42	89	97
FTL_RS05020	18	0	13	131	334	273
FTL_RS05025	67	7	70	44	65	94
FTL_RS05030	46	5	38	172	305	264
FTL_RS05035	46	5	104	70	110	92
FTL_RS05040	123	12	209	124	220	199
FTL_RS05045	36	3	34	1	6	13
FTL_RS05050	4	0	8	1	0	3
FTL_RS05055	14	5	25	7	7	10
FTL_RS05060	3	1	3	0	0	0
FTL_RS05080	0	0	1	0	0	1
FTL_RS05085	7	0	7	4	10	12
FTL_RS05090	11	4	25	4	14	19
FTL_RS05095	7	1	18	0	0	0
FTL_RS05110	5	1	16	1	2	2
FTL_RS05115	1	0	6	0	0	3
FTL_RS05120	0	0	3	2	6	9
FTL_RS05125	0	0	4	0	2	0
FTL_RS05130	30	5	54	9	18	4
FTL_RS05135	7	2	24	6	16	20
FTL_RS05140	14	5	37	13	27	30
FTL_RS05150	3	0	0	0	1	0
FTL_RS05155	0	0	0	2	1	3
FTL_RS05160	0	0	3	2	2	4
FTL_RS05165	4	0	3	4	1	1
FTL_RS05170	37	3	50	1	8	21
FTL_RS05175	42	10	81	13	23	59
FTL_RS05180	16	5	27	8	9	33
FTL_RS05185	3	1	5	2	8	9
FTL_RS05190	16	4	18	2	3	14
FTL_RS05195	0	0	0	3	1	0
FTL_RS05210	3	0	3	1	1	1
FTL_RS05215	16	2	15	0	2	8
FTL_RS05220	3	1	4	3	4	6
FTL_RS05225	45	19	88	7	10	18
FTL_RS05230	4	1	3	0	0	0
FTL_RS05235	36	12	38	5	24	27
FTL_RS05240	52	5	68	9	29	29
FTL_RS05245	8	3	22	9	10	21
FTL_RS05250	58	5	43	25	21	19
FTL_RS05255	99	15	133	147	159	186
FTL_RS05260	6	0	5	9	5	11
FTL_RS05265	0	0	2	19	10	18
FTL_RS05270	2	2	3	6	6	10
FTL_RS05275	2	1	3	10	8	40
FTL_RS05280	0	0	0	2	0	3
FTL_RS05285	10	0	16	32	27	68
FTL_RS05290	70	8	79	151	119	328
FTL_RS05295	15	4	19	24	21	35
FTL_RS05300	2	0	5	2	0	4
FTL_RS05305	0	1	3	3	1	8
FTL_RS05310	4	0	13	1	4	13
FTL_RS05315	29	3	19	12	7	22
FTL_RS05320	10	5	35	5	5	12
FTL_RS05325	267	45	1464	18	25	32
FTL_RS05330	9	2	9	1	2	6
FTL_RS05335	16	2	12	1	2	7
FTL_RS05340	91	21	180	27	38	77
FTL_RS05345	20	1	28	10	15	63
FTL_RS05350	32	7	115	5	17	42
FTL_RS05355	362	44	795	76	180	193
FTL_RS05360	268	38	338	196	304	329
FTL_RS05365	64	15	131	229	149	372
FTL_RS05390	15	3	63	12	13	74
FTL_RS05395	2	0	3	2	1	3
FTL_RS05400	2	0	0	0	0	3
FTL_RS05405	66	10	69	10	28	53
FTL_RS05410	48	4	42	8	5	21
FTL_RS05415	25	4	40	7	19	12
FTL_RS05420	39	8	58	23	47	44
FTL_RS05425	27	4	30	23	43	44
FTL_RS05430	5	1	1	4	6	9
FTL_RS05435	8	1	11	5	6	11
FTL_RS05440	37	6	43	48	47	109
FTL_RS05445	1	0	2	0	1	2
FTL_RS05450	1	0	4	0	0	3
FTL_RS05455	186	23	172	20	44	60
FTL_RS05460	24	4	34	6	11	18
FTL_RS05465	25	5	68	11	16	27
FTL_RS05470	3	0	10	8	4	9
FTL_RS05475	56	9	121	3	15	19
FTL_RS05480	7	2	12	11	11	14
FTL_RS05485	23	1	47	5	16	19
FTL_RS05490	5	2	6	0	0	2
FTL_RS05495	0	0	0	0	0	0
FTL_RS05500	0	0	1	0	0	2
FTL_RS05505	0	0	1	0	1	3
FTL_RS05510	1	0	4	11	5	28
FTL_RS05515	10	1	24	46	26	83
FTL_RS05525	7	1	3	29	18	64
FTL_RS05530	3	3	7	4	8	11
FTL_RS05535	14	0	12	5	12	27
FTL_RS05540	21	2	21	2	5	7
FTL_RS05545	1	0	1	0	1	1
FTL_RS05550	9	4	19	14	15	51
FTL_RS05555	1	1	1	0	3	1
FTL_RS05560	3	0	5	0	3	7
FTL_RS05565	0	0	3	4	4	9
FTL_RS05570	38	2	34	4	9	10
FTL_RS05575	18	9	51	5	10	16
FTL_RS05590	7	0	24	3	5	5
FTL_RS05595	8	2	20	10	14	25
FTL_RS05610	9	2	40	2	0	2
FTL_RS05615	488	60	301	73	85	136
FTL_RS05620	64	14	46	47	30	79
FTL_RS05625	10	2	11	2	3	6
FTL_RS05630	33	6	49	28	30	46
FTL_RS05635	18	3	25	79	58	131
FTL_RS05640	2	0	3	4	2	4
FTL_RS05645	1	2	2	3	4	9
FTL_RS05650	7	6	18	83	113	123
FTL_RS05655	5	3	16	3	5	10
FTL_RS05660	5	0	7	8	7	22
FTL_RS05665	20	3	10	74	94	184
FTL_RS05670	8	3	8	5	8	17
FTL_RS05675	9	1	10	9	9	13
FTL_RS05680	36	5	40	14	35	56
FTL_RS05685	3	0	1	1	5	5
FTL_RS05690	3	1	1	3	2	2
FTL_RS05695	3	2	2	5	6	19
FTL_RS05720	1	0	0	2	1	2
FTL_RS05725	2	0	0	8	4	7
FTL_RS05730	0	0	1	0	0	1
FTL_RS05735	0	0	0	0	0	0
FTL_RS05750	1	0	1	6	3	7
FTL_RS05755	50	8	57	3	11	16
FTL_RS05760	8	1	17	15	10	37
FTL_RS05765	15	0	20	2	3	16
FTL_RS05770	15	1	5	6	4	20
FTL_RS05775	10	2	16	0	3	5
FTL_RS05780	13	3	18	7	14	41
FTL_RS05785	15	5	39	18	23	91
FTL_RS05790	226	18	227	38	55	101
FTL_RS05795	39	7	262	0	5	5
FTL_RS05800	66	17	137	76	75	174
FTL_RS05805	53	15	75	24	24	58
FTL_RS05810	74	9	119	17	16	32
FTL_RS05815	858	72	884	167	307	437
FTL_RS05820	5	0	17	0	1	1
FTL_RS05825	58	9	103	57	101	84
FTL_RS05830	215	25	236	37	83	82
FTL_RS05835	17	2	43	12	14	24
FTL_RS05840	43	6	69	14	35	51
FTL_RS05845	70	10	122	53	75	112
FTL_RS05850	17	2	21	3	13	19
FTL_RS05860	0	0	0	0	0	0
FTL_RS05875	2	1	7	1	11	29
FTL_RS05890	82	18	237	66	141	141
FTL_RS05895	361	60	1129	123	305	284
FTL_RS05900	473	49	1120	37	69	133
FTL_RS05905	93	16	243	257	516	660
FTL_RS05910	2	1	5	11	3	11
FTL_RS05915	310	37	1070	948	1382	2163
FTL_RS05920	22	2	69	92	194	215
FTL_RS05925	28	3	61	120	257	285
FTL_RS05930	4	0	15	16	30	51
FTL_RS05935	29	6	52	119	277	252
FTL_RS05940	6	1	6	7	28	26
FTL_RS05945	8	2	38	53	125	107
FTL_RS05950	11	2	33	87	368	234
FTL_RS05955	11	1	40	74	178	108
FTL_RS05960	170	22	298	345	877	688
FTL_RS05965	224	43	383	502	1381	967
FTL_RS05995	2	3	11	8	7	23
FTL_RS06000	56	7	139	45	102	141
FTL_RS06005	0	0	0	0	0	1
FTL_RS06020	0	0	0	0	0	0
FTL_RS06025	32	6	39	8	10	19
FTL_RS06030	3	0	19	0	2	2
FTL_RS06035	75	6	139	83	124	153
FTL_RS06040	37	12	106	53	76	68
FTL_RS06045	12	1	27	148	112	163
FTL_RS06050	14	2	34	179	220	352
FTL_RS06055	43	9	90	472	496	500
FTL_RS06060	2	1	3	4	4	8
FTL_RS06065	29	8	39	26	27	44
FTL_RS06070	12	5	29	2	1	4
FTL_RS06075	22	5	109	6	3	17
FTL_RS06080	19	1	15	17	27	26
FTL_RS06085	157	16	127	19	46	62
FTL_RS06090	47	18	206	93	170	218
FTL_RS06095	2216	148	2135	2109	2220	3337
FTL_RS06100	21	2	47	21	20	51
FTL_RS06105	1	0	1	2	5	10
FTL_RS06125	6	2	17	18	35	56
FTL_RS06130	27	2	33	32	42	49
FTL_RS06135	25	3	23	25	40	51
FTL_RS06140	6	2	40	16	8	25
FTL_RS06145	36	4	173	116	62	204
FTL_RS06150	0	0	9	2	3	9
FTL_RS06155	2	0	16	2	3	14
FTL_RS06160	9	2	7	9	12	29
FTL_RS06165	6	1	16	7	10	30
FTL_RS06170	2	0	9	7	7	19
FTL_RS06175	194	15	144	31	47	80
FTL_RS06180	4	1	8	6	3	7
FTL_RS06185	0	1	3	5	2	12
FTL_RS06190	2	1	7	2	5	5
FTL_RS06195	325	36	238	160	304	442
FTL_RS06200	35	7	36	123	89	201
FTL_RS06210	1	0	4	19	31	54
FTL_RS06215	4	0	6	8	10	17
FTL_RS06220	1	1	12	6	12	17
FTL_RS06225	8	3	28	34	29	38
FTL_RS06230	144	25	225	1430	1298	1245
FTL_RS06235	172	36	978	186	162	233
FTL_RS06240	2	0	8	72	31	105
FTL_RS06245	3	2	8	32	15	30
FTL_RS06250	0	0	1	2	2	3
FTL_RS06255	1	3	9	30	26	36
FTL_RS06260	3	1	9	1	4	6
FTL_RS06265	48	4	127	78	57	111
FTL_RS06275	14	3	7	72	37	76
FTL_RS06280	19	4	24	172	98	197
FTL_RS06285	85	10	64	336	257	379
FTL_RS06290	137	16	185	37	36	42
FTL_RS06295	16	1	13	15	7	28
FTL_RS06300	21	6	32	39	45	71
FTL_RS06315	4	0	6	2	5	1
FTL_RS06320	23	2	48	1	4	9
FTL_RS06325	1	0	1	0	1	0
FTL_RS06330	398	38	312	51	94	124
FTL_RS06335	21	2	16	6	9	14
FTL_RS06350	4	0	15	5	8	23
FTL_RS06355	0	1	4	1	0	1
FTL_RS06360	4	0	8	2	4	14
FTL_RS06365	24	0	18	10	16	12
FTL_RS06370	0	1	1	1	1	5
FTL_RS06375	17	4	22	6	5	12
FTL_RS06380	20	6	23	28	41	57
FTL_RS06385	0	0	3	1	1	1
FTL_RS06390	1	1	5	6	6	5
FTL_RS06395	4	3	16	11	14	33
FTL_RS06400	31	4	24	17	16	29
FTL_RS06405	31	1	49	8	2	7
FTL_RS06415	0	0	0	6	2	5
FTL_RS06420	17	3	55	4	5	11
FTL_RS06425	10	1	15	11	8	24
FTL_RS06430	12	2	31	17	18	36
FTL_RS06445	3	0	2	11	11	20
FTL_RS06450	23	2	34	26	28	35
FTL_RS06455	162	26	250	74	71	94
FTL_RS06460	163	24	241	44	24	56
FTL_RS06465	3323	234	6244	1195	808	1474
FTL_RS06470	143	23	158	1078	638	1640
FTL_RS06475	5	0	21	212	96	289
FTL_RS06480	17	5	30	534	192	623
FTL_RS06485	22	2	27	48	31	76
FTL_RS06490	93	9	95	106	105	202
FTL_RS06495	12	4	21	38	39	62
FTL_RS06500	20	3	26	104	74	154
FTL_RS06505	36	4	54	62	83	86
FTL_RS06510	13	3	22	25	16	61
FTL_RS06515	49	9	32	16	26	38
FTL_RS06520	4	0	1	21	26	92
FTL_RS06525	7	0	22	4	5	17
FTL_RS06535	1	0	3	15	10	26
FTL_RS06540	2	1	5	18	16	39
FTL_RS06545	30	3	33	17	33	43
FTL_RS06550	268	33	262	126	270	246
FTL_RS06555	49	9	44	9	32	31
FTL_RS06560	8	2	20	3	10	6
FTL_RS06565	29	5	29	6	5	25
FTL_RS06570	0	0	10	1	2	6
FTL_RS06580	1	1	0	3	2	5
FTL_RS06595	0	0	0	2	1	4
FTL_RS06600	24	4	96	45	42	56
FTL_RS06605	3	1	8	48	26	49
FTL_RS06615	2	0	3	10	6	11
FTL_RS06630	0	0	3	0	0	4
FTL_RS06635	16	4	34	6	3	10
FTL_RS06640	4	0	4	5	7	4
FTL_RS06645	14	4	31	13	16	26
FTL_RS06650	95	13	181	19	29	83
FTL_RS06655	49	5	42	31	33	43
FTL_RS06660	13	3	15	6	10	11
FTL_RS06665	34	3	65	13	16	22
FTL_RS06670	0	0	0	0	0	0
FTL_RS06675	23	1	24	8	3	6
FTL_RS06680	44	11	50	17	29	34
FTL_RS06685	8	0	12	4	1	3
FTL_RS06690	219	21	111	20	23	29
FTL_RS06705	1	0	0	3	2	4
FTL_RS06710	0	0	1	0	1	3
FTL_RS06725	561	46	539	32	99	92
FTL_RS06730	2	1	7	2	4	7
FTL_RS06735	0	0	1	7	4	25
FTL_RS06740	0	1	1	1	0	2
FTL_RS06770	78	14	122	13	7	28
FTL_RS06775	2	0	3	1	0	1
FTL_RS06780	0	0	4	5	3	6
FTL_RS06785	9	1	9	9	9	13
FTL_RS06790	5	1	4	3	7	11
FTL_RS06795	654	150	729	414	285	701
FTL_RS06800	131	21	378	52	84	143
FTL_RS06805	13	4	20	21	15	45
FTL_RS06810	30	4	55	29	17	33
FTL_RS06815	1	0	6	5	7	11
FTL_RS06820	9	0	18	32	31	52
FTL_RS06830	5	2	9	15	15	22
FTL_RS06835	4	0	4	0	3	15
FTL_RS06840	15	7	26	0	3	3
FTL_RS06845	10	2	11	2	2	4
FTL_RS06850	3	1	6	1	5	7
FTL_RS06855	2	0	5	3	5	5
FTL_RS06860	1	0	4	0	5	7
FTL_RS06865	1	1	2	2	3	8
FTL_RS06875	53	8	41	6	4	12
FTL_RS06880	0	0	1	0	0	1
FTL_RS06885	15	1	8	1	8	3
FTL_RS06890	0	0	0	0	0	0
FTL_RS06895	1	0	3	0	0	0
FTL_RS06900	8	0	9	2	2	9
FTL_RS06905	3	1	2	2	1	8
FTL_RS06915	39	7	104	45	57	92
FTL_RS06920	18	4	18	3	0	16
FTL_RS06925	2	0	2	0	0	1
FTL_RS06935	0	0	1	0	0	0
FTL_RS06940	2	2	25	3	4	6
FTL_RS06945	5	1	6	0	0	0
FTL_RS06950	2	0	14	0	0	0
FTL_RS06955	3	1	3	2	4	8
FTL_RS06960	6	0	6	6	6	10
FTL_RS06965	49	11	77	7	22	29
FTL_RS06970	0	1	3	0	0	1
FTL_RS06975	64	8	162	486	386	644
FTL_RS07005	16	3	10	10	9	20
FTL_RS07030	16	4	18	17	12	41
FTL_RS07035	3	2	12	5	18	12
FTL_RS07040	36	3	26	166	81	280
FTL_RS07050	0	0	1	9	2	16
FTL_RS07060	3	0	1	8	2	18
FTL_RS07065	2	0	0	3	0	3
FTL_RS07070	6	2	9	21	21	35
FTL_RS07075	2	1	1	2	1	11
FTL_RS07080	4	0	5	9	5	7
FTL_RS07085	1	3	4	6	2	11
FTL_RS07090	4	2	9	11	5	15
FTL_RS07100	129	26	165	101	88	168
FTL_RS07105	14	2	13	9	16	21
FTL_RS07110	136	13	94	65	64	77
FTL_RS07115	72	8	140	47	76	109
FTL_RS07120	262	32	308	47	103	103
FTL_RS07125	28	8	146	9	21	19
FTL_RS07130	31	7	42	2	8	13
FTL_RS07135	11	0	8	1	3	1
FTL_RS07140	122	13	164	52	149	131
FTL_RS07145	14	1	30	13	27	28
FTL_RS07150	32	4	42	22	23	55
FTL_RS07155	60	25	126	6	16	32
FTL_RS07160	6	2	22	1	2	6
FTL_RS07165	0	0	0	2	1	2
FTL_RS07185	0	3	16	5	13	34
FTL_RS07190	6	2	8	0	2	2
FTL_RS07195	0	0	3	0	1	2
FTL_RS07200	128	25	176	24	41	64
FTL_RS07205	212	60	439	11	46	40
FTL_RS07220	0	0	1	1	0	1
FTL_RS07225	1	0	3	0	0	1
FTL_RS07230	28	2	58	8	28	19
FTL_RS07235	7	1	15	4	9	18
FTL_RS07240	6	2	9	5	3	11
FTL_RS07245	299	21	221	79	103	160
FTL_RS07250	42	5	67	10	17	38
FTL_RS07255	0	0	9	1	0	1
FTL_RS07260	201	24	169	9	19	24
FTL_RS07265	4	1	8	2	2	31
FTL_RS07295	142	18	194	37	44	69
FTL_RS07300	50	6	45	7	10	12
FTL_RS07305	16	2	16	2	5	12
FTL_RS07310	2	2	3	8	8	7
FTL_RS07315	7	2	12	4	2	16
FTL_RS07320	56	9	50	43	28	54
FTL_RS07325	36	6	50	23	18	30
FTL_RS07330	8	3	14	10	13	12
FTL_RS07335	14	5	21	2	1	9
FTL_RS07340	78	17	102	37	72	60
FTL_RS07345	37	10	66	23	34	34
FTL_RS07350	13	0	20	5	6	21
FTL_RS07355	16	6	19	2	7	5
FTL_RS07360	20	0	21	5	2	3
FTL_RS07365	6	0	5	2	0	1
FTL_RS07370	123	6	71	6	18	26
FTL_RS07375	0	0	1	2	1	1
FTL_RS07380	0	0	3	6	9	11
FTL_RS07385	10	0	1	1	6	7
FTL_RS07390	0	0	0	3	2	7
FTL_RS07395	0	0	1	2	0	4
FTL_RS07400	2	0	5	5	4	5
FTL_RS07405	43	5	70	9	21	60
FTL_RS07410	17	1	21	3	1	14
FTL_RS07415	0	0	0	0	1	2
FTL_RS07420	1	0	1	3	2	10
FTL_RS07430	1	0	4	1	0	3
FTL_RS07435	10	0	16	22	24	84
FTL_RS07440	12	0	15	4	1	10
FTL_RS07445	9	2	13	6	5	13
FTL_RS07450	7	2	9	3	6	17
FTL_RS07455	23	2	46	6	7	13
FTL_RS07460	17	0	21	2	7	13
FTL_RS07465	3	0	6	2	0	9
FTL_RS07470	5	0	4	10	7	22
FTL_RS07475	1394	142	1180	336	555	723
FTL_RS07480	6	2	6	1	3	3
FTL_RS07485	3	0	10	2	3	5
FTL_RS07490	98	15	179	14	24	39
FTL_RS07505	5	0	4	5	6	8
FTL_RS07510	278	36	315	52	63	113
FTL_RS07515	0	0	3	2	0	4
FTL_RS07520	4	1	6	7	6	4
FTL_RS07525	303	35	310	50	62	105
FTL_RS07530	0	0	0	5	0	9
FTL_RS07535	2	3	1	4	5	6
FTL_RS07540	7	0	5	45	29	123
FTL_RS07545	25	6	14	25	25	50
FTL_RS07550	20	4	34	21	17	56
FTL_RS07555	4	2	13	1	0	1
FTL_RS07560	84	10	114	12	20	35
FTL_RS07565	16	4	35	3	6	12
FTL_RS07570	83	7	123	21	60	84
FTL_RS07575	54	14	99	12	15	35
FTL_RS07580	11	7	21	3	5	9
FTL_RS07585	6	1	14	12	16	16
FTL_RS07590	8	1	10	6	16	14
FTL_RS07595	5	0	7	16	24	50
FTL_RS07600	11	2	15	2	2	11
FTL_RS07605	17	3	53	18	24	41
FTL_RS07610	6	1	13	3	4	3
FTL_RS07615	8	1	18	1	1	3
FTL_RS07620	2	1	4	1	0	0
FTL_RS07630	333	37	301	33	89	131
FTL_RS07635	255	35	364	34	69	82
FTL_RS07640	44	5	88	17	44	60
FTL_RS07645	10	3	16	1	0	1
FTL_RS07650	2	3	6	5	7	8
FTL_RS07655	1	1	3	1	3	6
FTL_RS07660	28	4	80	3	28	42
FTL_RS07665	21	3	21	6	16	19
FTL_RS07670	7	1	11	2	5	16
FTL_RS07675	4	0	3	4	1	7
FTL_RS07680	1	0	1	0	0	1
FTL_RS07685	6	1	13	3	6	5
FTL_RS07690	2	0	3	5	4	8
FTL_RS07695	5	2	6	7	11	13
FTL_RS07700	9	2	9	13	15	25
FTL_RS07705	298	30	325	63	173	319
FTL_RS07720	4	0	10	0	0	3
FTL_RS07725	12	5	20	4	5	14
FTL_RS07730	2	1	3	2	1	3
FTL_RS07735	106	12	81	11	35	60
FTL_RS07740	3	1	2	0	1	1
FTL_RS07745	0	1	3	2	2	1
FTL_RS07755	2	3	3	6	3	8
FTL_RS07760	0	0	1	0	0	0
FTL_RS07765	1	2	8	3	3	2
FTL_RS07770	36	5	91	30	45	88
FTL_RS07775	38	5	52	5	11	22
FTL_RS07780	7	4	22	6	5	13
FTL_RS07785	4	1	16	3	6	14
FTL_RS07790	6	2	6	8	12	17
FTL_RS07795	6	2	15	1	1	2
FTL_RS07800	14	3	43	8	7	15
FTL_RS07805	182	16	176	21	42	50
FTL_RS07810	2	0	12	3	7	6
FTL_RS07815	7	2	29	0	5	7
FTL_RS07820	87	8	102	20	42	75
FTL_RS07825	24	7	38	9	20	30
FTL_RS07830	8	0	5	0	1	0
FTL_RS07840	256	35	607	74	149	203
FTL_RS07845	1619	121	734	68	95	202
FTL_RS07850	59	6	64	10	10	27
FTL_RS07855	7	1	9	3	6	14
FTL_RS07860	1569	233	1917	224	292	458
FTL_RS07865	15	5	109	2	10	11
FTL_RS07870	33	4	59	42	53	98
FTL_RS07875	3	1	7	2	3	6
FTL_RS07880	211	26	258	66	64	128
FTL_RS07885	406	33	222	59	75	102
FTL_RS07890	56	4	130	4	15	26
FTL_RS07905	3	1	9	8	9	26
FTL_RS07910	9	4	17	19	16	52
FTL_RS07915	357	54	527	51	110	179
FTL_RS07920	5	0	6	1	2	1
FTL_RS07925	25	2	11	3	6	15
FTL_RS07930	17	2	25	2	2	4
FTL_RS07940	0	0	0	0	0	0
FTL_RS07945	27	1	26	2	9	13
FTL_RS07950	44	8	79	12	23	46
FTL_RS07955	31	2	46	10	16	39
FTL_RS07960	1	1	3	3	0	15
FTL_RS07965	69	10	141	9	8	30
FTL_RS07970	1	0	5	0	1	1
FTL_RS07980	1	0	3	0	1	4
FTL_RS07985	12	2	19	11	6	13
FTL_RS07990	1	1	5	0	0	1
FTL_RS07995	8	0	7	1	4	4
FTL_RS08000	0	0	2	0	0	2
FTL_RS08005	5	2	6	1	1	8
FTL_RS08010	1	0	3	2	0	3
FTL_RS08015	3	1	7	0	5	3
FTL_RS08020	45	6	48	6	17	15
FTL_RS08025	4	1	5	2	4	6
FTL_RS08035	37	1	21	6	7	12
FTL_RS08040	22	6	30	8	11	21
FTL_RS08045	26	1	61	2	11	9
FTL_RS08050	17	2	28	2	7	17
FTL_RS08055	3	0	7	1	1	6
FTL_RS08060	1	0	1	0	0	2
FTL_RS08065	17	0	16	5	2	9
FTL_RS08070	15	1	23	5	4	15
FTL_RS08075	8	3	27	3	8	12
FTL_RS08080	95	9	80	41	50	106
FTL_RS08085	5	1	13	6	5	17
FTL_RS08090	5	0	10	9	3	21
FTL_RS08095	0	0	1	11	4	12
FTL_RS08100	0	0	6	2	6	7
FTL_RS08105	22	6	89	73	48	119
FTL_RS08110	272	30	269	188	214	476
FTL_RS08115	72	7	136	39	93	126
FTL_RS08120	1970	269	6681	90	368	339
FTL_RS08125	76	15	100	44	41	107
FTL_RS08130	3	0	7	1	0	3
FTL_RS08135	29	6	42	21	13	36
FTL_RS08140	46	12	116	20	13	43
FTL_RS08145	94	8	92	25	24	78
FTL_RS08150	0	1	1	0	0	0
FTL_RS08155	9	0	18	5	6	15
FTL_RS08160	1	5	12	2	4	7
FTL_RS08165	40	10	50	7	16	20
FTL_RS08170	345	59	737	27	79	90
FTL_RS08175	87	21	180	29	43	78
FTL_RS08180	446	64	465	48	156	150
FTL_RS08185	25	3	59	8	12	14
FTL_RS08190	8	3	21	14	10	30
FTL_RS08195	14	3	22	25	16	48
FTL_RS08200	88	27	149	67	75	142
FTL_RS08215	17	3	30	2	2	19
FTL_RS08220	11	2	17	7	3	8
FTL_RS08225	5	1	7	19	19	45
FTL_RS08230	18	4	16	3	2	6
FTL_RS08235	3	1	3	4	10	17
FTL_RS08240	47	5	83	9	25	38
FTL_RS08245	37	5	24	3	4	12
FTL_RS08250	129	8	129	36	21	55
FTL_RS08255	3	0	5	0	0	1
FTL_RS08260	25	2	10	9	8	19
FTL_RS08265	2	1	7	0	0	1
FTL_RS08270	38	10	52	4	6	11
FTL_RS08275	47	6	109	5	12	13
FTL_RS08280	1	0	2	0	1	1
FTL_RS08285	2	0	3	0	0	1
FTL_RS08300	2	0	1	2	3	9
FTL_RS08315	2	0	5	0	2	2
FTL_RS08320	0	0	1	0	0	3
FTL_RS08325	0	0	1	1	0	2
FTL_RS08330	35	10	67	5	7	8
FTL_RS08335	8	1	13	0	1	4
FTL_RS08345	13	1	11	3	0	4
FTL_RS08350	8	2	12	3	5	4
FTL_RS08355	11	0	13	4	7	5
FTL_RS08360	56	11	170	9	8	16
FTL_RS08365	14	5	14	1	1	5
FTL_RS08370	4	0	4	0	2	5
FTL_RS08375	3	0	11	2	2	5
FTL_RS08390	162	14	144	44	49	91
FTL_RS08395	6	0	7	3	2	6
FTL_RS08400	1	0	1	0	0	4
FTL_RS08405	0	1	6	5	0	12
FTL_RS08410	0	0	1	4	1	4
FTL_RS08420	0	0	0	0	0	0
FTL_RS08430	2	0	7	11	1	31
FTL_RS08435	3	0	8	7	5	8
FTL_RS08440	23	1	31	16	12	39
FTL_RS08445	9	0	21	5	10	10
FTL_RS08450	97	8	104	14	32	52
FTL_RS08455	65	10	83	26	19	55
FTL_RS08460	0	0	4	4	2	4
FTL_RS08465	3	1	10	6	6	19
FTL_RS08470	6	0	5	5	6	10
FTL_RS08475	5	1	6	1	2	6
FTL_RS08480	101	8	59	13	17	22
FTL_RS08485	123	26	138	10	14	34
FTL_RS08490	36	3	43	24	30	74
FTL_RS08495	59	8	63	12	18	43
FTL_RS08500	41	3	69	5	7	20
FTL_RS08505	13	1	51	23	25	43
FTL_RS08510	2	1	11	7	7	5
FTL_RS08515	12	2	20	11	15	29
FTL_RS08520	13	2	16	31	29	80
FTL_RS08525	11	1	12	23	17	55
FTL_RS08530	14	2	14	14	8	10
FTL_RS08540	585	124	1553	308	359	599
FTL_RS08545	0	0	1	0	0	0
FTL_RS08550	4	0	6	2	2	4
FTL_RS08565	0	0	1	0	0	0
FTL_RS08570	180	23	116	21	36	43
FTL_RS08575	37	10	45	17	30	45
FTL_RS08580	6	4	10	52	41	131
FTL_RS08585	13	3	12	24	12	31
FTL_RS08600	6	0	13	12	2	19
FTL_RS08605	5	0	13	8	1	29
FTL_RS08620	3	1	3	0	2	5
FTL_RS08625	9	1	29	1	4	10
FTL_RS08630	76	22	181	28	19	64
FTL_RS08635	1	0	5	0	1	2
FTL_RS08640	0	1	4	0	1	6
FTL_RS08645	5	0	10	6	6	19
FTL_RS08650	11	0	5	9	5	13
FTL_RS08655	69	3	49	22	21	43
FTL_RS08660	28	8	30	24	18	44
FTL_RS08665	10	2	17	1	5	4
FTL_RS08670	16	1	25	7	12	36
FTL_RS08675	25	2	32	2	9	16
FTL_RS08680	1	0	5	3	3	10
FTL_RS08685	22	7	70	12	28	46
FTL_RS08690	23	1	19	49	62	102
FTL_RS08695	5	2	17	6	3	11
FTL_RS08700	211	37	525	70	119	202
FTL_RS08730	880	114	1412	446	831	1580
FTL_RS08735	28	4	67	22	25	59
FTL_RS08740	1	0	3	2	4	4
FTL_RS08750	17	2	15	10	14	17
FTL_RS08765	0	0	2	18	9	33
FTL_RS08770	3	1	4	8	8	13
FTL_RS08775	17	2	23	16	18	31
FTL_RS08780	204	27	220	28	39	65
FTL_RS08785	30	0	49	3	8	7
FTL_RS08790	9	2	24	4	11	17
FTL_RS08795	30	1	22	16	14	54
FTL_RS08800	54	9	62	15	18	56
FTL_RS08805	39	0	106	104	132	246
FTL_RS08810	7	1	17	35	21	65
FTL_RS08815	12	2	18	5	2	5
FTL_RS08835	3	2	3	20	8	43
FTL_RS08840	2	0	8	9	4	20
FTL_RS08845	28	3	41	25	21	18
FTL_RS08850	7	3	7	21	10	54
FTL_RS08855	91	15	133	52	60	124
FTL_RS08860	1059	102	781	85	109	142
FTL_RS08865	95	24	106	10	14	12
FTL_RS08870	3	1	7	3	4	9
FTL_RS08875	8	0	17	10	12	17
FTL_RS08880	1014	104	1016	86	104	155
FTL_RS08885	28	3	19	9	12	16
FTL_RS08890	1	1	1	0	0	1
FTL_RS08895	1131	172	1022	168	310	475
FTL_RS08900	1066	117	938	82	165	273
FTL_RS08905	247	10	84	14	30	44
FTL_RS08910	64	9	72	8	6	15
FTL_RS08915	77	34	127	13	25	39
FTL_RS08920	8	2	11	2	3	5
FTL_RS08925	70	34	151	10	17	22
FTL_RS08930	10	3	29	0	2	4
FTL_RS08940	608	69	932	175	197	505
FTL_RS08960	1	0	18	37	40	68
FTL_RS08965	3	1	8	1	4	7
FTL_RS08970	18	5	40	8	18	30
FTL_RS08975	6	0	9	3	4	4
FTL_RS08980	72	8	82	12	21	30
FTL_RS09000	4	1	10	1	4	9
FTL_RS09005	5	1	7	3	4	10
FTL_RS09010	35	5	64	16	18	25
FTL_RS09015	6	1	1	9	6	19
FTL_RS09025	5	0	5	6	12	12
FTL_RS09030	5	0	9	7	9	11
FTL_RS09035	1	0	2	0	4	6
FTL_RS09060	206	26	222	37	47	119
FTL_RS09065	3	0	7	4	0	4
FTL_RS09070	1	0	0	2	1	3
FTL_RS09075	2	1	5	1	1	9
FTL_RS09080	1	0	0	1	2	3
FTL_RS09085	0	1	3	0	1	0
FTL_RS09090	0	1	2	0	1	2
FTL_RS09100	4	1	18	4	2	10
FTL_RS09105	124	19	127	7	16	32
FTL_RS09110	129	16	120	7	26	37
FTL_RS09115	28	0	16	3	6	5
FTL_RS09120	44	5	59	7	30	35
FTL_RS09125	143	14	188	21	105	84
FTL_RS09130	13	6	31	7	5	9
FTL_RS09135	156	25	153	20	46	72
FTL_RS09140	1	0	8	0	0	0
FTL_RS09145	19	2	33	0	1	5
FTL_RS09150	106	7	137	27	55	125
FTL_RS09155	19	6	50	5	11	31
FTL_RS09165	14	5	25	4	12	12
FTL_RS09170	19	1	44	5	15	34
FTL_RS09175	66	9	68	28	18	52
FTL_RS09180	27	4	32	13	12	22
FTL_RS09185	102	19	140	11	20	49
FTL_RS09190	578	130	1023	125	186	311
FTL_RS09195	147	14	133	5	7	34
FTL_RS09200	43	9	62	8	10	29
FTL_RS09205	70	6	81	10	19	46
FTL_RS09210	1	0	5	1	2	3
FTL_RS09215	26	5	63	10	20	50
FTL_RS09220	3	1	10	0	1	2
FTL_RS09225	10	0	11	2	0	7
FTL_RS09230	3	0	6	5	4	11
FTL_RS09235	10	2	22	15	12	42
FTL_RS09240	8	2	11	3	3	18
FTL_RS09245	17	3	21	10	12	17
FTL_RS09250	26	7	50	11	18	49
FTL_RS09255	495	47	453	74	139	174
FTL_RS09260	366	46	486	28	97	106
FTL_RS09265	37	8	103	0	2	7
FTL_RS09275	10	2	20	7	4	9
FTL_RS09280	11	2	8	33	22	99
FTL_RS09295	2	2	12	11	2	6
FTL_RS09300	7	4	21	9	5	15
FTL_RS09305	0	0	3	0	0	3
FTL_RS09310	11	2	22	9	9	14
FTL_RS09315	2	1	13	0	2	1
FTL_RS09320	14	2	37	2	12	17
FTL_RS09325	12	0	16	1	3	7
FTL_RS09330	6	2	8	0	0	0
FTL_RS09335	111	18	121	15	51	70
FTL_RS09340	19	7	43	6	6	13
FTL_RS09350	1899	201	1149	86	218	202
FTL_RS09355	25	5	71	9	27	32
FTL_RS09360	885	108	716	8	51	57
FTL_RS09365	27	3	105	2	8	17
FTL_RS09370	14	0	26	4	2	7
FTL_RS09375	7	2	20	7	7	19
FTL_RS09380	4	0	7	13	4	24
FTL_RS09385	4	0	1	4	8	21
FTL_RS09390	0	1	5	13	3	38
FTL_RS09395	5	0	12	3	9	21
FTL_RS09400	1	1	1	0	1	6
FTL_RS09410	6	0	13	7	5	14
FTL_RS09415	52	2	55	28	35	56
FTL_RS09420	39	1	30	4	12	34
FTL_RS09425	1	0	5	0	0	1
FTL_RS09430	17	3	30	174	134	352
FTL_RS09440	431	49	823	33	41	58
FTL_RS09445	48	7	52	57	28	88
FTL_RS09450	1	0	7	1	5	8
FTL_RS09460	2	2	1	100	50	123
FTL_RS09465	4	0	5	6	3	8
FTL_RS09470	16	2	26	27	13	44
FTL_RS09495	97	14	115	15	19	39
FTL_RS09500	338	29	261	30	51	87
FTL_RS09505	66	16	114	35	36	85
FTL_RS09510	1	0	2	0	2	6
FTL_RS09515	33	7	35	1	5	11
FTL_RS09520	45	7	88	3	8	14
FTL_RS09525	18	3	32	10	5	20
FTL_RS09530	3	0	5	2	1	5
FTL_RS09535	26	1	27	4	6	16
FTL_RS09540	7	2	12	13	14	29
FTL_RS09545	33	7	60	13	17	28
FTL_RS09550	143	16	184	17	22	24
FTL_RS09555	1	0	2	1	3	5
FTL_RS09560	0	0	0	1	0	0
FTL_RS09565	4	0	4	1	0	4
FTL_RS09570	0	0	3	2	5	11
FTL_RS09580	377	76	752	28	31	56
FTL_RS09585	9	2	23	16	18	51
FTL_RS09590	25	1	19	5	6	11
FTL_RS09595	26	4	26	4	9	10
FTL_RS09615	0	0	0	2	1	2
FTL_RS09620	0	0	2	0	0	7
FTL_RS09625	1	0	0	2	8	17
FTL_RS09640	534	56	538	50	84	116
FTL_RS09645	1	0	7	0	6	5
FTL_RS09650	4	0	7	5	3	15
FTL_RS09655	1	0	0	1	1	1
FTL_RS09660	13	0	12	3	2	9
FTL_RS09665	234	23	273	75	182	318
FTL_RS09670	108	15	178	15	22	87
FTL_RS09675	166	38	259	109	66	230
FTL_RS09680	6	0	11	6	7	4
FTL_RS09685	60	12	119	55	45	91
FTL_RS09690	6	5	8	1	5	14
FTL_RS09695	23	1	26	3	12	14
FTL_RS09700	11	0	20	0	0	5
FTL_RS09705	351	31	436	226	352	655
FTL_RS09710	490	62	483	85	115	145
FTL_RS09715	2	3	10	1	1	0
FTL_RS09720	27	3	43	10	14	16
FTL_RS09725	293	44	1223	33	78	88
FTL_RS09730	376	22	266	19	38	71
FTL_RS09735	9	0	14	1	3	10
FTL_RS09740	204	31	412	12	56	48
FTL_RS09745	35	5	29	32	33	81
FTL_RS09750	13	1	23	7	10	22
FTL_RS09755	4	1	5	3	2	4
FTL_RS09765	0	0	0	1	0	2
FTL_RS09770	3	0	10	26	20	31
FTL_RS09775	1	0	1	2	1	4
FTL_RS09780	1	0	2	4	1	2
FTL_RS09785	8	1	30	0	4	11
FTL_RS09790	8	4	20	2	3	3
FTL_RS09805	0	1	2	2	3	5
FTL_RS09815	41	3	13	3	2	8
FTL_RS09820	33	3	46	1	3	6
FTL_RS09825	8	1	11	1	3	4
FTL_RS09830	16	4	30	2	7	11
FTL_RS09835	9	1	9	2	0	3
FTL_RS09840	23	4	17	5	7	14
FTL_RS09845	33	9	43	3	7	17
FTL_RS09850	1	0	5	3	3	6
FTL_RS09855	2	0	2	1	1	2
FTL_RS09860	3	0	3	0	3	3
FTL_RS09865	27	5	31	7	18	11
FTL_RS09870	3	0	2	1	1	2
FTL_RS09875	5	1	4	1	4	4
FTL_RS09895	44	5	41	5	6	14
FTL_RS09900	5	0	9	4	5	28
FTL_RS09910	0	0	0	0	0	0
FTL_RS09915	23	4	26	5	9	15
FTL_RS09920	10	9	33	10	5	26
FTL_RS09930	5	3	8	4	2	12
FTL_RS09935	3	1	6	6	4	7
FTL_RS09940	83	12	60	18	26	40
FTL_RS09945	319	47	1208	2099	3966	4166
FTL_RS09950	20	4	16	55	35	79
FTL_RS09955	2	1	1	2	4	4
FTL_RS09960	15	1	27	136	87	166
FTL_RS09965	4	1	10	23	22	25
FTL_RS09970	2	1	10	30	23	48
FTL_RS09975	3	0	8	2	3	3
FTL_RS09980	14	8	40	20	24	74
FTL_RS09985	15	3	31	2	3	10
FTL_RS09990	221	37	264	24	53	73
FTL_RS09995	30	3	66	6	2	18
FTL_RS10010	17	1	18	11	13	16
FTL_RS10030	2	0	0	3	4	10
FTL_RS10035	2	0	2	0	0	0
FTL_RS10040	1	0	0	2	0	8
FTL_RS10050	232	29	210	47	56	109
FTL_RS10060	0	0	2	5	8	3
FTL_RS10080	14	4	29	28	19	26
FTL_RS10085	18	1	28	23	19	44
FTL_RS10105	17	3	32	30	18	27
FTL_RS10115	27	5	34	27	16	44
FTL_RS10125	15	2	20	12	17	28
FTL_RS10130	20	4	33	19	16	32
FTL_RS10140	18	2	25	16	20	34
FTL_RS10145	19	2	18	22	18	24
FTL_RS10150	15	3	23	28	23	29
FTL_RS10160	16	3	32	23	24	25
FTL_RS10165	14	4	33	18	20	36
FTL_RS10170	18	3	28	18	21	34
FTL_RS10175	17	4	22	18	11	46
FTL_RS10180	2	0	3	4	1	7
FTL_RS10185	1	0	1	0	0	1
FTL_RS10190	21	3	26	20	21	40
FTL_RS10200	11	2	35	24	13	38
FTL_RS10205	17	3	30	14	16	31
FTL_RS10215	22	4	29	15	30	29
FTL_RS10220	27	1	28	21	24	35
FTL_RS10225	2	1	2	3	2	6
FTL_RS10230	0	0	0	0	0	0
FTL_RS10240	22	1	48	15	27	26
FTL_RS10245	0	0	0	0	0	1
FTL_RS10250	14	3	30	27	9	25
FTL_RS10260	12	2	22	4	0	11
FTL_RS10265	13	4	24	21	15	35
FTL_RS10270	18	3	30	18	21	35
FTL_RS10275	15	1	13	17	18	24
FTL_RS10285	12	4	34	20	21	33
FTL_RS10295	12	3	39	21	17	27
FTL_RS10320	1	0	3	3	2	10
FTL_RS10325	12	3	31	19	20	35
FTL_RS10365	57	11	75	11	9	22
FTL_RS10375	0	0	1	0	0	0
FTL_RS10380	19	2	35	18	17	40
FTL_RS10395	14	2	25	18	15	31
FTL_RS10400	19	1	29	26	17	28
FTL_RS10415	15	3	35	16	24	35
FTL_RS10420	3	0	12	3	2	8
FTL_RS10425	11	0	28	27	15	37
FTL_RS10430	7	0	8	3	6	9
FTL_RS10440	15	4	23	18	18	34
FTL_RS10450	18	2	29	20	19	35
FTL_RS10460	17	1	31	20	23	34
FTL_RS10465	0	0	0	0	0	0
FTL_RS10480	24	3	31	12	33	27
FTL_RS10490	19	6	40	26	23	36
FTL_RS10505	0	0	0	0	0	0
FTL_RS10510	18	3	26	16	20	39
FTL_RS10515	16	4	21	21	15	24
FTL_RS10525	12	5	25	31	28	26
FTL_RS10530	5	0	10	1	4	5
FTL_RS10540	21	4	33	23	22	48
FTL_RS10555	12	1	24	20	14	28
FTL_RS10575	15	7	21	20	16	41
FTL_RS10585	21	4	21	18	23	35
FTL_RS10605	13	3	21	19	19	23
FTL_RS10610	12	1	28	22	19	38
FTL_RS10620	11	3	31	28	20	26
FTL_RS10625	11	0	25	22	19	30
FTL_RS10635	13	5	18	296	255	381
FTL_RS10645	9	4	32	28	21	46
FTL_RS10650	9	4	24	27	19	30
FTL_RS10655	15	4	24	21	11	33
FTL_RS10660	18	0	26	12	24	38
FTL_RS10670	9	2	14	104	51	129
FTL_RS10680	16	3	35	16	16	28
FTL_RS10700	9	2	9	7	6	32
FTL_RS10710	18	4	36	20	24	30
FTL_RS10735	1	0	7	0	1	1
FTL_RS10750	16	6	18	21	16	39
FTL_RS10760	0	0	0	0	0	0
FTL_RS10765	11	3	22	24	19	39
FTL_RS10770	0	0	0	0	0	3
FTL_RS10775	11	5	23	18	22	32
FTL_RS10780	0	0	2	0	0	1
FTL_RS10785	15	4	24	30	19	32
FTL_RS10795	1	0	2	0	0	4
FTL_RS10800	0	0	0	1	1	2
FTL_RS10810	0	0	0	0	1	0
FTL_RS10815	41	9	63	130	85	205
FTL_RS10840	0	0	0	0	0	0
FTL_RS10845	1	0	1	0	0	0
FTL_RS10850	7	1	5	0	1	4
FTL_RS10855	0	0	1	0	0	0
FTL_RS10860	0	0	3	1	5	4
FTL_RS10865	79	13	125	10	13	24
FTL_RS10870	38	8	68	41	35	57
FTL_RS10885	0	0	0	0	0	0
FTL_RS10895	1	0	0	1	1	4
FTL_RS10910	1	0	0	0	0	1
FTL_RS10915	6	1	7	54	32	69
FTL_RS10920	2	0	8	4	3	11
FTL_RS10960	6	1	20	3	8	17
FTL_RS10965	1	0	1	3	2	1
FTL_RS10970	0	0	0	0	0	0
FTL_RS10975	0	0	0	0	0	0
FTL_RS10980	1	1	0	1	2	0
FTL_RS11000	1	0	4	7	2	20
FTL_RS11005	11	2	20	4	10	13
FTL_RS11010	2	2	10	9	11	26
FTL_RS11025	1	0	3	0	2	1
FTL_RS11035	5	2	10	54	37	64
FTL_RS11045	0	0	0	0	1	0
FTL_RS11050	0	0	0	0	0	0
FTL_RS11055	5	1	4	5	9	11
FTL_RS11065	0	0	0	0	0	0
FTL_RS11070	0	0	0	0	0	5
FTL_RS11075	1	1	2	1	0	11
FTL_RS11080	8	3	18	21	27	46
FTL_RS11085	1	0	0	0	0	3
FTL_RS11090	0	0	0	0	0	0
FTL_RS11100	0	0	1	0	0	0
FTL_RS11105	1	0	1	0	0	0
FTL_RS11115	0	0	3	1	1	4
FTL_RS11120	0	0	0	0	0	0
FTL_RS11125	1	0	0	3	13	7
FTL_RS11130	1	0	1	16	14	32
FTL_RS11135	0	0	0	11	12	21
FTL_RS11140	0	0	0	1	0	1
FTL_RS11155	0	0	0	0	0	0
FTL_RS11175	0	0	0	0	0	0
FTL_RS11180	0	0	1	1	1	1
FTL_RS11185	9	0	12	9	12	17
FTL_RS11190	10	1	4	7	6	10
FTL_RS11205	3	0	3	11	11	36
FTL_RS11225	0	1	0	3	0	2
FTL_RS11235	0	1	0	0	0	0
FTL_RS11240	3	0	7	2	2	7
FTL_RS11245	39	7	78	176	101	349
FTL_RS11250	0	0	0	0	0	0
FTL_RS11255	1	0	2	1	2	8
FTL_RS11260	4	1	6	2	2	13
FTL_RS11265	0	0	0	0	1	1
FTL_RS11280	0	0	0	0	2	8
FTL_RS11285	0	0	0	0	0	0
FTL_RS11290	0	0	0	0	0	0
FTL_RS11295	0	0	0	0	0	1
FTL_RS11300	0	0	0	1	0	0
FTL_RS11305	0	0	1	0	0	0
FTL_RS11310	0	0	0	0	2	6
FTL_RS11315	0	0	0	1	1	1
FTL_RS11320	1	0	2	4	4	15
FTL_RS11325	5	1	10	2	3	3
FTL_RS11330	1	0	1	5	7	12
FTL_RS11335	0	0	0	0	0	0
FTL_RS11340	0	0	0	0	0	2
FTL_RS11345	0	0	0	1	2	1
FTL_RS11350	0	0	4	32	29	89
FTL_RS11355	0	0	0	9	4	10
FTL_RS11360	26	0	27	3	9	12
FTL_RS11365	2	2	5	1	2	6
FTL_RS11370	0	0	0	0	0	0
FTL_RS11375	0	0	0	0	0	1
FTL_RS11380	11	0	15	35	37	47
FTL_RS11385	1	0	3	4	13	27
FTL_RS11390	1	0	0	0	4	4
FTL_RS11395	0	0	0	2	4	1
FTL_RS11400	0	0	1	1	0	1
FTL_RS11415	0	0	1	0	1	1
FTL_RS11420	12	2	27	4	3	14
FTL_RS11430	10	3	16	10	6	22
FTL_RS11435	0	0	0	0	0	0
FTL_RS11440	291	51	544	9	9	25
FTL_RS11445	11	0	30	8	8	20
FTL_RS11450	1	0	1	7	6	11
FTL_RS11455	6	0	11	21	18	47
FTL_RS11460	0	0	1	4	0	9
FTL_RS11465	1	0	4	2	4	4
FTL_RS11470	3	0	2	0	0	0
FTL_RS11475	0	0	0	0	0	1
FTL_RS11480	0	0	1	0	0	0
FTL_RS11490	6	1	19	12	6	23
FTL_RS11495	2	0	0	1	1	3
FTL_RS11500	1	1	12	4	1	12
FTL_RS11505	2	1	5	5	6	5
FTL_RS11510	1	1	2	5	5	8
FTL_RS11515	6	1	5	44	55	71
FTL_RS11520	7	1	13	8	4	25
FTL_RS11525	0	0	0	0	0	0
FTL_RS11530	0	0	1	0	0	0
FTL_RS11535	1	0	1	1	0	3
FTL_RS11540	1	1	2	1	1	3
FTL_RS11545	2	2	4	7	2	6
FTL_RS11550	0	1	1	0	0	0
FTL_RS11555	5	1	9	7	8	16
FTL_RS11560	0	0	3	1	3	5
FTL_RS11565	0	0	0	2	0	1
FTL_RS11570	101	24	70	411	208	715
FTL_RS11575	0	0	0	0	0	0
FTL_RS11580	0	0	0	0	0	0
FTL_RS11585	14	0	7	1	2	21
FTL_RS11595	0	0	0	0	1	0
FTL_RS11600	1	0	0	1	0	2
FTL_RS11605	0	0	2	0	0	0
FTL_RS11610	0	0	0	1	1	1
FTL_RS11615	5	1	18	4	3	7
FTL_RS11620	1	0	7	2	4	12
FTL_RS11625	0	0	0	1	0	1
FTL_RS11630	0	0	0	0	1	1
FTL_RS11635	3	0	5	4	2	8
FTL_RS11640	0	1	0	0	1	2
FTL_RS11645	0	0	0	0	0	0
FTL_RS11650	0	0	1	0	0	1
FTL_RS11655	4	2	11	7	10	25
FTL_RS11660	0	0	0	8	8	18
FTL_RS11665	0	0	0	6	2	11
FTL_RS11670	0	0	4	1	2	5
FTL_RS11675	1	0	4	1	0	0
FTL_RS11680	0	0	0	0	0	0
FTL_RS11685	2	1	4	2	4	5
FTL_RS11690	0	0	0	0	1	0
FTL_RS11695	6	0	7	2	3	6
FTL_RS11700	0	0	0	0	0	1
FTL_RS11705	0	0	0	0	1	2
FTL_RS11710	0	0	0	0	0	0
FTL_RS11715	0	1	0	0	0	0
FTL_RS11720	1	0	1	1	0	3
FTL_RS11725	1	1	1	2	0	7
FTL_RS11730	6	3	1	0	0	1
FTL_RS11735	0	0	1	0	0	0
FTL_RS11740	4	1	10	0	2	4
FTL_RS11745	1	0	0	0	0	0
FTL_RS11750	1	0	0	0	0	1
FTL_RS11755	0	0	1	2	1	3
FTL_RS11760	1	0	1	6	2	7
FTL_RS11765	0	0	2	1	0	0
FTL_RS11770	0	0	0	0	0	0
FTL_RS11775	0	0	0	0	0	3
FTL_RS11780	2	2	1	18	16	28
FTL_RS11785	0	0	0	0	0	0
FTL_RS11790	25	3	46	1	8	11
FTL_RS11795	0	0	1	0	0	0
FTL_RS11800	0	0	0	0	0	0
FTL_RS11805	2	0	1	2	2	2
FTL_RS11810	0	0	2	2	0	1
FTL_RS11815	0	0	0	0	2	0
FTL_RS11820	0	0	0	0	0	2
FTL_RS11825	0	0	2	0	0	0
FTL_RS11830	0	0	0	0	0	1
FTL_RS11835	0	0	3	0	0	0
FTL_RS11840	1	0	2	0	1	0
FTL_RS11845	0	0	0	0	0	1
FTL_RS11850	2	1	0	2	1	3
FTL_RS11855	1	1	4	2	8	10
FTL_RS11860	1	0	1	0	2	0
FTL_RS11865	1	0	5	14	9	33
FTL_RS11870	6	0	18	10	11	25
FTL_RS11875	0	0	1	12	7	30
FTL_RS11880	0	0	0	16	9	40
FTL_RS11885	14	4	44	293	192	415
FTL_RS11890	2	1	3	9	5	12
FTL_RS11895	0	0	2	2	2	6
FTL_RS11900	0	0	0	0	0	0
FTL_RS11905	0	0	0	0	0	3
FTL_RS11910	0	0	1	3	3	8
FTL_RS11915	0	0	0	0	0	0
FTL_RS11920	0	0	0	0	1	3
FTL_RS11925	0	0	2	0	1	1
FTL_RS11930	1	2	2	2	0	2
FTL_RS11935	0	0	1	0	0	0
FTL_RS11940	1	1	2	0	1	3
FTL_RS11945	0	1	3	0	0	1
FTL_RS11950	0	0	1	1	0	0
