# Supplementary material for: Phenotypic and transcriptional characterization of F. tularensis LVS during transition into a viable but non-culturable state
Source: Front Microbiol. 2024 Feb 6;15:1347488. doi: 10.3389/fmicb.2024.1347488 (PMC10877056; doi:10.3389/fmicb.2024.1347488)
Supplement: Supplementary file 10 [file Table_6.XLSX]

## Sheet: Sheet1
Nanopore Down	Down in Both	llumina down		Nanopore Up	Up in Both	llumina Up
n:126	n:68	n:91		n:109	n:37	n:230
FTL_RS00010	FTL_RS00005	FTL_RS00060		FTL_RS00150	FTL_RS00330	FTL_RS00030
FTL_RS00045	FTL_RS00050	FTL_RS00140		FTL_RS00165	FTL_RS00465	FTL_RS00095
FTL_RS00105	FTL_RS00055	FTL_RS00175		FTL_RS00230	FTL_RS00845	FTL_RS00110
FTL_RS00240	FTL_RS00515	FTL_RS00205		FTL_RS00285	FTL_RS01520	FTL_RS00115
FTL_RS00350	FTL_RS00555	FTL_RS00480		FTL_RS00355	FTL_RS02595	FTL_RS00185
FTL_RS00710	FTL_RS00560	FTL_RS00505		FTL_RS00425	FTL_RS02600	FTL_RS00190
FTL_RS00755	FTL_RS01190	FTL_RS00510		FTL_RS00445	FTL_RS02620	FTL_RS00220
FTL_RS00925	FTL_RS01195	FTL_RS00550		FTL_RS00450	FTL_RS02630	FTL_RS00260
FTL_RS00935	FTL_RS01205	FTL_RS00885		FTL_RS00455	FTL_RS02915	FTL_RS00340
FTL_RS00940	FTL_RS01230	FTL_RS00930		FTL_RS00460	FTL_RS02920	FTL_RS00395
FTL_RS01005	FTL_RS01235	FTL_RS01100		FTL_RS00580	FTL_RS02930	FTL_RS00410
FTL_RS01010	FTL_RS01250	FTL_RS01105		FTL_RS00610	FTL_RS02935	FTL_RS00745
FTL_RS01045	FTL_RS01260	FTL_RS01110		FTL_RS00850	FTL_RS02945	FTL_RS00815
FTL_RS01050	FTL_RS01265	FTL_RS01240		FTL_RS00860	FTL_RS03035	FTL_RS00820
FTL_RS01185	FTL_RS01270	FTL_RS01245		FTL_RS00865	FTL_RS03180	FTL_RS00830
FTL_RS01410	FTL_RS01285	FTL_RS01255		FTL_RS00885	FTL_RS03840	FTL_RS00975
FTL_RS01425	FTL_RS01290	FTL_RS01275		FTL_RS00890	FTL_RS04390	FTL_RS00990
FTL_RS01610	FTL_RS01305	FTL_RS01280		FTL_RS00895	FTL_RS04395	FTL_RS01165
FTL_RS01615	FTL_RS01310	FTL_RS01295		FTL_RS01095	FTL_RS04405	FTL_RS01410
FTL_RS01630	FTL_RS01315	FTL_RS01320		FTL_RS01125	FTL_RS04430	FTL_RS01430
FTL_RS01650	FTL_RS01370	FTL_RS01325		FTL_RS01490	FTL_RS04445	FTL_RS01510
FTL_RS01715	FTL_RS01395	FTL_RS01330		FTL_RS01495	FTL_RS04455	FTL_RS01515
FTL_RS01735	FTL_RS01560	FTL_RS01335		FTL_RS02200	FTL_RS06055	FTL_RS01525
FTL_RS01900	FTL_RS01640	FTL_RS01340		FTL_RS02470	FTL_RS06240	FTL_RS01580
FTL_RS01955	FTL_RS02735	FTL_RS01345		FTL_RS02475	FTL_RS06520	FTL_RS01590
FTL_RS01985	FTL_RS03070	FTL_RS01360		FTL_RS02490	FTL_RS06535	FTL_RS01595
FTL_RS02005	FTL_RS03075	FTL_RS01365		FTL_RS02495	FTL_RS06540	FTL_RS01605
FTL_RS02040	FTL_RS03360	FTL_RS01635		FTL_RS02500	FTL_RS07540	FTL_RS01915
FTL_RS02045	FTL_RS03465	FTL_RS01705		FTL_RS02780	FTL_RS08835	FTL_RS02015
FTL_RS02250	FTL_RS03680	FTL_RS01710		FTL_RS02840	FTL_RS09460	FTL_RS02065
FTL_RS02265	FTL_RS03685	FTL_RS01975		FTL_RS02860	FTL_RS09770	FTL_RS02070
FTL_RS02300	FTL_RS04735	FTL_RS02360		FTL_RS02900	FTL_RS09970	FTL_RS02095
FTL_RS02355	FTL_RS04940	FTL_RS02575		FTL_RS02905	FTL_RS11130	FTL_RS02100
FTL_RS02395	FTL_RS05225	FTL_RS02740		FTL_RS02910	FTL_RS11135	FTL_RS02105
FTL_RS02400	FTL_RS05575	FTL_RS02810		FTL_RS03025	FTL_RS11660	FTL_RS02110
FTL_RS02680	FTL_RS05795	FTL_RS02815		FTL_RS03080	FTL_RS11880	FTL_RS02155
FTL_RS02725	FTL_RS05895	FTL_RS02975		FTL_RS03245	FTL_RS11885	FTL_RS02205
FTL_RS02730	FTL_RS05900	FTL_RS02985		FTL_RS03315		FTL_RS02260
FTL_RS03190	FTL_RS06725	FTL_RS02990		FTL_RS03480		FTL_RS02345
FTL_RS03215	FTL_RS06770	FTL_RS03065		FTL_RS03635		FTL_RS02350
FTL_RS03525	FTL_RS07200	FTL_RS03705		FTL_RS03640		FTL_RS02455
FTL_RS03560	FTL_RS07205	FTL_RS03785		FTL_RS03645		FTL_RS02595
FTL_RS03750	FTL_RS07735	FTL_RS04095		FTL_RS03720		FTL_RS02600
FTL_RS04000	FTL_RS07805	FTL_RS04170		FTL_RS03805		FTL_RS02605
FTL_RS04065	FTL_RS07890	FTL_RS04245		FTL_RS03930		FTL_RS02615
FTL_RS04115	FTL_RS08045	FTL_RS04360		FTL_RS03955		FTL_RS02645
FTL_RS04120	FTL_RS08120	FTL_RS04515		FTL_RS03980		FTL_RS02790
FTL_RS04160	FTL_RS08175	FTL_RS04620		FTL_RS04010		FTL_RS02845
FTL_RS04295	FTL_RS08185	FTL_RS04635		FTL_RS04020		FTL_RS02925
FTL_RS04365	FTL_RS08900	FTL_RS04645		FTL_RS04040		FTL_RS02950
FTL_RS04545	FTL_RS08915	FTL_RS04650		FTL_RS04045		FTL_RS02970
FTL_RS04560	FTL_RS09135	FTL_RS04790		FTL_RS04275		FTL_RS03005
FTL_RS04585	FTL_RS09145	FTL_RS04800		FTL_RS04385		FTL_RS03085
FTL_RS04700	FTL_RS09200	FTL_RS05160		FTL_RS04400		FTL_RS03195
FTL_RS04740	FTL_RS09205	FTL_RS05350		FTL_RS04410		FTL_RS03200
FTL_RS04755	FTL_RS09260	FTL_RS05890		FTL_RS04415		FTL_RS03210
FTL_RS05045	FTL_RS09265	FTL_RS06235		FTL_RS04420		FTL_RS03215
FTL_RS05055	FTL_RS09350	FTL_RS06935		FTL_RS04440		FTL_RS03250
FTL_RS05090	FTL_RS09355	FTL_RS06940		FTL_RS04450		FTL_RS03340
FTL_RS05190	FTL_RS09360	FTL_RS06950		FTL_RS04600		FTL_RS03370
FTL_RS05235	FTL_RS09440	FTL_RS07190		FTL_RS05030		FTL_RS03380
FTL_RS05325	FTL_RS09520	FTL_RS07335		FTL_RS05510		FTL_RS03395
FTL_RS05345	FTL_RS09640	FTL_RS07800		FTL_RS05635		FTL_RS03580
FTL_RS05350	FTL_RS09730	FTL_RS08050		FTL_RS05650		FTL_RS03630
FTL_RS05405	FTL_RS09740	FTL_RS08115		FTL_RS05665		FTL_RS03715
FTL_RS05475	FTL_RS09985	FTL_RS08125		FTL_RS05920		FTL_RS03765
FTL_RS05540	FTL_RS09990	FTL_RS08245		FTL_RS05950		FTL_RS03855
FTL_RS05815	FTL_RS09995	FTL_RS08450		FTL_RS06045		FTL_RS03915
FTL_RS05830		FTL_RS08475		FTL_RS06050		FTL_RS04235
FTL_RS06025		FTL_RS08540		FTL_RS06200		FTL_RS04335
FTL_RS06070		FTL_RS08780		FTL_RS06210		FTL_RS04425
FTL_RS06075		FTL_RS08855		FTL_RS06230		FTL_RS04435
FTL_RS06175		FTL_RS08860		FTL_RS06275		FTL_RS04465
FTL_RS06320		FTL_RS08920		FTL_RS06280		FTL_RS04475
FTL_RS06330		FTL_RS09125		FTL_RS06285		FTL_RS04480
FTL_RS06420		FTL_RS09140		FTL_RS06390		FTL_RS04485
FTL_RS06650		FTL_RS09315		FTL_RS06445		FTL_RS04495
FTL_RS06680		FTL_RS09325		FTL_RS06470		FTL_RS04695
FTL_RS06965		FTL_RS09365		FTL_RS06475		FTL_RS05220
FTL_RS07125		FTL_RS09370		FTL_RS06480		FTL_RS05300
FTL_RS07260		FTL_RS09500		FTL_RS06510		FTL_RS05530
FTL_RS07300		FTL_RS09520		FTL_RS06605		FTL_RS05645
FTL_RS07370		FTL_RS09710		FTL_RS06975		FTL_RS05720
FTL_RS07405		FTL_RS09840		FTL_RS07040		FTL_RS05725
FTL_RS07455		FTL_RS09865		FTL_RS07050		FTL_RS05735
FTL_RS07575		FTL_RS11005		FTL_RS07100		FTL_RS05750
FTL_RS07635		FTL_RS11025		FTL_RS07105		FTL_RS05760
FTL_RS07645		FTL_RS11100		FTL_RS07435		FTL_RS06005
FTL_RS07705		FTL_RS11360		FTL_RS08095		FTL_RS06090
FTL_RS07735		FTL_RS11420		FTL_RS08520		FTL_RS06095
FTL_RS07845		FTL_RS11440		FTL_RS08525		FTL_RS06105
FTL_RS07865				FTL_RS08580		FTL_RS06145
FTL_RS07915				FTL_RS08690		FTL_RS06150
FTL_RS07950				FTL_RS08810		FTL_RS06155
FTL_RS07965				FTL_RS08850		FTL_RS06170
FTL_RS08020				FTL_RS09380		FTL_RS06250
FTL_RS08165				FTL_RS09430		FTL_RS06485
FTL_RS08170				FTL_RS09650		FTL_RS06580
FTL_RS08330				FTL_RS10635		FTL_RS06595
FTL_RS08360				FTL_RS10915		FTL_RS06615
FTL_RS08390				FTL_RS11010		FTL_RS06640
FTL_RS08700				FTL_RS11035		FTL_RS06730
FTL_RS08735				FTL_RS11350		FTL_RS06735
FTL_RS08785				FTL_RS11455		FTL_RS06740
FTL_RS08800				FTL_RS11505		FTL_RS06865
FTL_RS08895				FTL_RS11515		FTL_RS07085
FTL_RS08910				FTL_RS11570		FTL_RS07240
FTL_RS08925				FTL_RS11880		FTL_RS07390
FTL_RS09060				FTL_RS11885		FTL_RS07400
FTL_RS09105						FTL_RS07420
FTL_RS09110						FTL_RS07505
FTL_RS09120						FTL_RS07520
FTL_RS09130						FTL_RS07535
FTL_RS09200						FTL_RS07690
FTL_RS09205						FTL_RS07755
FTL_RS09215						FTL_RS07905
FTL_RS09250						FTL_RS08025
FTL_RS09340						FTL_RS08100
FTL_RS09580						FTL_RS08150
FTL_RS09665						FTL_RS08285
FTL_RS09725						FTL_RS08435
FTL_RS09815						FTL_RS08530
FTL_RS09820						FTL_RS08550
FTL_RS09830						FTL_RS08565
FTL_RS09845						FTL_RS08730
FTL_RS11790						FTL_RS08765
						FTL_RS08795
						FTL_RS08875
						FTL_RS09450
						FTL_RS09615
						FTL_RS09625
						FTL_RS09645
						FTL_RS09805
						FTL_RS09945
						FTL_RS09950
						FTL_RS10040
						FTL_RS10060
						FTL_RS10080
						FTL_RS10085
						FTL_RS10105
						FTL_RS10115
						FTL_RS10125
						FTL_RS10130
						FTL_RS10140
						FTL_RS10145
						FTL_RS10150
						FTL_RS10160
						FTL_RS10165
						FTL_RS10170
						FTL_RS10175
						FTL_RS10190
						FTL_RS10200
						FTL_RS10205
						FTL_RS10215
						FTL_RS10220
						FTL_RS10225
						FTL_RS10240
						FTL_RS10245
						FTL_RS10250
						FTL_RS10265
						FTL_RS10270
						FTL_RS10275
						FTL_RS10285
						FTL_RS10295
						FTL_RS10325
						FTL_RS10380
						FTL_RS10395
						FTL_RS10400
						FTL_RS10415
						FTL_RS10425
						FTL_RS10440
						FTL_RS10450
						FTL_RS10460
						FTL_RS10480
						FTL_RS10490
						FTL_RS10505
						FTL_RS10510
						FTL_RS10515
						FTL_RS10525
						FTL_RS10540
						FTL_RS10555
						FTL_RS10575
						FTL_RS10585
						FTL_RS10605
						FTL_RS10610
						FTL_RS10620
						FTL_RS10625
						FTL_RS10645
						FTL_RS10650
						FTL_RS10655
						FTL_RS10660
						FTL_RS10680
						FTL_RS10710
						FTL_RS10750
						FTL_RS10765
						FTL_RS10775
						FTL_RS10785
						FTL_RS10810
						FTL_RS10915
						FTL_RS11070
						FTL_RS11085
						FTL_RS11090
						FTL_RS11105
						FTL_RS11140
						FTL_RS11190
						FTL_RS11205
						FTL_RS11225
						FTL_RS11280
						FTL_RS11295
						FTL_RS11300
						FTL_RS11310
						FTL_RS11460
						FTL_RS11525
						FTL_RS11555
						FTL_RS11560
						FTL_RS11595
						FTL_RS11600
						FTL_RS11630
						FTL_RS11650
						FTL_RS11665
						FTL_RS11680
						FTL_RS11755
						FTL_RS11760
						FTL_RS11770
						FTL_RS11800
						FTL_RS11805
						FTL_RS11850
						FTL_RS11855
						FTL_RS11890
						FTL_RS11900
